# Supplementary material for: Human Umbilical Cord Plasma Metabolomics Uncover Potential Metabolites for Combating Aging
Source: Aging Cell. 2025 Nov 26;25(1):e70295. doi: 10.1111/acel.70295 (PMC12740092; doi:10.1111/acel.70295)
Supplement: Supplementary file 3 — Table S3: acel70295‐sup‐0003‐TableS3.xlsx. [file ACEL-25-e70295-s001.xlsx]

## Sheet: Legend
Table S3. Information of the list of all identified metabolites, related to Figure 1B
Sample ID/age (years), the ID of the sample analyzed for metabolomics.Each sample is annotated with the exact age of the corresponding subject
AF1-15, the ID of the human umbilical cord plasma sample from neonates, female
AM1-15,the ID of the human umbilical cord plasma sample from neonates, male
BF1-30, the ID of the plasma sample from young adults, female
BM1-30, the ID of the plasma sample from young adults, male
CF1-30, the ID of the plasma sample from middle-aged adults, female
CM1-30, the ID of the plasma sample from middle-aged adults, male
DF1-30, the ID of the plasma sample from elderly adults, female
DM1-30, the ID of the plasma sample from elderly adults, male
Samples AF14 and BF21 were removed with low metabolite detection.

## Sheet: Table_S3_data
					Sample ID / age (year)
RT_m/z	Compound name	Compound ID	Log2 fold change	Q value	AF1 / 0	AF2 / 0	AF3 / 0	AF4 / 0	AF5 / 0	AF6 / 0	AF7 / 0	AF8 / 0	AF9 / 0	AF10 / 0	AF11 / 0	AF12 / 0	AF13 / 0	AF15 / 0	AM1 / 0	AM2 / 0	AM3 / 0	AM4 / 0	AM5 / 0	AM6 / 0	AM7 / 0	AM8 / 0	AM9 / 0	AM10 / 0	AM11 / 0	AM12 / 0	AM13 / 0	AM14 / 0	AM15 / 0	BF1 / 23	BF2 / 25	BF3 / 24	BF4 /23	BF5 / 21	BF6 / 23	BF7 / 25	BF8 / 24	BF9 / 24	BF10 / 24	BF11 / 24	BF12 /25	BF13 /24	BF14 / 25	BF15 / 25	BF16 / 24
0.74_133.0965	L-Ornithine	45121	-0.192289	0.0285012	1.10696	0.39844	1.11788	0.920391	0.370355	1.19014	2.00142	0.187255	1.03888	0.280479	0.836267	0.392494	0.767871	0.708893	0.850747	1.05043	0.975433	0.47512	0.850793	1.0935	0.99479	0.392128	0.908774	0.552372	1.2326	0.961272	0.540663	1.13428	1.18179	0.0593332	1.1574	1.02457	2.31365	0.687507	1.37574	0.92088	1.06433	0.214828	1.11229	1.3914	0.676113	0.925763	1.08051	0.973746	0.138008
0.74_147.1119	L-Lysine	HMDB0000182	0.451183	2.41838e-31	1.49905	1.75447	1.58803	1.4726	1.60958	1.7936	1.34809	1.39419	1.99888	1.40966	1.95393	1.77772	1.89517	1.10553	1.46472	1.52198	1.63504	1.7272	2.01944	1.75351	1.79312	1.13184	1.4832	1.32905	2.72868	2.01265	1.66805	1.27566	1.79099	0.0290542	0.650055	0.932436	0.0456267	0.969882	0.867898	0.547332	0.685264	0.992419	0.961347	1.19581	0.87176	0.699829	1.0982	1.07556	0.761349
0.74_387.0954	Eszopiclone	HMDB0014546	-0.637511	3.00839e-13	0.257493	0.323661	0.37391	0.612825	0.683542	0.178726	0.365903	0.588917	0.210232	0.411908	0.33351	0.38303	0.684946	0.377398	0.424542	0.425443	0.492549	0.492894	0.239497	0.640714	0.479268	0.392151	0.461311	0.470607	0.429918	0.774745	0.18692	0.238392	0.443627	0.686331	0.704662	1.65884	0.346628	1.08048	0.634306	1.12263	1.18757	1.04568	1.49503	0.572393	1.02097	3.41028	0.65563	1.00664	1.04716
0.74_391.2832	Bis(2-Ethylhexyl) Phthalate	263643	-0.423184	0.00485409	1.04005	1.0136	0.490202	0.876448	0.613711	0.856104	0.855348	0.657185	0.50378	0.540013	1.01693	1.07472	0.626563	0.906346	0.766393	0.932951	0.977228	1.28264	0.824656	0.723157	0.544518	0.927901	0.789053	1.00128	0.576268	0.935684	1.08198	0.813209	0.548392	0.985245	0.859489	1.02277	0.660208	1.12634	8.63439	1.16007	0.96055	1.17195	0.835539	1.15061	0.836548	0.520404	1.26535	1.30792	1.04201
0.74_678.5076	Pe(15:0/16:0)	HMDB0008890	0.850646	0.112077	0.81367	0.10267	0.433425	0.434029	0.0795866	0.822559	0.213709	1.43015	0.0756736	0.42313	4.30923	1.12105	0.679214	43.1569	1.34135	0.52345	7.67569	9.81385	3.10048	5.51907	65.851	8.13059	30.3481	1	1.17262	0.975275	1.31108	0.14965	2.09672	0.475576	0.512722	2.89434	0.000938881	1.72093	0.915754	1.4072	2.46828	1	1	0.999691	1.51707	0.234324	1.13956	0.387799	1.18633
0.74_730.5405	Pe(15:0/20:2(11Z,14Z))	HMDB0008901	-0.215529	0.913162	0.859167	1.61934	0.419001	0.455974	0.739234	1.37341	0.128756	1.42883	0.481316	0.262539	1.77736	0.138498	0.150991	1.08983	3.29211	0.635894	0.94245	3.22386	1.29991	0.184383	12.0735	3.79615	2.43762	1.67677	1.0209	9.47248	4.53474	0.033511	1.1102	1.00795	0.679375	2.38273	1.78942	0.446269	1.44288	0.620437	1.21772	0.96153	2.93172	1.1651	0.232242	0.0466065	1.10411	0.889798	1.14083
0.75_281.2468	Linoelaidic Acid	HMDB0006270	0.0146004	0.71314	0.567188	1.35337	1.13057	1.58026	1.0737	0.522754	0.488245	0.77435	0.868299	0.521705	0.863077	1.16343	0.44941	0.457092	3.43935	1.41779	0.944699	3.40633	1.09791	0.891605	1.82307	1.87958	0.981267	1.43361	0.833675	0.835869	1.07153	0.684847	1.30558	3.38803	1.62492	2.44466	3.24783	0.989388	3.80948	0.660638	1.01954	1.82185	0.657014	2.43759	1.11548	0.806602	2.83388	1.25007	1.3252
0.75_385.3432	7-Dehydrocholesterol	HMDB0000032	2.83026	2.80174e-50	6.53786	11.0127	7.44167	12.9026	6.41419	2.57095	5.02877	4.05455	7.30706	3.04771	7.14202	4.44979	2.95595	1.66804	36.3953	12.5858	11.3686	42.1008	37.7823	8.60119	30.3207	44.4198	11.404	17.2422	3.32845	9.01273	9.32703	7.71818	11.1976	1.15718	2.22049	1.68866	1.11495	1.07633	0.629164	0.825557	1.4812	2.46962	0.644242	0.360091	0.301522	0.752283	0.571652	0.599196	0.780775
0.76_241.0679	Fluindione	HMDB0252334	0.00425465	0.972905	0.816005	0.960788	1.33015	0.921519	1.17084	0.927313	0.995981	1.20679	0.945933	0.984963	0.839216	1.0691	0.785421	1.26528	0.974914	0.871625	0.796279	1.77367	0.938507	1.02868	0.951126	0.939981	0.554861	1.04926	1.19595	1.01307	1.00004	1.00061	0.941556	0.0460768	1.15187	1.23688	0.509779	1.01453	0.938653	1.23975	0.996114	0.91624	1.01299	1.00482	0.97981	0.905157	0.974284	0.894458	1.05552
0.77_112.9857	Trifluoroacetic Acid	HMDB0014118	-0.0356732	0.13758	1.04778	1.26766	1.65435	1.02348	1.15933	0.674447	0.75429	0.970041	0.96259	0.974101	1.00122	0.649745	1.00378	0.862353	0.221634	0.97939	0.960084	0.904001	0.956665	0.865084	0.82427	0.816491	0.875026	1.05406	0.975184	0.984917	1.10709	0.863799	0.893187	1.14757	1.00927	1.17565	1.02135	1.06287	0.987976	0.992602	1.02027	1.02597	0.977976	1.02482	1.12612	0.815662	1.01523	0.751439	1.41342
0.77_133.1003	3,4-Dimethylstyrene	263619	-0.587477	0.502593	3.51825	1.18176	1.49952	0.594582	4.97766	0.72264	1.2582	0.954328	0.603282	1.06336	0.724858	0.322134	1.17528	1.74418	1.19167	0.986863	1.89326	1.07236	0.71906	0.805672	1.15189	0.808476	1.98848	0.989392	1.77482	0.730307	0.407219	1.29617	0.88413	2.83553	1.01314	1.01896	10.1308	1.62306	1.25775	1.21033	5.54824	1.21284	0.994701	2.31248	5.9336	0.727923	0.509364	1.11587	1.61999
0.77_297.2417	Avenoleic Acid	HMDB0029978	-0.178694	0.0675688	0.5702	0.921377	0.8156	0.758024	0.897742	0.432877	0.744	0.592484	0.666365	0.435628	0.910005	1.03501	0.470338	0.640006	1.53469	1.57035	0.99223	2.38781	0.900017	0.857604	0.954154	1.26201	0.846026	1.19017	0.641013	1.0131	0.79785	0.83341	0.812446	2.08329	1.40045	2.26311	2.00211	1.09998	2.70898	1.04585	0.958058	1.07904	0.809831	2.37822	0.906129	0.965607	2.44675	1.35873	1.31641
0.77_309.1127	(±)-Warfarin*	3031	0.371602	0.170381	0.0496238	0.0572424	1	5.30458	1	3.23811	3.10264	1.86687	2.94296	0.468823	1.70168	1	0.450492	0.0964839	0.968823	0.958236	1.50593	26.9536	5.27087	1.51379	0.891156	1.3231	0.959769	1.06747	1.29895	1	0.688802	0.35888	1	0.968823	0.113907	0.503715	0.542055	0.963326	0.786028	0.891156	0.0652245	0.127345	1.79496	1	1	1	1	1	1
0.77_338.3423	13E-Docosenamide	85041	0.0240445	0.945651	0.606861	1.16756	0.941258	0.75477	0.837511	0.34689	0.545762	0.445678	0.673268	0.390629	0.74839	1.09918	0.741049	0.303532	2.98588	1.68737	0.258629	0.0979578	0.0734931	0.0596672	6.89624	3.07227	1.33451	2.23147	0.458317	1.03875	0.84973	0.584552	0.928692	3.15614	1.87639	6.91826	8.33681	1.8606	7.53443	1.32609	1.3627	1.85263	0.59632	1.28736	0.961249	1.1833	1.71604	1.11959	1.16627
0.77_487.3410	Ganoderiol D	HMDB0037782	0.0896188	0.163955	0.843369	1.1591	0.950361	1.13174	1.02582	0.535408	1.19064	0.690044	1.05872	0.857456	1.64084	1.95997	1.42655	1.05167	2.39672	0.900166	0.996702	2.05899	0.413954	0.989411	1.15593	1.487	1.68984	0.988304	0.71588	0.970346	0.970876	0.997055	1.06492	2.09175	1.23919	1.7866	1.24933	2.24981	2.52228	0.930944	1.07479	0.964738	0.743687	1.48913	0.741465	1.05445	1.32941	0.988129	1.24021
0.77_586.2229	Montelukast (Sodium Salt)*	45014	0.682936	0.681038	0.86835	0.879249	0.409344	0.241045	0.473125	0.222032	0.504681	0.290026	1.58604	0.250521	0.391175	0.983882	0.706397	0.650883	53.3371	1.78607	1.07371	1.41187	2.17019	2.58814	24.849	2.51473	5.30802	1.12564	0.0148048	2.69307	1.29763	1.18014	1.1258	7.02395	3.562	30.0432	9.15267	1.24739	25.9968	1.99011	1.18745	3.13111	0.361345	1.75325	1.23163	1.51894	3.11545	3.50545	0.86342
0.78_295.2249	9-Oxoode	HMDB0004669	-0.161553	0.00147415	0.776938	1.04889	0.868529	0.951116	0.931413	0.552473	0.65495	0.736926	0.626886	0.581653	0.649962	1.48752	0.676759	1.01212	1.04011	1.09027	0.922572	1.344	0.827637	0.968892	0.842169	1.19777	1.02247	0.908929	0.710746	0.965007	1.0222	0.922347	0.815155	1.23062	1.04397	1.15111	1.06384	1.24156	1.20364	1.23293	1.05965	0.977527	1.08514	2.36315	1.09462	0.936192	1.74375	1.2133	1.09254
0.79_412.9649	Perfluorooctanoic Acid	HMDB0059587	-1.13714	0.000230134	0.936133	0.804666	5.10029	0.00991234	0.293896	0.0807201	0.467754	0.19782	0.977261	1.64408	1.03511	2.40724	0.0578931	0.605353	0.294494	0.140979	0.256136	0.103319	0.138927	0.401996	0.319393	0.142194	0.301976	0.187975	1.08194	0.223123	1.39538	0.832312	0.00597206	0.816985	2.17013	0.856221	1.61716	0.96366	1.001	0.909281	0.661819	0.444688	0.443685	2.0986	1.02949	1.06082	0.225069	16.6889	0.826698
0.80_221.1522	13-Nor-6-Eremophilene-8,11-Dione	HMDB0037606	0.540265	1.64368e-13	1.60622	1.47556	1.86596	3.79023	1.54584	1.35992	2.06349	1.42156	1.27097	1.01339	2.39902	3.42444	1.58103	1.47293	1.93433	2.97726	1.48859	3.29659	1.14781	2.17561	1.30896	2.2092	2.07489	2.24364	1.22987	1.94379	1.65747	1.64271	1.77096	1.43291	1.04186	0.998008	0.95079	0.936566	1.2285	0.986255	0.864348	0.927347	0.823411	1.67773	0.777431	0.780408	1.46187	1.02253	1.47992
0.80_264.1944	O-Desmethylvenlafaxine*	HMDB0060532	-0.6069	0.960096	25.1949	0.290299	0.924059	0.869538	6.24808	1.98828	0.886962	6.93154	6.55296	0.987406	1.27304	3.43589	0.778389	3.87503	0.251281	0.444461	0.424469	4.16961	0.214462	0.961945	0.801041	0.0640416	0.570458	0.481347	1.38656	2.34579	7.41207	1.09596	1.54718	0.272804	0.793381	7.43928	0.286086	4.50196	46.457	0.872184	25.413	1.05082	14.1571	2.63856	4.21449	1.56209	0.260774	0.40054	1.10852
0.80_265.1425	Tatridin B*	HMDB0036931	-1.62393	1.26423e-05	0.988643	0.0868567	0.00139876	1	0.0357903	1.26208	0.0804823	0.722564	0.774681	1.19648	0.682962	0.687925	0.000747598	0.527082	0.140051	0.247212	0.27262	0.312515	0.454794	0.430922	0.118986	0.0415942	0.234521	0.106469	0.689122	0.00106209	0.380718	0.378212	0.00842282	0.0520693	0.202856	1.08215	0.57127	0.773509	0.0568044	1.03507	0.436753	0.406743	0.788001	1.33659	0.158419	1.19209	0.0319442	0.934248	0.588467
0.80_293.2093	(2'E,4'Z,7'Z,8E)-Colnelenic Acid	HMDB0030996	-0.279202	1.00769e-05	0.659074	0.520364	0.77716	0.979555	0.439478	0.555692	0.719584	0.889787	0.58303	0.59525	0.820593	1.32233	0.97225	0.919577	0.802739	1.01979	0.787859	1.02602	0.993246	1.00744	0.417391	0.837093	0.796219	0.800528	0.49737	0.89267	1.00523	1.05293	0.467625	0.710557	0.980215	0.903143	0.959835	1.23965	0.992565	1.29109	0.997354	0.788464	1.10203	2.62266	1.03853	1.12526	2.45141	1.28691	1.14822
0.80_299.2582	Dl-2-Hydroxy Stearic Acid	35432	0.533207	1.72561e-18	1.56478	2.20004	1.24596	2.21501	1.77907	1.15779	1.48633	2.03741	2.7001	2.41753	2.7864	1.34198	2.02356	2.35117	1.79389	1.07865	1.43827	2.06821	1.71911	1.31498	1.80627	2.29863	1.9106	1.51157	1.03705	1.9167	2.78561	1.89505	1.95973	1.26343	0.519584	0.984477	1.0232	0.82807	0.878907	0.969675	0.981238	0.901283	0.709346	2.18935	1.19188	0.901944	0.938506	1.03417	1.17677
0.80_307.0970	(-)-Warfarin*	45558	1.01503	0.00104988	6.46518	0.988463	1	1	0.036898	1.30221	0.206632	1	4.4626	8.17147	9.93588	0.0199462	1.4506	0.137191	1.07387	6.75831	0.244908	0.517507	2.75431	0.492551	0.376634	7.53691	0.0450931	1	16.6248	1.68462	1.62631	1.37633	45.87	0.926134	1	1.75509	1.48249	0.0350307	1.50745	0.376634	1	0.00227216	0.70697	1	0.0116235	1	1	1	1
0.80_321.2406	(±)5,6-Dhet Lactone	62935	0.243539	0.953184	0.90205	0.0417186	50.4988	1	2.69461e-06	1.25769	1.06297	1.9985	1.10341	1.16873	0.112704	1.07149	1.3247	6.00627	0.29059	0.908576	1.15921	0.84995	0.900526	1.70277	0.0400603	0.279811	1.27293	1.15175	1.40497	1.26081	2.2179	7.17357	1.62831	0.00838067	0.0600654	0.574776	0.173104	1.09947	0.91574	1.00869	1.12775	0.167258	2.13923	1.973	0.104574	0.336155	0.136249	0.062041	1.4696
0.80_331.2824	1-Monopalmitin	24076	-1.0726	0.148707	2.08697	2.15961	1.65589	1.05719	0.795048	1.01943	0.891267	0.479447	0.232257	0.244209	0.505571	0.877264	0.833613	0.964381	0.558462	1.04745	0.69728	1.02974	0.45751	0.773235	0.395257	0.573827	0.593182	0.690005	0.769394	2.59852	0.875044	0.931482	0.341743	0.716965	0.478915	1.67001	0.554029	1.83067	0.405055	0.870015	0.828651	0.473662	1.94376	1.23061	0.50017	0.616025	0.2278	1.10377	0.216765
0.80_357.2067	Canrenoate*	1469	0.440907	0.000596378	5.72819	1.7743	0.858592	1.11366	0.38215	1.21646	3.77872	2.51194	7.06991	2.32895	3.64795	4.15966	1.01357	3.10399	1.24897	1.79345	1.52421	0.969329	0.921393	1.34072	1.15832	0.820222	1.29046	1.54179	1.0349	1.55897	1.58382	2.02428	2.44254	0.505804	0.499083	0.60612	0.800181	1.69821	0.494959	1.33294	0.868388	0.709542	1.27061	1.3832	0.584652	0.807858	0.71299	0.331933	0.808188
0.81_192.1371	N,N-Diethylbenzeneacetamide	HMDB0032635	0.695932	6.03021e-11	2.29295	1.22874	2.08638	0.98071	1.59843	1.64766	2.86234	1.26864	1.10278	1.52527	2.63235	1.58836	1.49615	1.89039	2.97882	3.05664	3.87363	2.07673	12.2868	3.72448	2.45378	2.01983	1.89213	2.2626	2.62157	1.45967	0.770537	2.44481	1.05418	1.04915	1.08353	0.496935	1.60662	0.975408	0.171239	1.01056	1.78393	1.61327	0.934384	0.130018	1.82381	2.758	0.729518	0.945821	1.00407
0.81_293.1383	Coriandrone B*	HMDB0037775	-0.0632544	0.972905	10.3848	1.5007	1	1.30285	0.123556	2.0477	1.52007	0.977777	1.40558	9.15687	1.02549	1	0.940591	16.8264	0.00869515	0.115971	0.9225	0.45793	0.646887	0.9411	0.104087	0.0675061	0.37763	0.0699894	23.1814	0.420438	2.81127	2.81663	4.48486	0.334339	0.0839799	1.07879	0.0161757	2.22488	0.0202277	0.794384	1.442	0.272394	0.858403	0.487048	1.12593	0.273303	7.98503	0.297276	1
0.81_303.2307	Eicosapentaenoic Acid	HMDB0001999	-0.27601	0.731758	1.46348	0.787835	4.2219	2.80206	0.685688	1.40783	2.18256	2.05047	0.85294	0.551065	0.675392	1.02464	0.768809	1.74354	0.384073	1.00177	1.08124	1.40739	0.936751	1.02217	0.317381	0.317644	3.19298	2.06857	2.60404	1.29111	1.92563	4.4139	1.04279	0.229035	0.145533	1.1754	0.130706	1.79083	1.34821	0.595126	1.28881	0.0612914	2.61976	0.880395	0.559116	0.718327	0.386294	0.0983306	1.08576
0.81_311.1268	4-Hydroxy-3-(3-Hydroxy-1-Phenylbutyl)-2H-Chromen-2-One	HMDB0140994	-0.669041	0.934709	0.189446	1	1	0.00806594	0.0395005	0.878478	1	6.9456	0.572988	1	1	5.21053	0.487387	1	0.00609485	0.879467	0.461747	2.45536	0.468165	19.5872	0.143433	4.13436	0.855776	0.0707182	23.3071	0.00232935	12.7916	27.1998	0.372304	0.135489	0.417282	0.256644	1.59929	0.822655	7.26762	0.406163	0.212399	0.855776	0.426126	1	0.235811	0.394601	1	1	1
0.81_417.0486	5-{[(2E)-3-(3,4-Dihydroxyphenyl)Prop-2-Enoyl]Oxy}-3-Hydroxy-4-(Sulfooxy)Cyclohex-1-Ene-1-Carboxylic Acid*	HMDB0130155	-0.427408	0.249018	1	1	1.48052	1	0.99799	0.420781	3.11709	2.65612	1	1	0.880552	4.358	0.00917876	4.05519	1.06354	0.455652	0.215949	2.13747	0.163745	1.00758	1.47721	1.35104	0.407235	0.775938	0.507831	1.75379	3.65903	1	0.795517	0.29436	2.89394	1.12002	0.153347	4.11035	2.56806	0.522791	2.06942	9.90195	1.22406	3.94066	0.801734	1	1	1.82291	3.59843
0.81_722.5038	Ps(15:0/16:0)	HMDB0112281	0.446949	1.29711e-05	2.20024	3.02702	4.86531	1.54179	2.80455	1.36701	1.60043	2.3233	1.44193	1.46618	0.336371	2.41702	1.0563	1.35656	2.63796	1.69188	2.17302	3.17816	1.48325	1.20249	3.47162	3.62574	2.97108	1.22215	1.14533	3.0029	2.25473	1.26254	3.23218	1.10192	0.809334	1.019	0.989374	0.278359	0.356455	0.578855	0.913002	0.820844	0.501214	0.612279	0.323608	0.23463	0.396607	0.463295	0.924231
0.82_157.0869	Trans-4-Hydroxycyclohexylacetic Acid	HMDB0000909	0.0622048	0.962329	5.85329	0.775668	0.939066	2.82182	2.00143	1	0.917622	0.624098	1.59283	6.68296	1.87782	0.300094	5.87449	0.946902	0.354856	0.361244	0.556215	0.648609	1.05775	1.48312	1.06704	1.04038	0.925067	0.237809	1.29097	0.730944	0.499063	1.19303	0.354402	0.191944	2.18762	0.565545	2.05646	1.45796	0.0666104	1.36495	1.02562	0.692386	2.82119	3.27085	1.65806	1.1278	0.418764	0.802132	0.471393
0.82_211.0261	2-Oxo-3-(2,4,5-Trihydroxyphenyl)Propanoic Acid*	HMDB0126571	-0.301193	0.00713538	0.577245	1.16511	0.0544993	0.171588	0.519496	0.134062	3.02641	1.22398	1.03786	2.71843	2.44643	1.11867	0.40696	4.20979	0.0235762	0.221723	0.650443	0.252129	0.393576	0.430301	0.220111	0.654278	1.01861	0.518483	2.52498	1.21167	0.124563	0.784825	0.335903	1.56604	0.148745	0.424834	1.73657	0.894813	0.676252	4.84505	1.81207	0.547358	1.09096	1.11188	1.14694	1.00067	0.547119	1.81445	0.644315
0.82_213.0225	4-Allylphenol Sulfate	HMDB0170765	-0.517173	5.19206e-06	0.236066	0.472961	1.0021	0.461986	0.616229	0.12368	0.19776	0.150188	0.917321	0.927443	1.02634	1.64693	0.606303	0.894935	0.573319	0.36964	0.112621	0.722878	0.516499	0.634733	0.585675	1.01577	0.356176	0.465747	1.60191	0.327339	0.545037	0.378935	0.610381	0.624482	0.429897	1.37607	0.608046	1.08125	2.09416	0.531927	0.984227	0.535941	1.61985	0.934524	2.29085	1.0178	1.24482	1.91108	0.998635
0.82_227.0378	Polyanethole-Sulfate	HMDB0256670	-0.569589	0.0895615	1.07996	0.814822	0.412134	0.657807	2.05131	0.83927	1.66666	0.208825	1.14859	0.903129	0.946344	0.0447711	0.250245	0.373458	0.2858	0.633195	0.864122	2.50007	0.203348	0.841831	0.225775	0.740944	2.87014	0.373248	0.461934	1.29522	0.298294	1.16421	0.698411	8.26621	0.0926186	0.380711	1.00598	3.4026	0.437518	0.981712	2.65048	0.793972	6.93748	10.2383	7.30743	2.20485	0.0488221	0.157423	0.920035
0.82_273.0764	Phloretin*	HMDB0003306	-0.854646	0.14536	1.53127	0.0917732	0.103104	0.131551	1.37194	0.809448	1.19971	0.248967	10.2768	1.27527	7.38822	0.683113	0.976727	0.941572	1.75529	0.711223	0.0249689	0.340634	8.50799	0.921708	0.257401	0.0982565	1.16846	0.0997443	6.89629	0.210835	0.202715	20.9315	0.0523038	11.2454	0.141552	0.19478	0.340634	0.28449	1.07829	2.69284	2.26003	0.38263	1.03333	1	0.374653	1.05849	0.658878	0.387337	0.468734
0.82_307.1907	Corchorifatty Acid A	HMDB0032664	-0.0369275	0.996839	1.00704	1.08788	1.07144	0.712206	0.755352	1	1.23289	0.734489	2.03274	0.989475	1.36804	1.51362	1.14951	1.43546	1.35903	0.885088	0.973876	0.90532	0.473591	1.23522	1.07073	0.609724	1.28309	0.901774	0.913963	1.91292	1.00623	1.08193	1.00425	0.698801	0.718012	0.887673	1.51033	1.15346	1.79249	1.359	2.84264	0.688471	1.21211	1.4796	1.02835	0.993774	0.9162	0.99575	0.994826
0.82_353.0327	Dihydronaringenin-O-Sulphate	HMDB0059996	-0.899122	0.0355661	0.897338	0.141373	0.00240601	0.00312817	1.41368	0.793446	1.04827	0.492703	1.8088	0.354591	3.57243	0.798212	0.0109492	0.845708	1.35217	0.58987	0.125021	0.877866	5.28492	0.69609	0.325308	0.0903979	1.22811	0.265698	0.991073	0.0397447	0.919347	0.152228	0.00170897	11.0655	0.602922	0.00801829	0.514596	0.00892626	1.30391	2.14741	1.92083	0.563201	0.680933	1.14195	0.732561	1.08065	0.812168	0.639493	0.0107379
0.83_123.0450	4-Methylcatechol	HMDB0000873	-0.353645	0.0268862	0.446078	2.06803	1.78017	0.0573639	0.376863	0.278255	0.983402	1.53981	2.00552	1.18691	1.1971	1.61864	0.548838	0.902172	1.33294	0.4635	1.36059	0.609142	0.0502622	0.789193	0.957194	0.630462	1.07483	0.417869	0.0943455	0.736934	0.181247	0.075395	0.996232	0.667057	0.089897	1.51061	0.650495	2.22173	1.40684	1.51552	0.792924	4.31467	0.745038	0.521114	3.30747	2.08834	5.19375	1.00377	1.27855
0.83_125.0243	Hydroxyhydroquinone	506	-1.54176	1.12194e-05	0.115595	0.306484	0.290232	0.0867347	0.0622867	0.898788	0.104589	0.0441416	0.154007	1.03033	0.892582	0.106063	0.977242	0.12623	0.0154519	0.228136	0.0789714	0.0870152	0.0124379	0.049621	0.0717198	1.23621	0.021106	0.0707829	0.0438612	0.191675	0.150359	0.0560486	0.103449	6.82103	5.78981	0.929863	0.829907	4.2506	0.351677	0.212276	0.76379	0.41813	0.256824	19.6062	0.180427	0.790967	0.0437803	3.74439	0.0575762
0.83_135.0449	3-(5-Methyl-2-Furyl)Prop-2-Enal	HMDB0032400	-1.52536	0.000305488	0.111794	1.02789	1.5664	0.111307	0.151336	1	0.131592	0.189014	1.08705	0.319128	0.0526857	0.522459	0.78053	0.0956434	0.114463	0.389741	0.0850463	0.157259	0.415723	0.159891	0.55016	3.17114	0.0826756	0.0458475	1.36742	0.754777	0.323852	0.212708	0.212763	0.652638	1.23843	0.615693	2.11711	3.08915	0.349534	2.93159	1.05006	0.486886	1.31204	1.23095	0.344442	1.51831	0.296061	12.5353	0.193476
0.83_151.0402	Methyl-4-Hydroxybenzoate	84978	-1.38732	0.000118031	0.232633	0.439305	0.0709977	0.224044	0.09486	0.0374345	0.0165784	0.0589888	0.810154	0.280165	0.239389	0.0426728	1.13939	0.300999	0.026886	0.881769	0.0758153	0.0266806	0.699992	0.0721135	1.32188	0.225211	0.0714995	1.49109	1.21946	1.44618	0.346782	0.00303475	2.76074	0.367568	1.0064	1.21211	0.598867	1.00885	2.07572	0.56167	0.793454	1.84277	3.19585	2.69035	0.239706	0.877243	0.702084	0.725229	1.46186
0.83_167.0347	Quinolacetic Acid*	HMDB0240257	-0.747303	0.000383972	0.250308	1.14077	0.134969	0.134798	0.385133	0.494365	0.116407	0.117531	1.53937	0.957931	0.736866	0.286344	0.207487	0.186092	0.0744659	0.0657516	0.948381	0.0589156	0.700703	1.17712	1.36829	2.52948	2.55374	0.180864	0.295692	1.2105	0.511808	0.258249	1.50206	1.30166	0.73272	2.26418	0.32628	10.04	0.822876	0.54098	0.726116	0.545518	1.02946	3.02248	0.247664	1.52512	1.19975	0.879928	0.812825
0.83_169.0484	2,6-Dimethoxy-1,4-Benzoquinone	HMDB0029673	-0.60927	0.621979	1.60908	1.0049	0.222001	0.253395	3.9189	1.58697	0.0283273	0.329809	2.71255	0.759344	1.02011	0.175133	0.0287185	0.881564	0.00838499	0.123132	0.186848	0.0112785	0.663619	1.11713	3.41801	9.58448	8.17744	0.326002	1.08067	1.49629	1.69046	1.27343	14.6799	0.989673	2.45407	2.69237	0.430035	7.60141	1.08092	1.24353	1.49294	1.74879	1.374	12.6035	0.194456	2.4417	1.86632	0.185419	0.0981948
0.83_204.9815	5-Sulfoxymethylfurfural	HMDB0059752	-1.72059	3.49511e-05	0.276165	0.366724	0.441152	0.185481	0.155214	0.0325026	0.0141657	0.0157899	0.347875	0.941162	0.935772	0.0265978	1.07627	0.651018	0.0015875	0.147009	0.0186623	0.384205	0.0212735	0.0634505	0.0163734	1.52781	0.00401545	0.0463147	0.00293289	0.00375553	0.366111	0.00328601	0.0928814	9.20945	5.39819	1.02912	1.11715	6.77923	0.794038	0.367233	0.472193	0.601329	0.3851	22.1126	0.715255	0.58538	0.247114	3.61818	0.0579086
0.83_232.9743	4-Hydroxy-3-(Sulfooxy)Benzoic Acid	HMDB0124993	-0.714862	0.00824228	0.813226	0.0676277	0.0603544	0.281063	0.82833	1	1.09467	1.36161	1.17922	0.0164931	0.413468	1.407	1.3824	0.203538	0.129774	0.99164	0.0125667	0.342993	0.0194881	0.0109768	0.246157	0.437548	0.313584	3.06737	1.18847	0.0814067	1.36786	0.171177	4.48968	1.06081	1.00836	0.938102	0.368766	0.543873	1.83181	0.387766	0.112802	1.92628	7.40208	0.307466	0.0207166	0.52058	0.494363	8.80586	1.39184
0.83_241.0303	L-Cystine	HMDB0000192	-0.0574926	0.962329	0.987694	0.874128	1.48916	0.271101	0.755554	1.21265	2.23986	1.3399	0.980807	0.839773	0.856856	2.7629	2.90933	0.77709	1.01226	1.08201	0.242121	0.407922	1.31134	1.06339	0.587233	0.568561	0.982448	1.04193	1.31383	0.751911	0.998689	0.827123	0.82817	0.0737028	0.808062	0.776159	0.664509	0.0889331	0.632333	0.428241	0.652853	0.107285	0.411097	0.86999	0.144337	0.653359	0.253831	1.05833	0.974064
0.83_246.9916	Vanillic Acid 4-Sulfate*	HMDB0041788	-0.999761	5.37019e-06	0.0132337	1.32206	0.270178	0.000514391	0.0714884	0.232215	0.0875677	0.0393204	0.809227	0.461061	0.677572	0.530285	0.59529	1.10695	0.198235	0.193072	0.328115	0.521718	1.02857	0.231435	0.589274	1.00604	0.00031424	0.749658	0.279435	0.0218727	0.0922339	0.0902847	1.42909	0.129963	0.197811	1.23387	1.25306	2.13285	1.5327	0.529761	0.671346	0.37824	2.49212	0.213207	1.20503	1.95782	0.0902847	1.04801	0.275344
0.83_247.1321	Annuolide C	HMDB0036488	0.655391	0.452386	3.91656	0.694213	1	1	0.486749	1.26667	7.64942	2.10356	1.57662	10.5306	1.31559	1.53786	0.872749	2.18583	0.000592504	1.12042	3.46796	0.261265	0.523929	0.812482	0.00760168	5.7164	0.913041	1.05527	2.79834	0.0344016	4.71171	64.0455	0.403132	0.402288	0.626467	0.222492	1.45776	0.864556	0.0889323	2.69909	1.15614	0.755212	1.73643	5.94044	2.45536	2.20792	0.639023	1.59687	0.520293
0.83_331.2276	17-Hydroxyprogesterone*	HMDB0000374	2.52394	2.64853e-57	8.4043	8.63624	14.2888	8.55019	8.64489	4.1795	6.89045	13.0062	23.6989	10.9551	3.31481	27.729	8.29556	12.0375	7.73668	5.03579	8.62931	6.05871	4.61452	16.3552	3.39372	5.63885	7.14879	6.84553	9.41108	15.804	23.2744	12.9149	17.9293	0.399882	0.583252	0.729324	0.844381	1.25185	0.721029	1.44613	1.02981	0.804807	1.23451	2.01186	1.99771	0.60764	0.795512	0.836017	0.439755
0.83_371.1044	Cay10415	63083	-0.165778	0.903419	1	1	1	2.45753	1.34499	2.25087	2.1713	2.54927	1.39119	2.35718	1.05654	0.910569	1.1004	1.50148	0.302802	0.275777	1.4746	0.589785	0.99175	3.9122	0.549529	1	1.33347	0.607804	2.84628	1	1	1	1	0.302802	0.42375	0.31814	0.611469	1.82577	0.763049	2.59209	1.69659	0.496199	2.06082	1	0.662842	1	1	1	1
0.83_411.2741	3-Methoxy Limaprost	45111	-0.0717501	0.959288	1.03353	0.757461	0.835423	0.734661	0.993014	0.754766	1.10405	0.897319	1.15244	1.01332	1.67581	2.91391	2.37139	2.2669	1.33942	0.554023	0.610626	1.19862	0.321302	1.24368	0.92382	0.984593	1.4353	0.959116	0.929191	1.29173	1.10889	1.34132	0.722457	0.891492	1.12638	1.84537	0.696131	2.06492	2.70559	1.83936	0.788661	0.347928	1.41226	2.077	0.883377	1.36574	1.39071	0.893306	1.24954
0.83_415.2475	Alfentanil*	HMDB0014940	3.0464	6.9925e-50	10.7186	4.39569	36.8315	5.28333	19.1223	5.96587	27.1493	3.27705	30.8603	17.5494	44.0146	21.1383	30.9816	21.2844	13.4828	5.12456	6.67414	5.16914	1.72413	14.6501	6.76239	11.4062	10.8039	5.85102	16.4488	15.749	15.7203	43.3863	18.1712	0.380785	0.287832	0.924516	0.411303	1.46705	0.309412	0.969749	0.998424	0.440354	0.276864	0.401278	2.90163	2.13067	1.23118	0.320947	1.29946
0.83_840.5725	Ps(18:4(6Z,9Z,12Z,15Z)/22:0)	HMDB0112504	0.303321	0.0101199	0.799794	1.41675	1.29556	1.30806	0.884255	0.626478	0.680492	1.08244	0.874072	0.602685	1.09008	1.57043	0.510734	0.314037	3.12638	2.34416	1.47612	3.1909	1.05919	2.34538	4.39353	5.1891	2.47274	2.50074	1.09711	1.89926	1.27384	0.604185	1.08462	0.691163	0.694938	1.44592	1.01096	0.315297	1.11367	0.422459	0.702107	0.779742	0.394927	0.731409	0.363	0.377982	1.1472	0.715111	1.20021
0.84_120.0647	L-Homoserine	HMDB0000719	0.232563	0.0134217	1.25195	1.22823	4.71407	1.39758	1.17885	1.15331	2.14693	1.55061	1.02932	0.944454	0.931371	2.87542	1.78205	0.859488	1.16233	1.02127	0.752718	3.72224	1.18149	0.875546	0.834522	2.10895	0.675035	1.25941	1.1336	1.69836	2.43006	1.08269	1.10092	0.00195436	0.689756	0.844525	0.13413	1.3292	0.614386	0.324771	0.800309	1.31566	0.538885	1.1621	0.500426	0.634678	0.894207	0.548057	1.41546
0.84_130.0496	Pyroglutamic Acid	HMDB0000267	0.0530537	0.45522	1.50198	0.868696	2.09998	1.61819	1.21946	0.849746	2.03289	0.970446	0.675425	1.00337	0.901868	2.18281	1.17867	0.982744	1.27177	1.02215	0.8461	2.26438	0.752099	1.60834	0.817871	2.58922	1.13298	0.654	0.913646	1.38604	1.79123	1.25486	1.62579	0.00472002	0.888855	1.08661	0.00819527	2.14158	0.957221	0.668498	1.20734	1.90284	1.16428	2.68908	0.785483	0.999743	1.04046	0.654122	2.09749
0.84_130.0641	3-Methylene-Indolenine	HMDB0011664	-0.583187	0.264185	0.575838	0.643397	1.7019	0.24206	0.900201	1.10074	0.836046	0.698747	0.530308	2.25655	0.954761	0.892325	1.36874	0.975228	0.653244	1.00132	1.026	0.564805	0.952785	0.870116	7.18539	0.977971	1.10121	0.612948	0.524875	0.951978	0.374467	1.34949	0.237473	0.311039	0.176311	2.58436	0.191201	0.654261	2.21553	0.845663	0.891813	0.932172	1.02482	3.4483	4.74001	16.849	0.371423	0.390083	4.00397
0.84_147.0752	D-Glutamine	HMDB0003423	-0.316827	0.000790841	0.880973	0.761194	1.03504	0.938689	0.640377	0.466585	0.891932	0.806975	0.491273	0.567724	0.90994	1.19976	0.701649	0.949765	0.666402	0.575145	0.443635	1.97002	0.662762	0.702269	0.725216	1.04463	0.529594	0.407039	0.727424	0.63208	0.910354	1.03524	0.730375	0.00450539	0.854378	0.471163	0.00750513	1.742	0.879274	0.463978	0.60256	1.33599	0.719843	1.59864	0.744324	0.531152	0.880495	0.435446	1.61263
0.84_153.0541	2-Hydroxyphenylacetic Acid	44707	-0.0567434	0.92742	0.722916	1.09106	1	1	1.03713	3.88754	4.33179	1.9459	2.51295	3.34378	1	1.13614	0.00221741	1	0.78883	1.21317	1.30716	0.571901	1.14392	1.16161	0.959947	0.345212	1.14761	0.970648	4.05723	0.997724	1.73776	0.496922	1	0.0955873	0.407596	0.212031	0.530225	0.942971	0.250702	0.795141	0.946615	0.580582	1.02935	1	1.00228	1	1	1	1
0.84_187.0707	Pyroglutamylglycine	HMDB0061890	0.00330339	0.901933	1.40366	1.87273	0.855154	1.67403	2.18854	1.6357	1.94814	2.08262	1.45119	1.18323	1.10856	1.00495	1.45346	1.7829	1.90297	0.299045	0.633204	0.894872	0.643434	0.460129	1.02985	1.72681	0.297912	0.624892	0.46306	0.402651	1.10337	1.26522	0.358238	0.0785067	1.08547	0.95715	0.144172	1.572	1.13684	0.852823	0.926551	1.66833	1.05507	2.6669	1.68154	1.08996	0.755189	0.842057	1.12232
0.84_189.1342	Homo-L-Arginine	HMDB0000670	1.73523	2.41904e-34	5.05225	2.86139	8.53197	5.12984	2.73641	4.82925	26.0623	4.29139	3.73693	5.13717	4.44745	4.92407	1.94573	2.5867	5.9465	3.61456	3.39318	19.655	4.47052	1.90209	4.3993	10.6523	2.4655	1.67933	4.37524	5.28532	12.0727	5.25438	2.84864	0.00793906	0.341523	1.24947	0.0989739	1.56727	0.406085	1.33008	0.525216	1.45375	0.520559	3.39775	0.739621	0.612779	0.923364	1.55661	1.39381
0.84_190.0855	3-Indolepropionic Acid	6602	-0.844068	0.151228	0.162586	1.16543	0.615445	0.168217	0.466212	1.33534	0.390517	0.558491	0.757238	4.12195	1.00885	0.335683	1.33001	0.556251	0.369428	1.16376	0.829936	0.964112	0.805623	0.785835	7.788	1.00625	0.775387	0.472579	0.348757	0.300962	0.33811	1.12725	0.332758	0.620158	0.146047	2.53849	0.214934	1.03643	4.18482	0.884813	0.993748	1.25348	1.17634	3.70773	2.92111	11.679	0.438968	0.718696	2.89193
0.84_265.0888	3,4,5-Trihydroxy-6-[(2-Methylpropanoyl)Oxy]Oxane-2-Carboxylic Acid	HMDB0126095	-2.18658	1.21125e-05	0.161431	0.1248	0.215765	0.0971026	0.110529	0.0325376	0.067055	0.0576468	0.0726557	0.0821447	0.127805	0.118849	0.245754	0.173534	0.0142958	0.0775259	0.109647	0.0789897	0.0813836	0.0911916	0.095308	0.0988134	0.0961667	0.0959533	0.122122	0.158292	0.164323	0.0957364	0.131818	0.0142958	0.0775259	0.109647	0.0789897	0.0331065	0.0911916	0.095308	0.0988134	0.0344181	0.0959533	0.122122	0.158292	4.09602e-05	0.0957364	0.131818	0.00626633
0.84_303.1944	11Β-Hydroxyandrost-4-Ene-3,17-Dione*	41861	1.57482	2.25883e-26	5.99316	2.77841	3.9619	13.6647	2.55716	3.80273	10.7434	7.52272	6.32946	5.50697	1.75685	6.89459	4.80849	6.05273	1.14144	3.1662	2.67928	2.18794	1.7852	4.49689	0.8207	2.15059	3.00539	2.90816	11.9867	3.91511	8.53912	10.1238	14.2305	0.124994	0.453362	0.341605	0.885555	0.909773	0.37277	0.972185	1.26176	0.825904	0.536928	1.37022	1.30362	0.320862	0.163815	0.332883	0.594064
0.84_347.2206	21-Deoxycortisol	HMDB0004030	1.89627	3.37133e-25	7.93808	5.4012	4.8961	5.02285	3.45819	1.31415	17.7056	13.2142	13.4267	5.00429	1.67962	13.1682	4.53109	2.84383	2.50681	4.69671	3.27014	3.7698	1.42211	9.61785	1.20272	5.21422	6.02951	4.0883	2.19106	4.18876	22.1384	37.0464	8.87012	0.465828	0.905056	3.60732	0.673558	1.28529	0.337026	0.980897	1.73846	1.15945	1.04412	0.500929	1.33281	1.37585	0.636741	0.955841	0.133599
0.84_365.1051	Gerberinol	HMDB0033304	0.727817	0.000108023	4.73874	6.51793	1.02204	1.34045	1.51105	0.38834	2.94713	2.08021	0.692099	0.802042	1.25465	2.62993	6.5253	1.72329	1.45655	1.88411	2.70049	12.8688	0.644282	1.47824	8.40745	0.900357	3.42909	1.81711	0.934709	10.1501	0.968298	10.1797	2.2465	0.0501068	0.274292	0.251708	0.259672	1.35572	0.549356	0.407529	0.0834208	0.802742	0.165953	1.06529	1.67152	0.224948	0.106907	0.138527	0.113476
0.84_375.2172	6Α-Methylprednisolone*	1234	0.98186	8.85404e-11	7.30231	1.4062	7.97961	4.51745	1.25638	1.69145	2.65261	3.57236	4.76836	16.9798	2.37228	1.95557	3.87118	5.92812	1.56765	1.83415	2.09156	1.33292	1.48635	2.64069	1.18422	1.19305	1.724	1.78824	1.63897	1.29862	1.26048	3.6806	6.18549	0.383051	0.482321	0.845947	0.995328	0.974033	0.41196	1.0628	1.50423	0.92975	1.5349	1.35849	0.640613	0.739519	0.10907	0.276831	1.71176
0.84_589.2972	D-Urobilin	HMDB0004161	-0.443265	0.94841	4.01823	0.105564	0.982037	1.91765	1.38576	0.143579	1.85683	6.31167	12.707	2.16181	1.42092	0.752526	1.43033	1.05438	0.0117218	0.221084	0.8296	1.20639	1.10389	0.847617	0.402464	0.158883	0.377333	0.15685	16.3272	2.93824	3.29734	1.05964	1.79076	0.602744	0.443044	0.259804	0.793606	0.536344	0.905475	0.566704	0.304088	0.630882	0.07323	5.97311	0.537074	0.0371423	0.940362	0.209239	1.67171
0.84_591.3155	D-Urobilinogen	HMDB0004158	-0.270914	0.0794797	0.46509	0.110682	0.190436	0.0447911	0.631137	0.182565	1.87496	69.7157	16.6367	1.45548	0.198483	1	1	0.0793655	0.130844	0.0254267	0.265305	0.140328	0.490433	0.0900317	0.0760752	0.0577053	0.0150633	0.0663243	1.32646	0.548157	1.51762	0.877879	1	0.174197	0.420017	0.137676	1.63583	0.933519	0.0427706	1.20405	1.0378	12.0503	0.0191569	2.1438	1.2784	0.0113888	0.946878	1	0.89794
0.85_109.0294	Hydroquinone	HMDB0002434	-0.581979	4.15055e-08	0.234934	0.697108	1.30594	0.537613	0.114662	0.0579805	0.0990038	0.0955261	0.821649	0.820943	0.88081	0.0957759	1.72313	0.640588	0.146117	1.51868	0.586003	0.21453	1.2551	0.451658	0.498629	1.01515	0.968959	0.723809	0.0412986	0.220679	0.280369	0.0208297	0.935663	0.284392	1.19652	1.25772	1.10921	1.24515	1.13943	1.49355	0.98485	0.87148	1.69993	2.35292	0.398708	7.14804	0.520454	1.33773	0.413178
0.85_118.0508	L-Threonine	HMDB0000167	0.622716	0.00848423	1.19861	1.78207	7.98657	1.99106	2.46198	1	3.48724	2.28833	1.10047	2.22094	1.39945	3.0493	2.24452	1.81821	0.195873	2.75233	0.291987	26.0053	1.55468	0.101404	3.07006	0.109142	0.97969	0.376308	1.1007	6.54224	3.07954	1.11975	2.07411	7.06089	1.19961	1.954	1.69309	1.56022	2.45869	0.251657	1.41905	1.50499	2.5736	0.354992	0.858792	0.456977	0.831032	1.26383	1.68753
0.85_187.0073	P-Cresol Sulfate	HMDB0011635	-0.0639021	0.996318	1.84976	1.49569	1.36826	0.108183	0.705513	0.468744	2.19612	1.09994	1.07386	0.902918	0.828717	0.933125	1.23172	0.791759	1.26459	0.894023	2.06731	1.54182	0.117188	1.09392	1.62481	0.525621	0.974179	0.355867	0.0730599	0.897473	0.981145	1.033	1.02366	1.18909	0.759091	0.139395	0.614355	0.882049	0.906083	1.92556	3.20188	2.39147	0.105557	1.37816	1.70501	0.164325	3.8977	0.0515926	0.996774
0.85_197.0450	2-Hydroxy-3,4-Dimethoxybenzoic Acid	HMDB0142084	-0.527962	0.00170718	0.396185	0.700136	0.12939	0.21158	0.541542	0.244904	1.00756	0.439766	1.29831	0.93293	1.22191	1.11825	1.20929	1.22383	1.21714	0.956843	0.318481	0.811145	1.15722	0.27414	2.40339	0.813743	0.910907	1.07003	0.354526	0.156257	0.277595	0.528662	0.869072	0.901615	1.73582	1.12138	1.64606	1.63519	1.05715	0.985789	1.00872	0.560915	2.36829	1.07151	1.50323	1.17438	2.30873	19.1331	1.22421
0.85_227.1286	Traumatic Acid	HMDB0000933	-0.135184	0.335986	1.44354	0.942894	1.46656	1.0151	0.860305	0.293392	1.19622	0.326109	1.3643	1.33261	1.60376	0.581684	1.5897	1.22858	0.895958	0.602321	0.646191	0.903869	0.843054	0.925716	1.36118	1.31064	0.98606	1.06371	0.981478	1.36281	0.794534	0.964552	1.10594	0.818581	1.3197	1.24493	2.05037	1.15695	0.590404	0.842339	0.65625	2.15977	0.894219	1.51956	1.02649	7.19795	0.922789	1.0659	0.812282
0.85_333.0064	[3-(3-Hydroxy-4-Oxo-4H-Chromen-2-Yl)Phenyl]Oxidanesulfonic Acid*	HMDB0134560	-2.2334	9.21954e-05	0.0746857	0.130656	1	0.186738	0.105466	0.205978	0.34512	0.0976806	1	1	1	0.150927	0.194691	0.183078	0.54086	0.0995366	0.061227	0.399726	0.184406	0.211422	0.0686338	0.367885	0.0622382	0.429499	0.798888	0.0865901	0.082986	0.22626	0.254091	0.54086	0.0995366	1.21873	0.399726	59.9251	1.27482	0.0686338	1.60768	0.308	0.414531	67.3677	0.0781341	0.221029	1.51016	3.05496	4.52868
0.86_111.0431	5-Methyl-2-Furancarboxaldehyde	HMDB0033002	-1.73975	3.07761e-06	0.0551688	0.0225414	0.0243937	0.0545816	0.065079	0.0127877	0.0564504	0.0200205	0.0461903	0.0122656	0.0222835	0.0149701	0.0364879	0.0387488	0.0169507	0.0189817	0.0134993	0.00347816	0.0181324	0.0352527	0.007519	0.0191172	0.0120015	0.0516588	0.0125293	0.0263109	0.0307287	0.0205628	0.0311976	0.00937952	0.0189817	0.0134993	0.0421553	0.0826196	0.029661	0.007519	0.0191172	0.0120015	0.0158349	0.0125293	0.0159429	0.0252841	0.0205628	0.0311976	0.0458864
0.86_145.0484	Trans-2-Hexenedioic Acid	HMDB0013311	0.325573	0.00275207	1.90202	1.28009	1.81784	1.01344	1.81664	1.09654	2.06027	1.6498	1.07369	2.3866	0.629317	2.51281	0.924191	1.32048	1.10519	1.04187	1.04458	5.56324	0.73681	1.32904	1.4966	1.86622	2.27539	1.39085	1.30205	1.80624	4.05231	2.16294	2.61732	0.0137181	1.73033	1.49735	0.0447314	2.84233	2.32763	1.40383	1.5515	3.83644	2.08863	4.66802	0.736442	1.47451	1.0659	1.21996	2.79555
0.86_163.0595	2-Hydroxyadipic Acid	HMDB0000321	0.334623	0.00585203	1.77849	1.11417	1.43505	0.923931	2.52305	0.935685	4.26998	1.81049	1.04213	2.04881	0.700552	4.4508	1.03032	1.2105	1.79962	0.896986	1.18102	6.44778	0.548144	1.32991	1.34324	2.01835	1.37725	1.30729	1.39553	1.56971	4.59683	1.34204	1.70462	0.0141436	1.20013	2.56738	0.0267093	4.28566	1.14146	1.6557	1.42963	2.93904	1.27818	3.40408	0.945543	1.44053	0.997389	1.40454	4.45047
0.86_165.0750	2-O-Methyl-D-Xylose	HMDB0033821	-1.67234	1.8797e-06	0.0446688	0.00669001	0.018228	0.0172589	0.0354561	0.0101021	0.157581	0.00532061	0.0133118	0.0104871	0.0102579	0.183578	0.0672455	0.0119707	0.0111686	0.00400843	0.00515017	0.0427037	0.00381444	0.0515195	0.0112086	0.0533444	0.00975248	0.00628423	0.0090495	0.00606485	0.0563789	0.0161264	0.0248777	0.00252711	0.00574239	0.00826073	0.0932146	0.0385548	0.00343641	0.0108212	0.00554107	0.0166439	0.00927308	0.0090495	0.00606485	0.00527667	0.0307494	0.00375473	0.0662352
0.86_181.0851	Isopeopyl Paraben	85078	0.383572	0.0122956	1.41323	1.3221	4.39954	0.559879	1.97264	1.16464	3.29785	4.31277	3.68065	3.72298	1.25395	1.86657	1.29037	1.84528	2.92208	1.07114	2.81728	0.743712	3.7368	2.60089	1.36434	0.645844	1.44503	0.851659	1.64265	0.92431	12.9597	1.26979	0.270703	0.0366286	0.331041	0.449733	0.622073	0.870815	0.181798	0.635661	0.724937	0.224361	1.46932	0.69059	0.761223	0.676895	0.385982	1.51873	0.486869
0.86_183.0859	Galactitol	HMDB0000107	-1.6926	3.62025e-06	0.0390295	0.0259173	0.0144545	0.00951062	0.0195312	0.0202001	0.120484	0.0197142	0.0361394	0.00389385	0.00532875	0.15506	0.0745821	0.004545	0.0130202	0.0157017	0.0191182	0.0840632	0.0083394	0.04698	0.00920171	0.199662	0.0339279	0.0425247	0.0243087	0.0499521	0.158525	0.0411116	0.0377138	0.000478764	0.0230258	0.0352862	0.0262727	0.0111289	0.00902933	0.00693905	0.0059796	0.00679273	0.018376	0.00622826	0.00538278	0.00653714	0.0398153	0.00393575	0.0489075
0.86_205.1214	6-(1-Hydroxyethyl)-2,2-Dimethyl-2H-1-Benzopyran	HMDB0031553	0.645751	0.0206309	5.54152	0.28544	6.83135	8.33479	0.308886	1.37325	14.6028	1.18354	0.765471	1.13882	16.3253	9.99105	3.40793	3.15311	0.637523	1.01212	0.616627	0.920574	1.14879	0.765431	7.80857	0.793262	0.560112	1.1437	1.42544	2.45108	10.6043	74.7445	14.8015	0.61648	1.091	0.149044	2.03461	0.351378	0.355036	0.773615	0.318912	0.322345	1.11849	8.92186	0.423267	0.223218	1	1	1
0.86_223.0955	Dihydrodeoxy-8-Epiaustdiol	HMDB0031668	0.517562	0.00231544	2.11073	1.57839	4.58988	0.499985	2.20889	1.11406	5.01327	3.54731	2.93302	2.79133	1.18066	2.21204	1.21748	1.76892	2.99947	1.1378	2.61849	1.00794	3.64022	2.34302	1.37497	0.712467	1.39942	0.804332	1.00319	0.938447	16.473	4.16182	0.299215	0.0824288	0.351112	0.385239	0.760361	0.543511	0.171786	0.625032	1.04961	0.269096	1.26593	2.45672	0.761426	0.690352	0.264565	0.789002	0.166984
0.86_361.2002	Prednisolone*	HMDB0014998	1.62819	7.54532e-35	12.6855	4.71541	7.20617	4.20364	6.88606	4.4695	4.17579	8.56739	9.05155	13.2826	2.05813	4.09038	5.81919	9.62405	5.31584	2.80249	7.48808	2.55901	2.7151	7.6177	3.70332	5.07314	7.56674	4.00909	2.96819	3.47829	5.06965	3.6935	7.98641	0.575433	0.660273	0.641272	0.782418	1.04507	2.84524	1.16539	0.986102	0.911179	1.25024	0.598197	0.741478	0.703358	0.28569	2.107	1.02946
0.86_391.1009	Bicyclol	HMDB0249191	0.0719112	0.364226	0.993486	0.475376	2.88879	0.824119	4.21332	1.00907	15.0854	12.1581	0.991342	2.75409	0.433596	11.2466	1.15669	1.75887	2.01695	0.821058	3.6737	4.61787	0.290412	1	2.99849	0.920837	0.836245	1	3.57764	0.231221	1.86776	1.02479	15.8966	0.923441	0.821058	1.16717	1	7.97375	0.902649	1.32365	0.920837	12.0987	1	1.92217	1.08433	1.38221	0.975206	3.06594	6.09048
0.86_436.2369	Valsartan*	HMDB0014323	1.44749	4.07457e-06	15.3078	1.32942	18.5053	3.5794	8.07179	3.11917	5.16204	83.931	11.5063	6.40362	1.91362	1.7299	1.34066	3.56573	0.391369	0.481088	0.962278	1.35625	1.90054	0.632637	0.301091	0.634293	1.01098	0.881627	4.90437	5.87585	7.86737	0.241672	1.65949	0.249917	2.51848	1.03772	5.84782	1.06961	0.0186325	1.05731	0.642437	0.178832	1.77586	0.200571	0.15012	0.305069	1.7225	2.55253	1.42609
0.86_629.1518	6-{4-[12-(3,4-Dihydroxyphenyl)-8,13-Dihydroxy-4-Oxo-3,11-Dioxatricyclo[8.4.0.0²,⁷]Tetradeca-1(10),2(7),8-Trien-6-Yl]-2-Hydroxyphenoxy}-3,4,5-Trihydroxyoxane-2-Carboxylic Acid*	HMDB0124849	0.310811	0.000342994	1.44081	1.93047	1.64409	1.29774	0.695249	2.15512	0.192897	1.24543	1.48848	1.10423	1.13902	0.758001	1.06935	2.28888	1.39026	1.72202	1.77971	0.940588	2.16552	1.95653	1.08968	0.928089	1.24794	1.66399	1.76836	1.87548	0.67246	2.44297	1.33257	0.00224836	1.14805	1.03273	0.00311497	0.269002	1.18532	0.735153	1.02838	0.417549	1.18138	2.94564	1.93404	1.55561	1.06753	1.97066	0.632634
0.86_645.1243	(5-{8-[1-(2,4-Dihydroxyphenyl)-3-(3,4-Dihydroxyphenyl)-2-Hydroxypropyl]-3,5,7-Trihydroxy-3,4-Dihydro-2H-1-Benzopyran-2-Yl}-2-Hydroxyphenyl)Oxidanesulfonic Acid*	HMDB0135085	0.743338	5.2336e-08	3.29387	2.27855	5.40691	2.41215	1.14171	3.01079	0.128241	2.47387	2.84997	2.41642	1.61905	1.65337	1.61346	12.3952	5.04345	1.42342	1.72506	2.10149	4.70285	1.08109	2.64654	1.92642	1.38199	1.66664	2.30221	2.11776	0.963411	1.75328	1.29105	0.00753353	1.51107	0.971598	0.00775893	0.587611	1.1841	0.872963	1.25717	0.434495	2.05234	3.74711	3.14728	2.09694	1.57732	2.14511	1.07815
0.86_85.0276	4-Hydroxy-2-Butenoic Acid Gamma-Lactone	HMDB0032330	-0.00945223	0.946829	0.853509	0.599333	0.642606	0.63474	1.49846	1.02975	1.10049	1.32011	0.978201	0.770507	0.955074	1.3735	0.573219	0.547452	1.75842	0.395999	0.766288	2.41427	1.03034	0.5872	0.644323	0.947956	0.8065	1.29657	0.93678	1.29013	2.53587	1.02495	1.78054	0.0182383	1.03115	2.61961	0.0239958	1.1994	1.17799	0.797462	0.95143	1.2477	0.92834	1.75321	0.626649	0.567436	0.69448	1.11909	1.20072
0.87_118.0859	Betaine*	HMDB0000043	-0.141071	0.000604438	0.798589	0.893663	0.937039	0.848614	0.986408	0.833736	0.736351	1.04162	0.903306	0.746748	0.993455	0.873149	0.622618	0.84793	0.89381	0.637571	0.801968	0.685783	0.701981	1.06309	0.819054	1.0188	0.724406	0.988952	0.986253	0.778113	1.07533	0.82318	0.824454	0.0103711	0.646953	0.760552	0.0193806	1.56563	0.832851	1.01023	0.981196	0.94136	0.75831	1.06607	1.19362	1.00496	1.00646	1.28743	0.959758
0.87_153.0190	Gentisic Acid	HMDB0000152	-0.335777	0.00862418	1.46898	0.351541	0.946568	1.08747	0.844172	0.0338328	0.560489	0.570692	0.435865	1.11707	2.25366	0.729873	3.96745	1.50564	0.373498	1.07509	0.989332	0.0613527	0.992127	0.449337	0.425067	1.13512	1.08064	0.432278	1.32402	1.06177	0.491888	0.396851	0.717336	0.752422	2.37396	1.01067	1.44636	1.74604	0.703854	0.339073	1.68507	0.919357	0.923662	2.9731	2.52974	5.3959	0.624139	2.52463	1.07677
0.87_159.0755	1-(Hydroxymethyl)-5,5-Dimethyl-2,4-Imidazolidinedione	HMDB0031670	-0.488483	1.86163e-06	1.08528	0.958321	0.729978	1.39133	0.711376	0.376339	1.26506	2.0325	0.3789	0.306976	0.393056	0.918438	0.653565	0.418188	0.290481	0.44644	0.265495	1.22634	0.372326	0.551666	0.485492	0.80741	0.492453	0.585782	0.465498	0.522248	0.795723	0.788086	0.657559	0.0114305	0.946749	0.686221	0.29636	3.97611	0.976786	1.56349	1.01625	2.83417	0.831742	2.8801	0.886027	0.995913	1.05152	0.834331	1.41377
0.87_159.1025	8-Hydroxyoctanoate	HMDB0061914	0.213236	0.0648068	3.12356	1.50685	1.69469	3.44705	1.60851	0.299738	1.398	1.17955	4.60551	1.16506	1.04785	0.511868	3.95938	2.80316	0.418588	1.1823	0.981863	1.14621	0.909349	1.38927	0.715192	1.07415	1.11667	0.430049	1.78532	1.11517	1.28536	1.3792	0.939691	0.391538	1.21572	0.497812	0.65962	1.09065	0.292201	1.09795	0.678607	0.599312	1.57933	5.65968	1.87083	0.800328	0.365626	0.380111	0.0378799
0.87_176.1023	Citrulline	HMDB0000904	-0.397641	0.000130179	0.667954	0.655149	1.11089	0.493904	0.979451	0.430521	1.02771	0.413597	0.572051	0.627132	0.176795	0.942836	0.734234	0.33412	0.689362	1.15542	0.336588	1.22144	1.13056	0.349639	0.738692	1.03965	0.624283	0.571709	0.420239	1.55889	0.956435	0.477338	0.612877	0.00611958	1.64448	1.23204	0.153278	2.37205	1.25886	0.963653	0.710378	0.980556	1.1039	7.26345	0.45895	0.710421	1.3625	0.789248	1.33823
0.87_233.0775	L-Beta-Aspartyl-L-Threonine	HMDB0011169	-0.391981	0.00184156	0.664856	0.857951	3.09387	0.881957	1.46081	0.218234	0.935541	1.0959	1.11289	0.915141	0.41253	0.767044	0.51363	0.452209	0.0661562	0.376181	0.0789429	0.71735	0.821415	0.097606	0.886001	0.0541126	1.02735	1.25835	0.109681	2.17817	0.867056	0.275418	0.493155	1.27042	0.434144	0.530976	0.72346	0.484984	1.85897	0.76521	0.962641	0.609375	0.941857	1.66622	2.02208	1.45984	0.983279	0.145424	2.27412
0.87_239.0922	Cmpf	45041	0.346492	0.00853681	1.98231	1.59817	3.0765	0.993803	1.31137	0.528288	1.43412	1.03861	2.75807	6.44385	1.87442	1.7421	1.53193	3.02134	3.25919	0.872047	2.12312	1.11026	2.76225	2.04549	2.97945	1.05423	1.82605	1.05855	0.902193	1.27384	8.00909	1.1874	0.30938	0.0786159	0.885099	0.832203	1.35012	0.449169	0.300093	0.606683	0.800484	0.126539	1.03134	1.09781	0.333478	0.556956	0.453268	0.989007	0.229361
0.87_397.1094	Picraquassioside A*	HMDB0041285	-0.384605	0.00450719	0.898198	0.0943146	0.068804	0.547219	0.859884	1.04032	0.54276	0.931258	0.306703	0.413171	1.58067	0.721646	1.22548	0.292894	0.110029	0.266478	0.0894941	0.858407	0.0147696	2.92015	0.550659	0.731157	0.277668	0.313698	0.107181	0.52009	1.18712	0.580479	0.336889	1.0802	0.325517	0.432764	0.19501	0.664708	0.217185	0.269665	0.163539	0.729723	0.441995	0.350249	0.191575	0.506699	0.175448	0.237685	0.22833
0.87_98.9833	Hydrogen Phosphate	HMDB0000973	0.576536	3.48788e-12	2.02554	3.22896	0.995269	3.5718	1.57005	3.1063	1.85888	2.72408	3.01082	2.28377	1.08165	1.62887	2.7679	2.13674	1.32474	1.875	1.09441	1.44342	1.11993	1.07714	1.24747	1.29143	1.06806	2.10018	4.12757	0.970175	1.74614	2.26149	2.23313	0.0983691	1.19096	1.14373	1.28589	1.01198	0.805314	1.13818	1.02294	0.908023	1.01167	1.4861	1.36547	0.635385	0.945513	2.55714	2.34548
0.88_124.9909	2-Hydroxyethanesulfonate	HMDB0003903	0.977226	0.00591672	0.243254	5.04281	31.1481	0.900481	3.38399	1	21.5142	2.17696	2.78242	1.265	1.68022	4.89977	1.226	1.99742	0.2949	0.975775	0.570503	12.6434	0.972132	0.689378	1.20522	14.1332	1.12056	1.94436	1	16.0016	2.35597	0.866043	0.410299	6.18302	1.02422	0.514979	0.882856	2.4098	0.14453	0.507375	0.787127	3.31941	0.80431	1	0.365341	0.087587	0.356348	1	2.72606
0.88_139.0396	3-Methoxycatechol	44614	-0.617574	0.0110445	0.195595	0.261096	1.2981	0.470865	1.30346	0.158319	0.0881817	1.02791	0.52897	0.161649	0.963089	0.176568	0.101121	0.408445	0.109604	0.385191	0.243013	0.019506	1.33989	0.262221	0.928839	4.37108	1.8664	0.722296	3.26751	1.12235	0.242268	1.00736	1.13018	1.2217	2.41869	0.710028	0.527213	3.00966	0.563814	0.853395	0.218309	1.26721	0.843591	8.33276	0.494333	1.93212	0.374407	1.80091	0.353602
0.88_146.0458	L-Glutamic Acid	HMDB0000148	-0.321891	0.230614	0.959855	0.285978	1.17102	1.43219	1.00785	0.129349	4.94364	0.670235	0.813478	0.244404	0.795106	1.11339	0.984223	1.26442	0.0368803	0.996564	1.1305	2.41145	0.108575	2.63788	0.764391	3.4922	1.5849	0.874846	0.0991284	1.3929	1.76892	0.197932	0.549075	2.50297	0.91755	0.869501	0.465576	1.57102	0.177044	0.651548	0.969502	0.415097	0.810167	0.310654	0.230364	0.135415	0.402412	1.49856	1.97671
0.88_165.0403	Arabinonic Acid	HMDB0000539	-0.0524864	0.924387	0.57302	0.926121	1.37714	1.94467	3.18376	0.121553	1.93137	1.04403	1.02271	0.728269	0.860956	2.09069	0.867002	0.736192	0.0354569	1.41612	0.0606718	6.2616	1.08939	3.14671	0.765713	1.14632	0.683913	0.0696051	1.03286	4.78733	2.15307	0.417068	0.339988	1.38685	0.136129	0.527248	0.794233	0.910609	0.897368	0.105904	0.333994	2.0084	0.958504	0.338321	0.198823	0.688845	0.138787	0.376264	0.50175
0.88_187.1201	Homo-L-Arginine	HMDB0000670	2.20727	1.79832e-18	8.7703	29.8429	9.73408	8.02902	15.7974	2.13758	68.6448	7.24557	11.0293	12.7533	8.4464	21.4792	9.29518	4.73028	0.675653	2.00786	0.627375	15.0653	8.13806	0.859711	37.2377	0.317151	5.13296	0.491584	8.24453	30.5359	15.7569	2.74219	7.9165	3.35075	0.997964	4.06024	0.994218	0.998564	0.621486	1	1.0494	0.217306	30.7126	1	0.634014	0.943086	0.250482	3.9651	1
0.88_187.1335	10-Hydroxy Capric Acid	35414	-0.702559	1.17158e-07	0.682078	0.451559	0.379426	1.6943	0.363879	0.143706	0.651966	0.226965	0.685552	0.270822	0.769059	0.32107	1.1187	2.05616	0.107175	0.399333	0.158364	0.524073	0.750818	0.807333	0.219505	0.475417	0.714205	0.1949	0.510104	0.265941	0.860289	0.698926	0.288345	0.386309	0.927276	0.826479	2.04333	2.48273	0.538206	1.55024	0.762636	0.480185	2.02793	1.26913	1.23743	1.75959	0.941034	2.80271	0.785064
0.88_189.0513	L-Beta-Aspartyl-L-Glycine	HMDB0011165	-2.36984	0.000116142	0.230025	0.168067	0.144658	0.266735	0.0647172	0.751777	0.00100487	0.352648	0.481284	0.348484	0.470463	0.537586	0.678921	0.895144	1.54504	0.186491	0.187743	0.236866	0.471452	0.0072062	0.791079	0.0887917	0.762726	0.0388937	0.182832	0.0247886	0.0871785	0.168095	0.4202	22.5266	3.20655	2.94211	5.28869	20.0529	2.31869	9.43719	4.69901	159.565	7.58571	2.52659	6.67307	2.26546	4.88695	6.05476	16.6303
0.88_189.0880	Threoninyl-Alanine	HMDB0029054	-0.780876	0.00409214	0.14987	0.208905	1.01194	0.850802	0.406889	0.343317	0.994856	0.692682	0.593974	0.500215	0.899794	0.505096	0.131286	0.393629	2.96031	0.99846	0.344255	0.279995	0.638355	1	5.63511	0.429359	0.779932	1	1.35858	0.742087	0.33201	0.550674	1	0.519324	0.267032	0.540486	0.864496	0.390559	3.29057	7.80503	1.7859	28.9417	24.7079	0.0600438	1	3.30516	1.35016	1	4.14397
0.88_201.1127	Sebacic Acid	HMDB0000792	0.510324	0.000861882	2.29837	1.29782	1.04139	3.99612	4.70414	0.187942	2.04749	0.386912	5.08608	3.76101	0.958183	0.791041	4.84003	2.76404	0.499761	0.750025	1.22814	1.49255	1.03302	1.77586	1.04388	0.806434	1.70928	1.57453	1.46218	5.56369	4.26593	8.09193	1.53817	0.359402	1.78925	1.02053	1.82691	0.966981	0.201299	1.27595	0.50455	0.682275	1.8473	2.34304	0.815942	0.405327	0.449975	0.701057	0.267703
0.88_225.0614	2,3,4,5,6,7-Hexahydroxyheptanoic Acid	HMDB0240292	-1.34964	0.00154828	0.308955	0.282793	0.182237	0.246866	0.523898	1.08754	0.948267	0.627848	0.357921	0.922907	0.214761	0.212402	0.299459	0.65197	0.0754538	0.810758	0.236433	4.11588	0.0788711	0.587419	0.849375	1.2985	1.21842	0.4807	0.497322	0.197947	0.0271662	1.04399	0.883448	2.22105	0.180668	0.0981269	0.0513058	1.28219	0.158658	0.0911684	0.663326	0.355363	0.0411361	0.338092	0.528918	0.766823	0.229043	0.202236	0.0448127
0.88_317.0580	Fenofibric Acid	2683	3.0496	0.00013562	408.845	0.294997	0.298284	0.816416	40.913	4.57066	9.23011	0.00215084	4.25678	1.84778	1.26077	19.2738	4.28273	0.129054	6.26042	0.184162	7.17226	0.761465	0.537414	2.84528	0.889278	1.61694	1.29678	2.41387	0.0558063	3.04978	118.512	239.016	2.28377	0.864705	5.73263	0.919933	0.0623801	1.17645	0.139436	1.11072	17.7755	2.4712	0.265926	1	1	1.42178	1	1	1
0.88_593.3312	Mesobilirubinogen	HMDB0001898	-1.53556	0.00612638	0.144981	0.0129093	0.14166	0.0400232	0.0273917	7.28707	0.230579	2.63339	1	1.49035	0.462863	1	0.865629	1.96442	0.0687945	0.688452	0.79092	0.00952491	0.344367	0.477296	0.280925	0.0883558	0.224393	0.922162	1.03429	0.464622	1.09115	0.0956349	1	0.66088	0.26638	0.374826	2.25142	1.62041	0.489912	0.216184	1.54849	1.09473	1.09682	3.01548	1.6371	0.528903	0.993316	1	1.42656
0.89_119.0346	(S)-3,4-Dihydroxybutyric Acid	HMDB0000337	-1.5617	0.000188144	0.876362	0.554738	0.881567	0.522814	0.332895	1	1	0.481522	0.469289	0.900099	0.304073	0.420364	1	0.172426	0.118564	0.255788	0.40293	3.94493	0.0678053	0.140213	0.422178	0.202466	0.503213	0.2996	0.377538	0.804732	0.352456	0.172364	0.876932	1.56052	0.461169	0.518329	0.458	1.34849	0.140213	0.139185	0.629224	0.317924	0.452528	0.377538	0.488097	0.786366	0.0781456	0.39435	0.877028
0.89_146.0821	(2R,3R,4R)-2-Amino-4-Hydroxy-3-Methylpentanoic Acid	HMDB0029449	-0.856959	0.013183	0.160297	1.01438	1.08513	0.251506	0.908691	0.262917	1.81048	0.390155	0.415982	0.41668	0.777455	0.981691	0.362006	0.315392	0.40459	1.73968	0.68978	4.10382	0.400258	0.51823	1.1595	0.315509	3.28255	0.845497	0.440851	1.87744	0.888446	0.233367	0.605592	4.67653	0.95998	1.00059	1.08871	1.59974	1.08968	0.514633	1.05474	1.08102	1.27884	0.481358	0.152364	0.454375	0.400964	2.33372	1.16861
0.89_163.0610	3-Deoxyfructose	HMDB0005876	-2.13345	4.41935e-05	0.393592	0.32177	0.317369	0.242427	0.28586	1	0.634225	0.365542	0.333202	0.230386	0.317929	0.569967	0.440089	0.385852	0.435577	0.000320154	0.456927	0.292049	0.167542	0.247969	0.22677	0.223836	0.107516	1	1	0.354991	0.195052	0.291417	0.237435	0.435577	0.155087	0.456927	0.292049	0.167542	0.247969	0.22677	0.223836	0.107516	1	1	0.354991	0.195052	0.291417	0.237435	0.393592
0.89_179.0558	D-Glucose	HMDB0000122	-0.0485687	0.512716	0.391778	1.56207	2.18018	0.926622	2.47146	0.178264	1.51962	1.08346	1.10157	1.07326	0.609386	0.984354	0.806724	0.999471	6.85139	0.838387	1.04724	26.1326	0.57311	1.20014	1.08046	1.65835	0.382077	0.125497	0.376781	1.86119	1.1398	0.515734	0.847713	2.42069	0.650314	5.54071	0.8321	2.61023	0.799857	0.85912	0.238869	4.21883	0.528048	0.950003	0.384156	0.772558	0.982938	0.782284	1.09095
0.89_181.0719	D-Mannitol	142	-1.78888	4.62616e-06	0.103828	0.0547965	0.122603	0.143786	0.0726545	0.0194812	0.17987	0.0375205	0.0527003	0.0569778	0.0143992	0.0544385	0.0759585	0.0684915	0.118083	0.0207968	0.0184749	0.00607421	0.00232989	0.0560594	0.00199998	0.146647	0.0175636	0.00533909	0.058402	0.0646333	0.145022	0.143872	0.105294	0.0558422	0.0415115	0.0065216	0.00286938	0.00222254	0.0042616	0.00826828	0.00182392	0.000659464	0.000646396	0.491727	0.198132	0.134943	0.188366	0.0058521	0.196461
0.89_191.1018	N-(Gamma-Glutamyl)Ethanolamine	HMDB0039222	-0.976047	0.0795246	0.339678	0.132174	0.0905507	1.08116	0.311126	7.20209	0.603074	0.366069	1.01131	0.062169	1.07794	0.0185558	0.108515	0.26385	0.0726836	6.16817	0.0967127	3.482	3.60018	0.197792	0.997109	0.524112	7.36069	1.52731	1.22346	0.371147	0.0571865	0.184284	0.797035	0.0726836	1.02457	10.1165	1.06796	0.635805	27.8835	11.8318	98.411	1.93663	9.33002	3.2182	2.75322	10.916	29.1316	17.6091	4.88308
0.89_302.3051	Sphinganine	HMDB0000269	-0.291116	0.0624575	1.55044	1.13868	1.42334	1.0524	1.13985	1.00888	1.47072	1.60542	1.0499	1.77348	1.96417	1.6205	1.00511	1.30559	0.782023	2.99722	0.116498	0.0652409	0.0623647	0.29377	0.11693	0.0564728	0.0753006	0.359376	0.197014	0.531181	0.0998765	0.197508	0.0497677	2.73937	2.11426	4.8504	2.37293	3.8	4.13965	3.22678	3.2231	3.71725	4.87816	3.84304	1.46882	1.23006	1.12283	0.962368	0.916923
0.89_345.1395	Maltitol	HMDB0002928	-1.02853	0.000561483	0.126675	0.00589069	0.00919571	0.00242273	0.00364322	0.0304185	0.00689842	0.531438	1.25346	1.16683	0.807424	0.444609	0.960832	0.0332178	1.05703	1.49104	1.23381	0.142854	0.400244	0.0157003	0.855651	0.972514	0.398352	0.344128	0.00227832	0.00603072	0.0101308	0.0147002	0.0642749	0.00187054	0.206615	0.089674	0.00221021	0.0126537	0.311214	0.777855	0.00343138	0.0906437	0.00413818	0.0731466	0.848718	0.385002	2.58914	0.00533314	0.0262679
0.89_395.0615	3,4,5-Trihydroxy-6-{[2-(4-Methoxy-1-Benzofuran-5-Yl)-2-Oxoacetyl]Oxy}Oxane-2-Carboxylic Acid*	HMDB0129407	1.15786	0.0123371	8.37333	0.0705191	7.92711	40.7501	9.3607	13.8064	3.0129	12.119	19.9858	52.5572	83.5435	1.56909	2.39611	28.0171	0.270825	1.1434	0.221863	0.933871	0.904156	0.156976	2.11654	0.27838	1.22414	0.227232	0.862928	1.8102	1.71074	1.73924	1.59053	33.2037	4.722	2.26147	1.07138	1.46762	1.33933	1.68847	3.46282	0.775862	2.4988	14.0965	8.63373	1.4402	1.01043	1.15719	1.00916
0.89_468.3067	Buprenorphine*	HMDB0015057	-0.10858	0.463634	1.25479	0.746759	0.969594	1.53004	0.78451	0.968013	1.01562	0.786822	1.07412	1.17019	1.32087	0.79863	1.63551	1.15124	0.6707	0.631808	0.967099	0.830013	1.14486	0.624095	1.11487	0.794445	0.764869	0.68353	0.779467	0.862387	0.909685	1.05349	1.31196	0.187366	0.321596	1.66672	0.440894	1.52232	0.263433	0.969973	0.748176	2.03777	0.91848	1.04858	0.328232	1.84711	0.946505	1.02756	0.916549
0.89_502.2921	Lysope(0:0/20:4(5Z,8Z,11Z,14Z))	HMDB0011487	0.924069	4.43829e-33	4.24622	3.53105	3.33762	2.68159	2.06115	3.37302	3.70228	5.21746	4.25162	4.4373	2.44574	3.21747	2.25778	2.194	1.95296	1.65506	2.14169	2.45439	2.19095	2.22502	0.845987	1.91047	1.88549	2.87033	1.54481	3.59261	1.9958	2.57326	3.4169	1.53481	1.2991	0.998455	1.16224	0.603655	0.75298	1.0213	1.22868	0.998668	1.07877	1.4381	0.951347	0.685344	0.887261	0.538206	0.465737
0.89_522.3534	Lysopc(18:1(11Z))	HMDB0010385	0.0146086	0.779789	1.519	0.829391	1.01716	0.987064	0.85198	1.63658	1.4259	1.31156	1.23735	1.74586	0.936465	1.2674	0.942967	0.983577	0.7671	0.824242	0.986484	0.916683	1.18996	1.01649	0.638093	0.89237	0.760397	0.973528	0.726087	0.799104	0.811184	1.05099	1.39104	0.546133	0.970572	0.545938	1.0842	0.970088	0.697487	0.910987	0.919645	0.77211	1.1247	1.54197	0.735994	0.862781	0.978031	0.624316	0.681109
0.89_524.3697	Lysopc(0:0/18:0)	HMDB0011128	-0.343063	2.85611e-11	0.353839	0.484674	0.393975	0.511291	0.571701	0.52141	0.554146	0.693365	0.606286	0.573852	0.613086	0.734229	0.44357	0.421123	0.922227	0.719541	0.556059	0.760283	1.01421	0.694036	0.746207	0.74318	0.773383	0.934557	0.369405	0.481887	0.462781	0.441177	0.630766	1.23524	1.10778	1.12157	1.15341	0.828446	1.24991	0.831761	1.03018	1.22194	0.878838	1.41311	0.551571	0.886289	1.1161	0.709365	0.732084
0.89_544.3385	Lysopc(20:4(5Z,8Z,11Z,14Z))	HMDB0010395	0.903436	3.79425e-39	4.74144	2.37785	2.93972	2.94478	2.37121	3.85455	3.13544	3.99151	3.17392	5.56742	2.32081	3.08546	3.48275	3.00022	1.49817	1.43711	2.07458	1.51666	3.00265	3.37578	1.10044	1.94565	2.23769	2.33643	2.10622	2.31641	1.68973	3.13394	3.88163	0.490089	0.764518	0.578557	0.757995	0.978624	0.557107	0.887297	0.899109	0.706503	0.962329	1.0854	0.967817	0.91206	0.913521	0.597306	0.776873
0.90_179.0712	3-Methoxybenzenepropanoic Acid	HMDB0011751	-1.03643	0.117604	0.29637	0.0696586	0.51033	0.727379	0.611228	1	0.97474	0.240819	4.19659	0.962692	2.65522	0.336724	1.17069	1.19757	0.0966785	0.249962	1.01945	5.49274	0.243253	1.25935	0.232276	0.0128764	0.0555466	0.213033	0.66752	5.63208	2.97752	2.40971	2.00175	21.9506	1.13381	0.980548	0.555895	19.2983	2.50189	0.830784	1.11921	2.77304	2.71446	7.9635	1.34156	0.307657	0.0695927	0.12183	0.125318
0.90_185.1180	10-Hydroxy-2E-Decenoic Acid*	35523	0.0668062	0.274903	1.39795	1.20852	1.3906	1.38741	1.12531	0.62132	1.32242	1.37784	1.38324	1.15383	0.731566	0.930665	2.28486	2.78935	0.900881	0.883232	0.905237	0.733737	0.594491	0.98049	0.969361	0.949837	1.1849	0.961906	1.04992	1.09645	0.995158	1.08044	1.03116	0.887077	0.680426	0.906509	1.45356	1.56694	0.830013	1.07576	1.04551	0.478025	1.24439	1.64866	1.11599	0.641085	1.55124	1.23237	0.93808
0.90_195.0663	(S)-Batatic Acid*	HMDB0035721	-0.64785	0.00859549	0.425694	0.451034	1.07157	0.940443	0.321244	0.378485	0.316237	0.279765	6.30282	1.20295	0.335172	1	5.03188	1.20025	0.637477	0.0931055	0.447514	0.0196147	0.100434	0.25957	0.0237445	2.08452	2.82365	0.293797	7.88199	0.351062	0.157638	0.168999	0.194263	1.36252	1.28649	0.601177	5.0028	1.06203	0.613512	1.09658	0.975156	15.34	1.38514	0.530335	0.288133	5.26929	5.26709	0.454725	4.53502
0.90_800.5437	Ps(22:2(13Z,16Z)/15:0)	HMDB0112763	-0.499442	6.90793e-09	0.311972	0.867719	0.442031	0.416872	0.3418	0.220283	0.426465	0.184966	0.525848	0.207403	0.639899	0.553196	0.373622	0.290025	1.13116	0.758355	0.571783	1.23689	0.68226	0.296231	1.00141	0.888533	0.591041	0.523453	0.157888	0.48105	0.174731	0.234476	0.301923	1.80658	2.64122	2.38141	2.30785	0.702917	2.85985	0.800389	1.11147	2.48737	0.832526	1.71084	0.485848	1.08722	1.37721	1.15818	1.4693
0.91_197.0816	(2E,4E)-2,7-Dimethyl-2,4-Octadienedioic Acid	HMDB0034099	-0.126751	0.37984	1.52255	0.919442	0.862531	0.766734	0.683919	1	3.59039	1.98127	7.21158	1.70869	1	0.284906	0.875862	1	0.510395	2.27308	0.553192	0.161188	2.00237	1.20241	0.35602	0.366621	0.205006	0.289243	0.848877	0.967936	1	12.7014	0.492119	0.91199	5.3305	0.110936	1.13047	0.568167	0.420146	1.31447	3.25099	0.178325	1.73863	0.590485	3.25921	1	1	0.492119	0.475402
0.91_323.0784	Mahaleboside	HMDB0032984	1.01682	0.00203864	0.873001	1.80436	4.89705	1.8442	1.79968	2.34644	13.0721	6.5123	3.61032	2.93495	17.7185	6.66038	6.55533	11.9623	0.0741247	267.641	306.56	1.23532	0.0880231	125.397	702.625	0.473589	24.0452	14.0577	4.027	1.61008	1.91223	3.39899	1.98832	17.1798	0.39463	1.67725	3.26123	1.32226	5.03231	0.539371	15.8525	1.841	0.78232	1.86139	2.77819	8.50054	2.19192	1.98598	11.0781
0.91_478.2915	Pe(18:1(9Z)/0:0)	HMDB0011506	0.0251777	0.605071	1.28993	1.06779	1.02405	0.856436	0.890521	0.981011	0.944016	0.0652242	1.37101	1.43757	1.08282	1.23816	1.6656	1.20009	2.07678	0.0248817	1.47932	1.38789	1.0117	1.1895	1.80142	1.30014	1.22105	1.82718	0.824426	0.79991	0.963721	1.1053	1.31425	1.00407	1.04328	1.42189	1.84691	0.988297	1.76295	0.867674	1.03756	0.891882	1.08095	1.661	0.357678	1.03628	1.6112	0.878222	1.03637
0.92_114.0654	Creatinine	HMDB0000562	0.0213438	0.931333	0.948121	1.52116	3.45029	0.333325	0.638406	1.00359	1.85372	0.780712	0.437417	0.788906	0.652178	2.22982	0.520138	0.613047	0.985157	0.986704	0.990819	1.89328	1.23107	0.775265	1.06113	1.02675	1.28819	1.07081	0.971695	1.0701	3.26874	1.50795	1.05795	0.0016225	1.23253	1.32917	0.0120418	0.998738	1.00377	1.01414	1.04837	1.06685	0.913598	3.8877	0.822477	0.599881	0.420468	0.851182	1.6361
0.92_203.1501	Adma	6891	1.36415	1.64205e-08	5.68511	19.5919	0.0332497	5.45103	3.99442	7.78068	1.13528	2.42465	4.24586	8.06349	10.6887	0.0344445	2.92278	5.55993	20.9058	1.2357	0.61963	0.0568498	14.3144	27.9445	4.29176	0.659409	5.58359	0.0289793	7.92039	2.76912	0.0200513	4.85167	4.79562	0.0219911	0.0394021	1.53211	0.0568498	0.0316111	0.134292	0.88601	0.210306	1.39953	0.0289793	0.0133904	0.486534	2.35413	0.33587	1.03938	0.0163635
0.93_116.0694	L-Proline	HMDB0000162	0.0831297	0.304523	1.08063	1.03311	2.36296	0.972012	1.42509	1.28773	1.91844	1.38208	0.901953	1.24518	2.49103	1.8995	0.758226	1.58232	1.20919	0.58407	0.71841	0.809875	0.768068	1.08686	1.32169	1.76062	0.947837	0.920129	0.655752	0.937514	2.73246	0.487723	0.421302	0.00473297	1.23183	1.77025	0.00457899	1.60624	0.913136	0.800504	0.913401	0.92884	2.16142	3.47593	1.56747	0.931731	1.29867	1.17414	2.4961
0.93_132.0755	Creatine	HMDB0000064	0.437718	9.5413e-07	1.43023	2.27907	1.22219	1.84706	1.73001	2.74974	0.66199	1.90355	1.04012	2.59013	3.97013	0.757729	0.772342	1.26178	2.71591	1.15297	2.17024	0.419716	2.4291	1.53988	1.39684	1.22393	1.59735	1.11566	1.08197	1.91533	3.59924	1.48785	0.755818	0.00401832	1.30801	2.10779	0.271958	0.56334	0.987037	1.18681	1.2349	1.29733	1.09808	2.32034	1.42114	1.60106	1.65707	2.18388	0.93085
0.93_207.1024	Amyl Salicylate	HMDB0038604	-0.555452	0.0886779	0.972472	1.29179	1.1421	0.43346	1.64795	1	0.876254	0.919727	4.20891	1.5536	1.41829	1.09161	1.30692	1.45883	0.885949	0.637318	0.252058	0.0701558	0.778698	0.896747	0.382269	0.833929	0.911839	0.414971	1.37109	1.30737	0.230345	0.0338461	2.71681	3.79913	0.25526	0.997558	0.330104	1.60743	0.97697	16.3849	2.16485	0.421194	3.816	0.8753	0.521986	0.899419	0.974822	2.34701	0.770011
0.93_211.0610	Eudesmic Acid*	HMDB0033839	0.13656	0.709663	1.8907	1.24966	0.283644	0.802301	1.01949	1	0.541919	4.7685	5.14531	3.17777	0.936237	6.46984	0.139356	0.115565	1.05773	1.69625	6.57203	0.940264	0.790079	1.04724	2.39726	0.431356	1.03536	0.968346	0.224312	0.845505	0.858122	0.76753	0.863216	0.384469	1.17814	0.483155	3.82808	2.86209	0.273157	1.10811	0.79512	1.69134	1.06022	0.824598	0.727891	3.20633	1.14829	0.411694	6.51782
0.93_276.1170	Ala Gly Glu	15713	-0.543954	3.80386e-08	0.486124	2.08699	2.09223	0.621842	0.842628	0.00226462	0.0090012	0.309076	0.180778	0.406325	0.0740535	0.00280018	0.991797	0.0306483	0.421135	0.0664908	0.000810784	0.000628433	0.00121231	0.550543	0.0660526	0.00106181	1.31359	0.000901832	1.18879	0.593033	0.0224057	0.97957	0.896844	0.00462552	0.89579	1.40786	0.00331037	0.624671	2.48644	0.970501	0.802294	0.533082	0.892698	0.776326	1.2889	0.974701	0.302	0.617211	0.116939
0.93_427.0907	Cysteineglutathione Disulfide	HMDB0000656	-1.55356	1.26963e-09	0.00265933	0.00592105	0.00120739	0.00159988	0.00210652	0.00243721	0.00139112	0.000582398	0.00217187	0.00150139	0.00122197	0.0046327	0.00182145	0.00336131	0.00215046	0.00290625	0.000516125	0.00151047	0.00207987	0.00225632	0.000513178	0.00116686	0.202285	0.00060205	0.481711	0.204231	0.000699096	0.228716	0.0179756	0.000755939	1.12048	1.04953	0.000530968	3.04206	12.7801	2.36551	2.14442	0.00294968	1.83013	0.987522	3.11035	0.987798	2.43361	2.004	0.000934821
0.93_70.0645	1-Pyrroline	HMDB0012497	0.140805	0.37657	1.54413	0.998553	2.62387	0.995952	6.01118	1.82755	1.11833	1.0087	1.80427	0.553326	0.728227	0.258172	1.45942	1.31143	0.31481	0.453274	1.71534	5.50944	2.02877	0.402508	2.90987	0.00847056	0.651363	2.51011	0.646229	1.01495	0.884243	1.05044	0.581971	0.000729563	0.954824	2.3128	0.00345065	0.799407	0.92111	0.822955	3.17681	1.24814	5.57749	2.01177	0.573326	1.26922	3.24687	1.52888	1.71412
0.94_249.1071	Gamma-Glutamylthreonine	HMDB0029159	0.291858	0.0953018	1.39345	1.07383	2.81836	1.44258	0.600492	2.85141	0.765092	1.34028	2.81432	0.554966	3.07542	0.255704	0.359657	0.63202	2.22101	1.60353	2.57392	1.65628	7.86875	0.539082	0.251741	0.353514	0.352778	2.43223	2.59346	0.623303	0.683468	0.541707	0.437185	0.00479459	1.08501	0.637475	0.00458816	0.97495	0.702046	0.677341	1.38576	1.47729	0.988472	2.11788	2.99276	1.19649	1.24654	2.00658	0.761141
0.96_247.0917	L-Alpha-Aspartyl-L-Hydroxyproline	HMDB0011160	0.100047	0.0425895	0.965342	0.822327	1.47401	0.755286	1.06951	1.35177	1.09622	1.0214	0.837742	1.35493	1.00225	1.2178	1.21002	1.38789	0.781734	0.802249	1.39918	1.08305	0.921808	0.825194	1.02174	2.37217	1.01266	0.903903	0.753332	1.10039	1.92193	1.15707	0.957192	0.0122627	1.35379	1.19641	0.0417441	1.33688	1.34052	1.28666	1.11143	1.26594	1.06466	1.42434	1.32057	1.0561	1.24327	1.17427	1.45812
0.97_204.1226	Acetylcarnitine	956	-0.249079	0.000756663	1.00184	0.872778	0.045978	0.908915	0.72208	0.752176	0.840193	0.734211	0.783792	0.697913	0.827939	0.459136	0.771503	0.670012	0.957527	0.352701	0.619386	0.826159	0.940988	0.742117	0.609471	0.732528	0.663946	1.01201	0.707385	0.815212	0.0279778	0.622845	0.674225	0.00109926	1.18904	1.01915	0.00146558	0.868993	1.04614	1.18725	1.00898	1.16452	1.20107	0.898674	2.92374	1.44154	1.3469	1.49224	0.0457644
0.98_229.0826	(1R,2S,3R)-2-Acetyl-4(5)-(1,2,3,4-Tetrahydroxybutyl)Imidazole	HMDB0029756	-0.909603	0.544236	1.52404	0.0577405	6.13632	0.747185	0.072241	0.576146	0.941662	0.829894	0.955048	2.48854	0.731517	1.82746	1.33715	0.629544	2.40146	0.00724476	230.786	0.105422	0.033351	9.31308	1	1	1	1	0.411723	0.232772	1.44775	1.75908	1.30443	51.4749	1.84099	1	1.89458	12.6518	0.312325	1	15.0848	731.802	1	0.0214007	5.06635	0.530716	1.8746	0.695571	0.607518
0.99_337.1235	3-Hydroxymugineic Acid*	HMDB0033927	-3.71254	0.0198117	0.290447	0.464189	0.164247	1	0.697508	1.40431	0.00240921	0.977206	1.17636	0.0209567	1.66502	0.0124563	0.368072	0.710537	0.764043	1.60431	0.337599	0.324939	0.813527	0.305794	0.595918	0.0717109	1.02002	0.199139	1.97062	0.0859143	1	0.739258	1	0.00974512	0.52397	6.35558	0.00795523	0.34432	11.8076	26.2276	2.33917	0.977166	3.92743	0.0293793	9.45654	1	22.7376	49.795	0.290447
1.00_118.0851	5-Aminopentanoic Acid	HMDB0003355	0.0607711	0.552895	1.46595	1.56283	0.000780561	1.52616	1.55066	1.19246	0.723996	1.00672	1.23486	0.594199	1.04256	0.887117	1.25786	0.726968	1.72429	0.974647	0.875255	0.000957136	1.18662	1.03683	1.12335	0.00236837	1.22765	1.65567	1.58281	1.21287	0.000481046	1.28303	1.25406	0.000277444	0.923993	1.0536	0.0479526	0.0450763	1.46858	1.05879	1.50983	0.114449	0.9332	0.38635	1.49145	1.27668	1.19836	0.918353	0.000239226
1.02_130.0858	Cycloleucine	44142	0.197129	0.290309	1.46754	2.13732	0.127975	0.498873	1.11439	1.29851	0.139702	0.836654	2.48201	13.6604	8.01965	0.436901	3.25679	2.08243	1.55063	1.43646	1.21918	0.369322	0.53053	1.44669	0.962258	0.534122	0.617123	2.5027	1.92009	1.80025	0.0424188	1.26904	1.35678	0.00291843	0.920036	0.592673	0.00079806	0.0145993	1.02647	0.721086	0.892803	0.422489	0.723208	0.14423	0.408321	1.02247	0.538508	0.565847	0.0100113
1.06_287.1639	16B-Hydroxyestradiol*	HMDB0000347	4.55629	7.46895e-67	87.8017	124.819	130.066	95.1649	37.3454	17.7923	60.5809	53.6049	39.8869	52.0336	40.4414	64.0457	31.3095	17.5044	26.7558	66.9944	76.7284	32.0938	53.2774	35.9385	19.973	34.4787	37.0848	91.6416	66.3874	136.254	92.195	168.151	141.398	0.124915	0.15296	0.135131	2.15232	0.134864	0.624053	1.13679	0.452432	0.516786	0.320554	1.06332	1.10015	0.395669	0.230737	1.05732	1
1.07_159.0656	3-Methyladipic Acid	HMDB0000555	-0.292077	0.00100097	1.00306	1.0449	1.13305	0.883269	0.632041	0.0178403	1.51273	0.0417494	0.833412	1.08001	0.617746	0.695099	0.73474	0.766542	0.534308	0.548198	0.852116	1.63163	0.372295	0.509981	0.257155	0.303887	0.8868	0.584407	1.13885	1.50987	1.11991	0.953641	0.753829	0.8411	2.65246	0.965437	0.728305	1.11378	0.413842	0.911029	0.992051	1.84696	0.899479	5.16891	1.3823	0.590184	0.909069	0.864862	0.470197
1.07_241.0709	Elenaic Acid	HMDB0039136	0.953965	4.07457e-06	2.5571	4.70455	11.8287	0.798757	1.66529	1	19.3651	6.10081	0.77862	23.1522	4.18859	5.18239	1	1.14142	3.32665	1.41602	2.24638	3.3162	1.75526	1.32852	0.867647	2.19935	1.39952	1.17838	2.98422	2.70826	3.18826	5.35721	1.13469	0.0819199	0.150818	0.583592	1.86857	0.250718	0.0906039	2.17092	0.460604	0.188218	2.51161	1	4.75685	0.700383	1	1	0.528417
1.09_335.0736	3-O-Caffeoylshikimic Acid	HMDB0030654	-0.837874	0.00149164	2.90892	0.109214	1.08555	0.611881	1.34323	0.0307017	1.75533	0.0542314	0.13503	0.285887	2.15683	0.103568	1	1	0.379461	0.0177596	0.050032	0.0324768	0.0323062	0.174186	0.011547	0.0268793	0.792491	0.215942	0.68242	0.0631491	0.90132	1.26599	0.751517	1.43638	5.97587	1.44864	1.54172	1.88779	1.91423	1.00525	2.7167	0.0904084	1.33356	5.64385	2.25878	2.16899	2.15728	1.09337	4.04079
1.11_175.0246	L-Ascorbic Acid	249	-1.00964	3.8938e-06	0.260843	0.130273	0.0207191	0.316914	0.6748	0.0256577	0.0164286	0.0691861	0.181591	0.247533	1.21327	0.016407	0.0383696	1.26963	0.0153204	0.12364	0.0268639	0.0237375	1.10325	1.29064	0.191299	0.049801	0.221127	0.836224	0.013312	0.0254988	0.0235572	0.761184	0.22624	0.792514	0.834758	0.612917	0.870753	0.299392	1.95117	1.25827	1.16845	0.529576	1.69852	0.789124	0.49428	1.71689	1.47556	0.00835841	0.0326943
1.12_145.0500	2-Methylglutaric Acid	HMDB0000422	-0.674107	5.50656e-06	1.34541	1.62524	0.901729	1.08495	0.999844	0.0385032	0.844843	0.101419	0.195989	0.639029	0.920414	0.267353	0.187935	0.103082	0.20653	0.427663	0.408338	0.543406	0.34095	0.635734	0.0170088	0.373356	0.556943	0.331902	0.799749	2.51354	1.03439	0.751108	0.65935	1.02306	1.00829	0.434175	0.781266	1.03636	0.348593	0.825459	0.689304	0.866626	0.840654	0.947689	0.719399	0.544453	0.585854	0.292304	1.09417
1.13_204.0662	3-Indolehydracrylic Acid	HMDB0059765	0.24491	0.00570189	2.49516	1.64791	1.84781	1.54938	1.22956	0.359307	1.53904	0.747883	1.01658	1.00547	1.30949	0.705969	0.495919	0.643607	0.893493	0.6038	1.01302	1.15703	0.978039	1.05506	1.36848	2.08089	4.22673	1.76711	2.60285	2.75684	2.92745	2.20189	2.03037	0.702563	1.11625	0.686996	0.86831	1.02196	0.483454	1.28208	0.907124	0.936712	0.890551	2.04619	1.824	1.10763	0.832905	1.59467	0.659481
1.14_171.1123	Levetiracetam	HMDB0015333	0.214358	0.816833	0.920106	1.67751	2.89636	4.2612	0.00131751	0.0525113	0.0404983	1	0.836348	1.62298	1	1	0.505058	1	0.00521444	0.126085	3.72795	0.165047	1.07917	0.179883	0.586319	1.03768	1.04775	0.0729218	0.77299	2.45502	13.2258	1.84943	6.03162	0.554537	0.501146	0.134714	0.859582	1.37113	0.570079	1.42707	0.962316	0.247109	1.80745	1.11556	3.69046	1.01869	0.118832	0.335763	2.18181
1.15_100.0749	2-Piperidinone*	HMDB0011749	-0.463867	7.76063e-05	1.07972	0.503713	0.444772	0.355867	0.37582	0.949555	0.855143	0.948608	1.32863	0.829065	0.736865	0.495099	0.92852	0.474075	0.33922	0.530442	0.713691	0.559432	0.471346	0.341446	0.906898	0.761459	0.339239	0.636523	0.773972	0.312951	0.34682	0.750505	0.979029	0.42796	1.56495	1.62799	0.509992	2.38224	0.144414	1.0931	0.363274	1.02991	1.03089	4.61947	0.999328	0.2233	1.74128	1.16923	1.62014
1.15_101.0590	Senecioic Acid	HMDB0000509	0.0666635	0.215382	1.33295	1	1	1	1	1.46173	0.892678	1.3411	1.36443	3.1335	1.62155	1	1	1	1.50965	1.10748	0.884158	0.790576	1.43104	1.14039	1.14587	1.09852	0.523369	1.11244	1.30026	1.10358	0.86294	0.837956	0.871253	0.0378409	1.04632	1.05456	2.80866	0.859525	1.02337	0.704994	0.702099	1.45728	0.830698	0.207439	0.621724	1.43599	1.20887	1.12875	0.552499
1.15_158.0824	Acetyl-Dl-Valine	73550	-0.841482	0.00195895	3.78319	0.241751	1.54094	1.15167	0.487324	1	0.0309591	0.811252	0.751678	0.244619	1	0.377112	1	1	0.15072	0.305526	0.00559331	0.272746	0.151587	0.0853828	0.1569	0.224586	0.0942787	0.0190495	2.5581	2.65589	1.10829	1.1017	2.7831	0.662806	2.54443	1.06407	1.92643	1.55515	0.700556	0.801127	0.814263	1.89296	1.00411	12.3376	3.58512	0.0362192	0.236035	0.498791	0.377175
1.15_165.0555	Phenyllactic Acid	HMDB0000779	-0.548102	5.06859e-18	1.393	0.863999	0.844578	0.780594	0.718561	0.0100822	0.822807	0.294556	0.0369955	0.274698	0.398965	0.20726	0.0639003	0.125806	0.264991	0.26614	0.339791	0.322868	0.365082	0.304246	0.182999	0.648966	0.558362	0.255828	0.787017	1.0851	0.699833	0.793595	0.725451	0.854535	1.33786	0.790478	1.15543	1.29168	0.532278	1.74781	0.895977	1.03786	1.04112	1.94886	1.55307	1.05546	0.758535	1.53409	0.641404
1.15_336.1918	Phe Gly Leu	15867	-0.205862	0.080873	0.96252	1.08908	1.01062	0.979766	0.961685	1.1654	0.879902	0.938696	0.949341	2.01646	0.34145	1.35589	1.03401	1	0.159678	0.311162	1.00065	0.198153	0.489051	0.243614	0.247438	0.731982	0.626906	0.955691	1.10206	1.16105	1.08084	1.0419	1.28236	0.32715	0.636816	0.431094	0.90466	1.30264	0.472782	0.365358	0.0642457	0.626906	1.04431	0.984332	1.05664	1.0799	0.685051	1.19443	0.912981
1.16_164.0344	N-Formylanthranilic Acid	34537	-0.933001	0.0424873	1.12844	3.75907	0.18456	1.06384	0.879505	0.419366	2.66263	1.90109	0.0975614	1.40836	1.55399	0.289599	1	1	0.0367161	0.294619	0.487961	0.450627	0.249817	0.158041	0.17339	0.754017	0.223561	0.0806104	1.05948	2.11945	4.69432	1.95413	5.02126	1.20479	2.66878	2.23948	1.55148	1.33565	0.214075	1.50119	0.871405	5.70335	1.35013	7.16163	2.04064	0.712727	0.280346	2.09859	0.256052
1.16_363.1117	Hydroxytorsemide*	HMDB0060982	-0.59467	0.00113183	0.713029	0.619896	0.441477	0.440561	0.888418	1	0.661102	1	1	1	1	1	3.7531	1	0.448314	0.97798	0.604144	0.638455	0.206056	4.10166	0.774534	0.54311	0.314651	0.256855	0.435043	0.852476	0.0174039	4.58865e-05	0.445896	2.77798	0.97798	0.597685	0.83195	1.08185	0.34942	0.685187	1.31292	2.84539	2.53833	2.80943	0.54101	0.434205	2.15287	0.361988	0.578727
1.18_137.0243	Salicylic Acid	HMDB0001895	-1.12452	0.138471	0.454489	0.320573	0.35189	0.201991	0.0919922	2.20981	8.10771	2.90272	0.77411	3.47426	0.618471	1	0.0619858	0.851844	1.12166	5.53557	0.13341	0.791882	0.0125746	0.426576	0.197541	0.298272	1.57082	0.363834	0.00604033	0.863326	0.0971354	0.162464	0.585533	0.878338	4.43949	0.122652	0.43094	0.820543	0.651609	2.57577	1.00159	0.732542	0.795362	1.23304	0.498116	0.962131	3.3629	0.36254	0.564445
1.18_200.1290	N-Acetylaminooctanoic Acid	HMDB0059745	0.00708216	0.962323	3.01295	0.951579	1.99728	4.51736	1.77642	0.0543434	1.26483	0.741205	0.838443	0.711834	1.01883	0.51866	0.717972	0.93087	1.65661	0.553078	1.27205	1.31626	1.16018	0.827983	1.02161	3.13925	0.589997	1.01329	0.789424	1.25147	1.31231	0.748955	1.97578	1.08339	1.31846	0.975879	1.05477	2.07125	0.563823	0.978394	1.0741	1.42715	0.904901	2.98787	0.370412	0.757896	0.461915	0.792591	0.65122
1.18_248.1633	Meperidine*	HMDB0014597	4.22783	1.40834e-06	2.69659	0.976108	1.38493	1	1	0.310571	45.6673	1.29494	0.988517	140.498	1	1	1.54222	1	0.183276	0.108066	0.957203	0.055006	1.07423	2.75721	1.1548	421.423	0.234466	106.371	0.822615	3.35212	0.945288	385.963	0.863168	0.255897	0.626894	0.431508	0.552039	2.12024	0.593664	1.99175	0.859207	1.14339	1.63173	0.25564	0.330216	0.410021	0.617856	1.53726	1
1.19_195.0657	4-Hydroxy-6-Methyl-3-(1-Oxobutyl)-2H-Pyran-2-One	HMDB0040637	-0.815615	0.0038184	0.0504987	0.266071	0.837639	0.8293	1.79883	1	0.0860751	0.252153	2.45629	4.88426	1	1	1	1	0.0371731	0.14367	0.13607	1.44355	0.276545	0.097288	0.0106384	0.255437	1.0597	0.0823607	2.50342	0.459616	0.996069	1.21555	1.1219	2.28898	1.40297	1.96787	0.238949	4.4074	0.129363	0.954701	1.04327	2.99683	3.06826	1	2.04838	1	0.784452	6.23495	0.787709
1.20_344.2784	Dodecanoylcarnitine	HMDB0002250	-0.858871	6.8966e-15	0.727661	0.215852	0.144806	0.476363	0.13053	0.403207	0.198497	0.169623	0.5596	0.297574	0.0335286	0.209434	0.427668	0.00886189	0.313949	0.213249	0.214044	0.104899	0.340288	0.371324	0.150874	0.0390755	0.346612	0.174423	0.570343	0.190403	0.600457	0.490859	0.304397	0.16908	0.453171	0.436231	0.390938	0.825868	0.297759	1.27754	0.256675	0.858794	0.74568	3.24944	2.05392	0.211151	1.18911	1.21865	0.761633
1.20_388.2526	Gln Leu Lys	23514	0.475239	0.00179974	4.07907	2.4831	11.2164	1.03513	2.07215	2.78347	3.78221	4.83768	1.04998	1.25625	0.693951	2.81338	5.03612	0.0881559	0.985805	1.00213	1.21847	0.514067	0.876398	1.27438	1.12119	1.31838	2.44557	4.52437	1.9056	1.19223	2.67779	4.4563	1.46802	1.0142	1.38092	1.0464	1.23182	1.1236	0.72562	1.70701	1.26401	1.65199	1.6542	1.0441	1.18383	9.65812	0.0549951	1.08978	0.00208963
1.20_411.1906	Quinaprilat*	HMDB0042005	1.78449	1.36465e-20	6.59534	3.67856	1	1	5.6519	2.21536	1.17372	6.54252	1.44484	8.09008	1	1	2.16931	1	1	23.4903	17.1563	5.50942	23.2216	4.5526	1	8.13145	8.57278	1	10.9829	26.7117	23.1436	4.74403	2.87384	1	1	1	0.78033	1	1	1	1	1	1	1	1	1	1	1	1
1.20_476.3041	Netilmicin*	HMDB0015090	0.588133	0.000635205	2.10706	2.09108	20.0103	1.0797	1.68031	1.04857	1.4551	2.17675	1.0118	1.19049	1.05987	1.2371	3.80201	0.222469	1.3742	1.19359	2.08766	0.907998	1.02612	1.18751	4.5366	1.46643	2.09159	2.80008	1.70789	2.03695	3.51186	1.27083	1.96726	0.929602	1.65942	2.02058	2.59813	0.973883	0.812493	1.90112	1.94671	2.55314	1.16518	1.86262	2.75773	3.93986	0.11971	0.0151685	0.00827067
1.20_716.5209	1-Palmitoyl-2-Linoleoyl Pe	44965	-0.143969	0.565688	0.852331	1.13776	0.965913	1.14843	0.750105	0.3342	0.440746	0.278714	0.564774	0.295307	0.694435	0.962877	0.261604	0.042995	3.30842	1.66033	1.10103	2.37059	1.01495	0.622017	5.30535	1.63177	1.62819	1.07076	0.443866	1.18777	0.862166	0.582725	0.527559	1.47293	1.93614	2.86496	1.34969	0.555903	2.34356	0.951438	1.26649	1.44852	0.341408	0.561749	0.64103	2.34893	1.32049	1.25952	1.89046
1.21_123.0540	Niacinamide	HMDB0001406	2.18001	9.84508e-23	60.1365	0.629694	9.10385	9.15661	8.64229	14.5349	10.1702	10.2694	5.44393	4.42708	1.05421	3.83247	6.6305	0.0244221	5.48433	1.74583	3.78549	1.92502	1.54793	19.3367	4.59757	5.29943	8.8684	1.90284	30.3145	8.24497	11.5847	10.3721	15.0813	0.484535	1.25488	0.53283	2.82406	1.15328	0.703186	2.38658	1.41455	1.54793	1.56975	2.96103	2.59955	3.99705	0.274816	0.0079596	0.24429
1.21_133.0140	Malic Acid	HMDB0000156	-0.0439709	0.855252	1.52646	0.129992	0.78148	1.02135	0.672244	0.036612	1.3775	1.97577	1.84354	0.509793	0.92431	1.11957	1.95819	2.38528	0.00106463	1.38296	1.10681	1.83312	0.474775	1.06026	1.16479	2.71001	2.84098	0.520306	0.394627	0.329769	1.38846	1.08753	1.62526	1.07664	0.537807	0.281054	0.599193	0.97063	0.576711	0.785892	0.362041	0.616582	0.458638	0.847255	0.276162	0.379364	0.668569	0.850596	0.778897
1.24_568.3387	Lysopc(22:6(4Z,7Z,10Z,13Z,16Z,19Z))	HMDB0010404	0.445089	3.22299e-19	2.90239	1.57996	1.85356	1.85939	1.50806	1.4157	1.13179	1.16687	1.85919	2.63157	1.67545	1.96915	0.967785	0.990987	1.51776	1.08954	1.85495	1.31611	2.10892	2.11201	2.13297	1.13476	1.26889	1.744	1.17058	1.24306	1.56541	1.32308	2.5656	0.51972	0.86244	0.699089	1.16778	0.696078	0.95398	0.457813	0.659187	0.419028	0.519079	1.02696	0.387184	0.441606	0.979993	0.610292	0.841661
1.25_131.0346	Ethylmalonic Acid	HMDB0000622	-1.07559	3.39947e-12	0.0719415	0.0678568	0.125399	0.10139	0.122646	0.941409	1.17456	0.25371	0.33884	0.602038	0.499625	0.648652	0.0866618	0.561064	0.0739856	0.101864	0.058459	0.0831779	0.265232	0.21289	0.169977	0.0111095	0.148464	0.535852	0.114223	0.0833034	0.0219748	0.117569	0.147523	0.850559	2.12973	1.70267	0.539706	1.25994	0.0533011	1.23552	0.0718006	0.328447	0.695433	2.08777	1.36293	0.579538	1.29597	0.118514	1.09476
1.25_155.0345	2,3-Methyleneglutaric Acid	HMDB0059731	-0.105925	0.732985	1	1.62865	2.24873	1	1	13.1501	4.91891	1	0.748476	0.220141	0.307559	0.0588949	0.580133	24.7774	0.0226392	0.521265	0.710302	1	0.8765	0.0569999	1.05926	0.7743	1.17274	13.4753	0.623622	1	1	1	0.498834	1	1.13683	1.2897	1	1.1235	0.418138	1.92147	1.29384	0.00256222	0.602432	1	0.659393	1.80029	1	0.183875	8.52031
1.25_172.0978	Acetyl-Dl-Leucine	73549	-0.793988	1.477e-11	0.435408	0.70134	0.16247	0.280595	0.150753	0.0447127	0.634535	0.0806819	0.0764257	0.127263	0.724422	0.840837	0.918822	0.198381	0.0841108	0.230963	0.118071	0.979988	0.239251	0.107203	0.408503	0.266266	0.331468	0.729573	0.574099	0.499812	0.546501	0.0775766	0.430678	1.15451	0.635824	0.56128	0.807936	1.17277	0.163247	0.623321	0.669298	1.09806	0.699333	1.41894	0.492099	1.04586	0.643571	0.693838	1.61111
1.26_524.3697	Lysopc(18:0)	HMDB0010384	-0.330237	0.00010214	0.265745	0.729118	0.416237	0.492694	0.495569	0.174735	0.265034	0.301695	0.418747	0.25932	0.620398	0.554987	0.180521	0.184027	1.21639	0.945735	0.739171	1.24004	1.04301	0.532754	1.9014	1.06138	0.92279	1.12152	0.280011	0.644363	0.287305	0.363089	0.5259	1.52481	1.19134	1.67873	1.28248	0.794921	2.61178	0.586115	1.00652	1.07721	0.481579	1.2975	0.317621	0.675575	1.15658	1.02402	1.05469
1.27_103.0398	(±)-3-Hydroxybutyric Acid	85159	-0.236203	0.0598845	0.499697	0.935928	0.51873	2.87281	0.533564	0.0251071	2.38895	0.510389	0.666994	1.42848	0.708684	0.194249	1.26252	0.37791	2.39375	0.83465	0.860792	2.63699	1.04926	0.923547	1.16287	0.973036	2.08309	0.637951	0.680781	0.776766	0.999356	0.215838	0.130948	1.98025	1.47794	0.860032	1.62006	0.38772	0.874298	1.22649	1.77799	0.636728	0.830642	1.53506	10.1051	0.923987	0.872749	1.38174	1.21885
1.27_167.0806	Nicotinamide, N-(2-Hydroxyethyl)-	1524	-0.690712	0.288947	1	2.61098	1	1	1	1	0.535021	0.598513	5.54666	0.189255	1	1	1	1	0.004796	1.0251	0.54646	1.16217	0.200584	0.471018	1	1.57948	1.17517	1.06078	0.267474	1.23503	0.380523	0.962578	0.221884	1.1807	0.0319845	0.11066	0.837832	1.40443	1.15132	2.89653	0.420519	0.0221731	0.192916	1.08625	0.687968	0.379647	1	1	1
1.27_522.3534	Lysopc(18:1(9Z))	HMDB0002815	0.014169	0.765258	1.23028	1.05752	1.01226	0.998956	0.809	0.746991	0.829802	0.791705	1.04462	0.922279	0.970556	1.27426	0.465212	0.479808	1.15964	1.07437	1.18924	1.29422	1.32042	0.895584	1.29622	1.30553	1.02158	1.25619	0.594768	1.03027	0.603235	0.949803	1.24032	0.870131	1.01256	0.825252	1.26975	0.92935	1.49011	0.587247	0.996135	0.881599	0.771898	1.29736	0.474583	0.660029	1.0833	0.954642	0.910873
1.29_150.0558	Acetaminophen	HMDB0001859	-1.35165	0.51525	2.13926	0.914777	1.40805	3.93525	1.41949	1	1	0.971679	19.3298	0.877416	2.52886	1	1.28526	6.07671	1.63168	3.41253	3.36743	0.870949	1.63452	1.41311	1.57094	0.30694	2.96318	2.2525	0.725151	1.25971	2.37193	4.82041	8.254	0.844207	0.00314118	2.66551	1.12905	1.66726	0.248038	0.994686	1.07378	0.584482	0.24605	1.199	0.347078	1.11371	1.20433	0.00297612	0.137738
1.29_194.0456	3-Hydroxyhippuric Acid	HMDB0006116	0.155635	3.39833e-06	3.23533	2.09076	9.83811	5.83503	2.0151	1.54276	3.81276	2.68048	12.3107	3.65592	5.9201	9.01999	34.1494	8.11783	2.9661	2.13289	5.22875	2.70758	6.8729	3.93039	4.95616	6.2778	4.80628	3.11385	5.53263	1.37867	0.88651	3.02314	4.49532	0.556137	0.240551	0.540298	1.23299	1.53495	0.354722	1.28485	1.15316	0.71599	0.808685	0.48123	0.621333	1.11349	1.48328	0.208292	0.0252157
1.29_348.1018	Cephradine*	1640	2.57465	3.04909e-06	14.2238	133.18	1.6527	0.536555	1.85943	1.58597	3.56638	1.11195	0.290509	18.7134	1.3384	1	0.365829	2.81462	4.08938	0.0907662	0.347482	32.6873	0.533181	0.189162	0.947164	0.954576	1.12475	0.913556	1.10816	1.3887	36.4363	35.8646	103.914	0.895675	2.06613	0.554698	1	0.546773	0.171708	3.82987	0.357502	1.12475	1.66675	0.294718	1.63494	2.86494	0.200557	1.02955	0.39158
1.29_505.2063	Isolimonic Acid	HMDB0038170	1.40066	2.47715e-06	0.462103	7.21238	0.0251957	30.2624	3.25575	0.468716	1	1	2.46375	5.42761	5.18791	1	1	1	42.5009	13.7158	1	3.9496	12.2035	6.72504	0.00825059	1	2.53709	1.75446	1.76459	39.4908	8.79951	12.4615	6.12092	1	1	1	1	1	1	1	1	1	0.742184	1	0.324142	10.904	1	1	2.71958
1.30_496.3396	Pc(16:0/0:0)[U] / Pc(16:0/0:0)[Rac]	182	-0.174535	0.000256941	0.737953	0.910364	0.839394	0.824815	0.772159	0.473768	0.526839	0.647289	0.759877	0.680493	0.745966	0.873393	0.299666	0.470997	1.16308	0.860333	0.924205	1.03761	1.05637	0.637003	1.0125	1.02928	1.0044	1.12028	0.56748	0.814666	0.605934	0.776203	0.865706	0.996612	1.18532	1.07579	0.962387	0.943633	1.38743	0.51635	0.970722	0.995601	0.741288	1.24898	0.471083	0.877456	1.17195	0.995382	0.979365
1.30_518.3204	Lysopc(18:3(6Z,9Z,12Z))	HMDB0010387	-0.333019	4.28788e-24	0.833034	0.700808	0.649949	0.820098	0.71529	0.482564	0.634535	0.457677	0.68116	0.694941	0.727308	0.748822	0.309455	0.299186	0.755218	0.544348	0.672377	0.711658	0.692069	0.425912	0.582083	0.568259	0.535635	0.518035	0.635028	0.884507	0.503002	0.667793	0.791857	1.05554	1.03514	0.934873	1.17624	0.99745	1.18312	0.960075	1.09793	0.972866	1.20396	1.26778	0.691317	1.28544	1.14254	1.06163	1.17075
1.31_144.0663	4-Acetamidobutanoic Acid	HMDB0003681	0.796153	2.23726e-08	3.51877	0.73957	1.66635	4.14024	0.915716	1	3.54881	3.13601	9.07743	3.54233	4.66009	1.54609	5.35839	3.78809	0.87639	0.708129	1.30722	1.47341	1.93998	2.10197	4.74561	1.46671	4.24112	2.89796	8.46825	0.806836	2.01512	4.33666	0.571404	1.89664	1.59511	0.673054	0.875346	1.10834	0.0852786	1.09115	1.24264	0.998031	0.459654	1.42804	1.87024	0.507394	0.328185	3.29953	0.475767
1.32_152.0350	3-Aminosalicylic Acid	HMDB0001972	-1.00382	5.72418e-10	0.0791872	0.384921	0.210268	0.0985204	0.169017	0.437215	0.603991	0.117131	0.186014	0.385272	0.404216	0.386708	1.31133	0.476199	0.128836	0.651685	0.290919	0.239399	0.461813	0.298666	0.683632	0.164642	0.854703	0.433538	0.611386	0.613822	0.623123	0.396777	0.170623	1.01905	0.461959	1.1588	0.482749	0.61186	1.01013	1.08301	0.86236	0.70108	1.17973	1.77143	1.60218	1.03671	0.401518	1.31775	1.1331
1.34_108.0453	2-Aminophenol	491	-0.885468	0.0206766	2.63467	0.254295	1.30617	0.4761	0.89516	1	1	1	1	1	1	1	1	1	0.250707	1.1025	0.604099	0.0497738	0.077687	0.456552	0.0890976	0.0497591	0.423019	0.387756	1	0.429455	24.7737	3.34559	2.26712	0.166147	0.68266	0.147096	0.07325	1.30519	0.251715	1.04701	0.032359	0.10156	0.327364	2.00398	0.429455	1.06781	0.0167595	0.449885	0.327869
1.35_154.0621	L-2-Amino-3-(1-Pyrazolyl)Propanoic Acid	HMDB0034267	0.0409726	0.646528	8.69993	0.0364489	0.10747	3.38214	0.886891	1	18.7357	0.403025	1.06401	1	36.0508	20.2132	1.18191	2.02993	0.0358712	0.0193869	5.87865	7.32323	0.95172	2.17152	0.168179	0.903379	0.507946	0.267629	1.78305	1.77113	1.34193	1.41431	1.11426	0.111448	0.512913	0.54964	0.981928	1.76584	0.0228231	0.280416	1.79369	12.0823	0.202452	1.81917	2.52147	0.0216424	3.16155	2.09013	0.0261106
1.35_245.0774	5,6-Dihydrouridine	HMDB0000497	0.779235	0.0115943	1.94894	0.00410637	1.58529	3.40134	1.78342	1.72541	0.770722	17.7199	1.09247	1	0.955499	24.1084	1.0244	2.03547	1	0.384637	0.285433	6.84584	0.484012	0.684806	0.897596	7.55556	1.46853	0.832531	6.43385	0.304535	1.9968	5.17199	7.39265	0.380633	1	1.65124	0.171297	5.15497	0.0958237	0.0837239	0.148086	2.34426	0.215694	4.73345	4.02858	1.30901	1.32315	0.149644	1.33667
1.35_288.2161	(±)-Octanoylcarnitine	85173	-0.856135	5.95366e-22	0.19777	0.289271	0.251276	0.412731	0.174909	0.209026	0.326664	0.250085	0.424335	0.158434	0.216984	0.314862	0.314504	0.295952	0.327154	0.179467	0.13991	0.24905	0.192364	0.232714	0.232356	0.124709	0.212503	0.138428	0.283232	0.308309	0.249814	0.367619	0.386706	0.630214	0.921541	0.779797	0.764153	0.895253	0.634478	2.01804	0.519957	0.70685	1.1395	1.79617	1.14487	0.316497	0.955794	1.31853	1.00224
1.36_110.0707	4-Pyrimidine Methanamine (Hydrochloride)	45035	-0.148769	0.529458	5.25904	0.231916	0.173263	1.12469	0.218488	0.77001	1.99226	1.13274	1	1	30.883	0.972315	0.38414	1	0.422136	0.171228	3.45011	2.39478	0.908424	0.0270429	0.722965	0.392935	0.732597	0.705727	1.64214	2.38951	0.86058	0.961367	0.519054	0.0297455	0.95594	0.689436	2.02032	1.2006	0.429078	0.568599	1.24135	9.55608	0.67976	3.29625	3.27669	0.188752	1.84436	1.40529	0.0606713
1.36_115.0494	Dihydrouracil	HMDB0000076	0.320893	0.00848546	2.5305	2.09942	0.555413	2.19064	0.893134	1.6559	0.919539	1.99591	1.74983	0.98951	0.55146	1.32671	1	1	4.79556	3.2172	0.537526	1	5.28868	1	0.329629	0.058856	1	1	2.43773	2.41441	0.420017	2.82255	1.82536	1	2.00384	0.537526	1	1	1.00604	1.04164	0.957929	1	1	0.370117	1.08685	1.38774	1.56582	1.33278	0.435142
1.36_189.1233	Nε-Acetyl-L-Lysine	63103	0.488899	5.75166e-07	1.52008	2.60005	1.75714	2.03912	1.08246	2.19496	0.722748	1.43981	2.2257	1.28333	1.58017	0.00418543	2.81914	5.56622	1.29064	1.11857	1.36092	1.6679	2.18406	1.19539	1.53037	0.404349	1.13338	1.86539	2.52494	3.7317	5.41761	1.79922	1.99401	0.0549127	0.81097	1.09342	1.63105	0.597496	0.996275	0.889499	1.15305	1.26003	0.807293	3.35636	0.833884	0.994223	0.811735	0.968652	1.00082
1.36_362.1501	Ofloxacin	HMDB0015296	-2.09038	0.0375187	0.164388	0.00299862	0.292468	0.439043	0.105742	0.0120217	0.0604206	0.410397	0.440334	6.2416e-05	2.2674	0.237415	0.209487	0.17092	0.535307	1.6989	1.06808	0.00494802	0.996324	2.06171	0.256349	0.154318	1.32013	0.0248977	0.912801	2.95965	9.40859	1.11327	3.30496	0.345426	0.500951	0.931916	0.857546	1.27166	53.2074	4.33857	0.905662	4.58182	5.08441	5.23779	0.559926	4.05054	1.02495	2.96069	6.9135
1.37_160.0957	Medicanine	HMDB0038625	-0.00687725	0.423612	0.844224	5.09883	5.34753	0.679562	1	11.5415	0.734543	2.04905	0.180178	1.9896	0.570487	0.632889	5.30499	1.32375	0.851589	1.21783	1.67291	0.0588503	3.73574	0.333748	4.42297	0.089218	1.09245	0.147555	0.87238	0.920301	3.45382	10.3553	3.67218	0.329384	1.10067	0.127866	0.109438	0.856945	0.26371	6.36924	2.34322	0.140337	3.15665	0.826784	1.72436	2.59589	0.42789	0.111226	2.16173
1.37_188.0926	N-Lactoyl-Valine	HMDB0062181	0.451211	0.248581	1.77117	0.193588	0.189772	1.03933	0.777578	0.255888	0.770944	1.14466	1.86704	0.499852	0.896523	0.772819	1.47127	0.741615	3.64937	21.6184	1.32725	0.451039	0.37752	5.31467	11.1338	0.278062	8.97418	16.4942	6.18836	0.237228	0.761333	4.4568	3.81263	1	3.7062	8.82465	8.42269	0.387056	6.16814	3.87852	0.404163	0.195627	12.3257	3.28202	0.894409	4.24865	2.84543	0.36796	3.12424
1.37_243.0622	Pseudouridine	HMDB0000767	0.210845	0.0487696	1.49544	0.633096	0.639206	0.928895	0.937026	0.671716	3.63476	1.0651	0.875863	0.936747	1.21929	4.09272	0.993463	1.54435	2.4277	1.45086	1.37417	4.12557	1.29256	1.00557	1.62009	4.08721	1.23657	1.19952	1.0694	0.861357	0.855508	1.55411	1.40555	1.44277	0.924016	0.859873	0.698856	2.00316	0.509442	0.820422	0.898169	1.94656	0.679866	1.28231	0.855232	1.31987	0.783403	1.8037	0.445585
1.38_130.0856	L-Trans-4-Methyl-2-Pyrrolidinecarboxylic Acid	HMDB0029435	0.158616	0.114632	1.09736	1.68038	3.06467	0.704247	0.646825	1.18139	1.49479	1.07273	0.621017	2.34372	2.37725	2.49318	0.993073	0.542164	0.860307	1.5937	1.13621	2.57261	0.451697	1.25687	1.07768	1.5862	0.456389	3.6199	2.30635	0.968548	3.27606	1.17445	0.829597	0.0137175	0.806421	0.602295	0.0218051	1.37933	0.892148	0.778137	0.678672	1.89501	0.609028	2.82631	0.716095	0.995889	0.558584	0.642417	2.05199
1.38_136.0617	Adenine	HMDB0000034	0.51453	0.0438774	2.94988	0.438324	1	1.11205	1	3.36927	1	1.93649	1.06929	0.485209	1	1	1	1	1.61711	1.02254	1.11665	1.32786	0.657779	0.936603	1.57719	0.790315	1.03608	1.61154	1.70291	31.9623	1	1.54379	0.709724	0.130542	0.578329	1.22315	1.08182	1.96013	1.0634	1.12195	1.20968	3.0605	0.748488	0.410882	1.11511	1	0.70611	1	1
1.38_348.0694	Adenosine 3'-Monophosphate	63401	0.932649	1.21106e-06	5.27196	2.44588	0.0519623	7.16044	2.15851	4.73582	0.211815	1.60281	1.34499	0.446187	4.01926	0.12024	3.00519	5.25137	3.58661	4.25041	3.90752	0.0424755	1.59473	4.04283	5.22629	0.0437989	11.1254	2.72691	1.2114	8.00567	0.0355927	2.23864	1.7275	0.0323205	1.01859	1.02962	0.0424755	0.0343233	0.880185	0.914391	1.4342	0.0796581	0.87907	0.0299435	0.741144	0.879384	1.09835	1.40829	0.0281415
1.39_146.0799	L-Trans-5-Hydroxy-2-Piperidinecarboxylic Acid	HMDB0029426	0.564095	0.0965332	11.219	1.59001	12.9405	1.19676	0.106082	1.78544	1.79458	1.61932	17.78	0.603267	0.118142	0.341283	16.8929	5.98342	0.0698864	0.086028	0.106548	0.101133	0.788834	14.4177	0.890898	0.0917521	0.415611	0.748542	3.52869	0.902759	4.49384	0.980297	1.9783	0.114005	0.954873	0.922552	1.02557	1.63481	0.137607	1.1091	1.20339	3.37008	1.56151	0.286054	1.36582	0.624585	0.262621	1.5099	0.409475
1.39_193.0336	Citric Acid	HMDB0000094	-0.893372	0.334672	1.30089	1.34026	0.179204	1.13648	1.46483	1.65658	0.155486	2.43389	2.69121	2.00056	3.28523	1	6.86219	3.34771	1.62219	1.00619	0.949059	0.0295845	1.6915	2.01858	1.01996	0.0275703	2.26111	0.91186	1.38862	2.05419	0.0453757	1.83488	1.44769	0.0260594	0.719402	0.623805	0.0295845	0.0360592	1.68668	1.49449	1.34318	0.0417199	0.988853	0.0322036	1.49821	1.01201	0.712082	1.12494	0.0449551
1.40_209.0812	Methyl 3-(4-Methoxyphenyl)-2-Oxopropanoate	265057	0.0498284	0.55023	2.11471	1.27693	1.07819	1.05584	1.3029	1.38849	1.67941	1.51011	1.7325	1.01896	0.683085	0.565323	1.62468	1.51544	0.540627	1.00458	1.41353	0.661485	1.83482	0.992752	0.089354	0.138559	0.733632	0.624542	1.46361	0.861634	1.57687	1.52152	1.02534	1.02485	0.909789	1.0029	0.822144	0.895651	0.528079	1.82555	1.16361	0.883932	1.18758	0.301313	1.23204	0.875441	1.12542	0.735564	0.926404
1.40_887.5632	Pi(18:0/20:4(5Z,8Z,11Z,14Z))	HMDB0009815	1.06469	0.013093	0.420364	1.80761	0.865174	1.08757	1.11803	0.175986	0.404884	0.3653	0.814433	0.159517	0.891102	0.923503	0.32926	0.0596437	37.6902	4.91555	0.668847	13.4039	7.96996	0.595207	13.8358	13.4056	1.72279	3.60153	0.637636	1.18687	0.909263	0.364755	1.01554	16.5566	1.85509	7.78228	1.92672	0.188716	8.29608	0.329943	1.05966	1.16027	0.182539	0.241617	0.331605	0.951759	1.78986	1.16381	1.60449
1.41_104.0521	(±)-2-Methylthiazolidine	HMDB0031682	0.222705	0.0376786	1.83946	1.58866	0.0825925	1.2361	1.25238	1.94133	0.409613	1.37066	0.952952	1.10112	1.21347	0.170313	2.4878	1.39822	1.16055	1.29532	1.49395	0.00469101	1.222	0.995345	1.85748	0.000693575	1.7349	1.22358	2.29759	1.73932	0.464973	1.6381	2.11207	0.0102268	0.961082	0.764148	0.0197462	0.0439994	0.844226	0.605828	0.995734	0.71646	1.00591	0.0619324	1.30814	0.983497	0.995238	1.02843	0.00369298
1.41_150.0576	L-Methionine	HMDB0000696	0.265311	6.00769e-06	2.06653	1.33637	1.64466	1.38651	1.16377	1.30797	1.20318	1.40419	1.00664	1.00879	1.3681	1.02307	2.11749	1.33961	1.16882	1.1771	1.24352	0.467971	1.39385	1.14613	1.51602	1.2222	1.6081	1.18669	1.89273	1.75097	2.91692	1.45051	2.01337	0.0106841	0.930627	0.61293	0.0209908	0.876199	0.685264	0.549897	0.77124	0.971269	0.959026	1.6676	1.10007	0.689424	1.02915	0.856127	0.47877
1.41_157.0140	Zymonic Acid	HMDB0031210	-0.451675	0.000178517	0.761593	0.0328308	0.621008	0.986208	0.836936	0.526732	3.36691	0.0871193	0.221793	0.0686892	1.27019	1.5853	0.0646085	1.00691	9.13589e-06	0.73242	0.213684	0.0963393	0.641306	0.742507	0.69402	0.158882	0.681989	1.55977	0.442224	0.0295623	1.31076	1.04443	0.565534	0.489676	1.38912	1.17099	1.30217	0.866832	1.61107	1.88517	0.107965	0.786026	1.79319	2.46655	0.699002	1.0189	1.44564	0.411411	1.89879
1.41_166.0523	Dl-Methionine Sulfoxide	6428	-0.0176515	0.886711	1.13373	1.08255	0.0206144	1.04533	1.22105	1.0251	0.223142	1.34628	1.26471	1.08007	1.64379	0.339108	1.8142	1.59223	1.00353	1.0098	0.793338	0.41104	0.475722	1	0.752382	1.26464	0.338706	0.182115	0.997723	1.26264	0.0616377	1.83149	1.10856	1.24906	1.62384	1.20666	3.24182	1	1	0.0651934	0.187528	1.66129	1	0.0814613	1.00204	1.04262	0.149625	0.922498	0.0786497
1.43_440.2762	Lysope(15:0/0:0)	HMDB0011502	-1.34796	0.0168923	1.15636	0.61828	0.647864	1.05374	1.08421	0.682689	1.01952	0.114332	1.30765	0.389818	1	0.376536	1	0.00543046	1.04312	0.130833	0.826833	0.775054	0.0208851	0.303783	0.0990726	0.932804	0.192793	0.335828	0.540226	1.67528	1.22954	0.81974	2.38382	0.500227	0.10672	1.17317	0.314817	4.1959	0.57409	1.5281	0.932804	39.5452	0.161091	1.30317	0.104816	7.40143	0.769679	1.01711	0.874178
1.43_452.2754	Lysope(16:1(9Z)/0:0)	HMDB0011504	3.08801	1.88795e-51	26.7302	9.43519	27.4677	8.01348	13.3429	11.2385	25.7413	4.35176	22.2019	11.1952	3.32397	34.7781	0.804153	1	18.5702	21.3955	42.864	61.2382	16.3995	9.76907	17.59	6.27863	11.7638	36.7295	1.83776	12.7948	6.12294	6.52754	16.9167	0.419025	4.28549	4.88612	0.813596	1	0.301224	1	0.818985	1	1	0.600097	0.123114	1.63808	0.662966	0.369004	1.05329
1.44_197.0677	5-Acetylamino-6-Amino-3-Methyluracil	HMDB0004400	0.310591	0.802967	4.1155	0.421929	0.567342	1.15786	0.0780273	1	5.58006	0.96796	1.4107	4.87401	3.3672	29.1637	1	0.192388	24.1596	0.540626	0.95633	1.93222	2.28526	0.650422	0.599435	1.17377	0.00244819	0.731777	0.0613524	0.319843	0.873673	1.78848	1.7266	0.448669	2.16571	0.376244	2.09071	1.01446	1.04348	2.86305	0.896712	1.28327	3.13766	3.92271	3.20211	3.63765	2.01955	1.41683	0.000239004
1.46_863.5616	Pi(18:0/18:2(9Z,12Z))	HMDB0009809	-1.92559	0.000890135	0.0118219	0.69927	0.0793417	0.141065	0.39426	0.00164442	0.00196212	0.00269868	0.00555952	0.0029928	0.00559313	0.0346799	0.00368528	0.00751877	13.1882	0.259844	0.0137561	1.99304	0.885418	0.0119274	1.78486	0.201788	0.0233042	0.513399	0.0501197	0.232084	0.16629	0.0306393	0.116852	18.2237	19.2962	18.4784	4.14209	0.285671	24.5363	0.16386	4.25395	4.06673	1.4866	0.297701	0.396332	1.2531	2.70628	1.86893	2.53758
1.50_155.0708	8-Hydroxy-5,6-Octadienoic Acid	HMDB0031101	-0.853192	0.00157975	0.243405	0.447163	0.824259	0.900298	0.797006	0.348142	0.324696	0.179481	0.243078	0.177403	0.22048	0.64903	0.00399805	0.309225	2.60562	0.46176	0.0607773	0.820873	0.322458	0.690306	0.505246	0.288181	0.547502	1.035	0.433363	1.92653	1.60585	1.18499	0.814584	0.539575	1.15588	2.18717	2.96716	1.38672	1.90065	1.77169	1.21262	1.95687	1.73857	1.62829	0.051164	1.38727	1.42124	5.08446	2.71241
1.50_171.0656	Cis-4-Octenedioic Acid	HMDB0004982	-0.215888	0.0836928	0.549538	1.06044	0.264799	0.73034	0.521971	0.0513762	1.07038	0.0666063	0.459127	0.951626	0.258072	2.95395	0.313214	0.145082	3.91658	7.07577	0.73485	1.70818	1.44857	0.479438	0.942704	2.29718	0.67415	0.459799	0.333072	2.15419	0.987927	0.738155	0.463411	3.32398	0.9883	1.07628	1.49474	1.90249	1.41729	1.16845	0.541209	1.70349	0.793013	0.85718	0.384555	1.01207	0.861341	2.66666	1.24491
1.50_178.0509	P-Acetaminobenzoic Acid	2830	-0.52533	0.0958301	0.788291	2.54492	1.1928	0.433296	0.469416	0.189819	1.07791	0.285646	0.971213	0.382463	0.177418	1.99596	1.28123	0.603501	1.03896	1.08702	0.896449	1.51987	0.158851	0.814196	1.37114	1.03949	0.806797	0.197479	0.159616	4.05855	0.523223	0.147928	3.16571	1.10072	0.912982	1.9786	0.595841	1.14635	3.15273	2.2279	0.960508	3.45973	0.824362	0.983116	0.728463	1.90924	1.23071	0.540812	0.195375
1.50_193.0607	4-Aminohippuric Acid	HMDB0001867	1.40983	1.85342e-18	5.09792	10.3327	3.24041	1.78308	4.39343	0.0335763	7.46771	0.594326	6.24758	4.48111	7.65971	15.023	6.13997	1.35635	3.43893	0.730623	2.71881	5.21675	1.39991	2.07306	2.75046	2.25604	3.11953	1.88323	6.57437	9.10427	11.179	2.08141	4.97829	1.72721	1.35974	1.12521	0.42221	0.906025	0.640015	0.866067	1.84519	0.282407	0.492133	0.950092	0.787037	0.84022	0.744421	1.19611	0.322768
1.50_195.0515	1,7-Dimethyluric Acid	HMDB0011103	-1.12303	0.00266078	0.452493	0.427618	0.240239	1.03325	1.02401	0.426632	0.215587	0.0794252	0.433436	0.183947	0.396106	0.487007	0.171852	1.02036	0.308279	0.717208	0.519484	0.221472	0.486303	0.287495	1.05347	1.1293	0.210289	0.950302	0.0887155	1.9515	1.83207	1.49087	0.908024	2.04666	4.01924	3.89516	1.51549	3.00149	1.49306	0.946526	0.859277	5.0656	1.73239	1.72498	0.866975	0.289464	0.249191	0.362595	0.42523
1.50_283.0238	Rhein*	HMDB0032876	-0.838043	0.0462851	2.34824	0.0052026	1.4356	0.946042	0.501381	0.0317889	0.0453677	4.33817	0.902951	1.65911	2.00594	0.395431	1.23873	0.0223653	0.272362	0.206274	0.529698	2.50835	0.508945	1.32725	0.32715	2.48408	0.796191	0.562876	0.0771939	0.0275818	1.1234	0.00428391	0.776591	1.4001	1.24631	0.758708	1.03829	3.30506	0.603777	1.17671	0.479842	3.34125	0.406974	2.57901	1.2257	0.163364	9.4646	1.57873	0.0656151
1.52_117.0192	Succinic Acid	HMDB0000254	-0.895452	1.05008e-14	0.355394	0.382104	0.331563	0.293122	0.154919	0.0146966	0.237686	0.131176	0.436983	0.111523	0.169841	0.456088	0.261715	0.150771	0.145777	0.279354	0.321798	0.185988	0.158329	0.406165	0.235863	0.962099	0.287108	0.340876	0.0988037	1.0774	0.351732	0.167203	0.35965	0.720253	1.43617	0.915943	0.982883	1.27594	0.681648	0.537721	0.68275	1.02048	0.990042	1.0106	0.400333	1.14813	0.379061	1.59229	0.691462
1.53_143.1073	Caprylic Acid	HMDB0000482	-0.663191	4.83875e-07	0.175439	0.093888	0.119153	0.186053	0.159516	1	1	1	1	1	1.005	1	1	0.844582	0.0949151	0.321903	0.319964	0.25217	0.0167436	0.0758681	0.652477	0.303428	0.204509	0.400315	0.111034	0.0328639	0.919178	0.132979	0.144271	0.188707	3.20075	0.954786	0.856824	1.00124	0.157518	1.92387	0.946373	0.964088	4.0747	3.11073	1.50221	0.972513	2.54921	1.36633	2.30298
1.54_139.0489	2-Pyrimidine Acetic Acid*	45029	0.44187	0.00135931	1.57291	1.60713	1.66122	0.836655	3.03373	0.800757	1.01906	1.89186	0.447951	7.85068	0.455042	6.51822	4.60503	1.83166	1.73816	0.43252	0.846384	0.914869	0.690105	0.713943	1.01081	1.53311	2.19108	0.748833	0.913286	3.73632	1.36999	1.15216	1.11472	0.973306	1.11919	0.938026	0.985315	0.541872	1.11839	0.680326	0.474736	0.934377	1.07086	0.81376	0.63572	0.606769	1.95401	0.902531	0.664854
1.54_166.0125	Urate Radical	HMDB0060260	-0.276839	0.604238	1.29809	0.0356359	1.1376	0.787038	0.71727	2.2125	0.10178	0.866724	1.66819	1.32463	3.23996	0.0688937	2.89259	0.389264	0.341309	2.76215	2.15305	1.02654	0.511266	0.633814	0.995488	1.57304	0.5587	1.68248	2.8281	0.0480659	0.817202	0.943599	1.24002	12.8103	2.38889	1.08674	0.973463	1.06865	0.777301	1.00451	0.571606	0.904504	1.29056	1.55964	1.38869	0.15639	1.08949	5.61037	2.11468
1.55_229.0880	Pondaplin*	HMDB0033184	-0.321578	0.0229399	1.30917	0.73115	1.00331	0.817478	1.02813	0.0445105	1.3884	0.241426	1.33877	0.731223	2.32622	0.860132	1.0499	0.610763	0.78775	0.0443667	0.55423	0.691462	0.158943	0.602653	0.55086	0.207343	1.27661	0.88505	1.14654	0.949263	1.19608	0.552985	1.06679	0.380681	1.5604	0.569001	1.15255	0.849852	0.510064	1.83912	0.923945	0.283438	1.25327	4.37703	2.55691	1.22957	1.08599	1.2724	1.14009
1.56_397.1849	3'-Hydroxy-T2-Triol	HMDB0034575	2.11362	4.44256e-12	69.227	7.26151	9.3157	3.20028	15.9916	0.250981	4.21666	0.861977	0.140095	1.01388	4.94375	34.8847	1.82012	12.3175	41.7083	1.67765	13.4978	47.8699	1.82517	45.9271	1.13477	5.95142	18.796	18.0905	11.0382	33.2188	4.19431	8.16877	3.94981	1	0.221741	0.563164	1.11659	1	0.318044	5.77473	16.1848	0.669597	0.737636	0.934486	0.90362	1.4984	0.239849	0.0138593	1
1.56_435.1296	Phloridzin*	3535	0.168249	0.135006	3.5369	0.171976	5.83347	0.146614	1.02309	0.659421	1.99693	0.167524	2.23106	2.44908	2.72011	1.48596	3.81072	0.854417	1.09494	1	0.819039	1.21523	0.273177	3.35213	1	3.23647	3.5905	1.19084	1.30615	3.53499	2.02508	1.13902	7.9095	0.905056	0.270626	0.605234	0.189571	0.760661	0.326231	1	1.05769	0.103638	0.809159	2.48291	0.992656	0.28682	0.142363	0.0783109	0.590373
1.58_319.1394	Valproic Acid Glucuronide	HMDB0000901	-0.05876	0.680626	1.13065	1.35575	0.754199	0.990363	1.18073	0.210075	1.01793	0.486475	0.834791	1.56461	0.644116	1.30758	1.06583	1.0251	0.779091	0.418248	1.02478	1.22424	0.415128	0.900146	1.02569	1.32248	1.665	1.01019	0.538326	1.88633	1.27956	1.91434	2.46703	0.464146	1.22783	0.704614	0.501967	1.06644	1.10825	1.38465	0.83323	0.862527	0.989805	2.70567	0.705799	1.11034	0.503779	1.43911	1.31266
1.59_152.0709	Dopamine	HMDB0000073	-0.291272	0.169496	0.61064	1.61172	0.199056	1.19954	0.340395	1	0.25565	3.2233	0.854936	1.0139	0.9919	0.591982	0.841969	1.00557	2.77466	0.74792	0.187508	1.13855	1.00157	0.0704656	0.640256	0.462814	0.702356	0.111929	2.86459	4.51462	0.628571	0.76534	2.80372	1.28368	3.38519	0.464098	1.49159	0.99843	7.67227	1.15335	1.82584	3.58197	0.573063	0.222446	8.63122	1.42408	1.23466	0.0824413	0.989763
1.60_173.0560	N-Acetylasparagine	HMDB0006028	0.371461	0.300291	1	0.51705	1.57894	0.607197	1	0.423214	0.732977	1.13751	0.747299	0.00234314	2.12121	0.708634	3.37462	17.2928	0.907146	0.435713	2.66239	17.8264	1.30799	2.00564	1	14.9031	5.53637	1	11.9009	1	2.54732	0.742449	1	4.49037	1.66503	1.76349	0.452725	0.000190066	0.497281	1	1.22107	6.64222	10.8062	1.32747	1	3.89543	0.0950655	4.19499	0.924199
1.60_175.0230	Aconitic Acid	HMDB0247961	-0.251274	0.446363	1.00206	1.3212	0.0309434	1.01115	1.20523	1.39247	0.00108424	1.63004	1.82717	1.03	1.1997	0.11025	2.3922	2.60477	1.66106	1.26048	0.908986	0.015958	1.71526	1.98191	1.07929	0.000849785	1.56938	0.94124	1.21892	1.93932	0.0194466	1.86341	1.39931	0.000174416	1.05357	0.96115	2.93036e-05	0.00152858	0.32073	0.178551	0.371974	0.635631	1.05687	0.267799	1.55078	1.29927	0.845121	1.18493	0.0224035
1.61_145.0609	Ureidoisobutyric Acid	HMDB0002031	-0.424576	0.0396575	0.189947	0.295999	0.236309	1.15211	6.30106	1	0.0306345	1.77943	0.0135687	0.39623	0.000272751	1	0.088132	0.000515833	0.943973	4.47262	1.97411	0.575557	2.75628	0.804515	0.00610558	0.113535	0.459095	1.23056e-06	0.281813	0.00796654	0.482959	1.72969	0.159029	0.666966	5.54194	0.0566384	5.3633	0.214982	1.48386	0.958341	1.20102	1.54653	0.508719	2.38576	3.64863	0.201447	0.0814693	0.863607	4.79985
1.61_157.0125	2,5-Furandicarboxylic Acid	HMDB0004812	-0.441928	0.271534	0.953112	1.40851	0.0829383	1.0169	1.30449	2.0112	0.0418805	1.85391	1.60497	1.17347	1.40452	0.391377	6.46628	2.01131	1.67398	1.35108	1.03216	0.0510498	1.56115	2.32116	1.18037	0.052489	1.91167	0.924935	1.56978	2.0702	0.0245725	1.89823	1.2563	0.0622221	1.02516	0.829956	0.0669696	0.0358609	0.308076	0.190842	0.392766	0.590365	0.973694	0.0566955	1.60178	1.2885	0.897441	1.00863	0.0111534
1.61_460.2902	Amc Arachidonoyl Amide	45116	0.383973	0.0805371	1.29321	0.482893	0.404337	2.37898	5.9771	1	1.35004	1.31331	1.42755	2.16156	0.993287	23.8651	7.26933	5.80284	1.45236	0.0726988	0.561398	1.15719	0.772908	50.9936	0.950069	0.171496	9.80168	8.13463	0.377155	4.52905	1.76985	2.25184	2.84509	1.0097	0.0726988	8.74628	0.110297	25.2103	144.44	1.05788	17.2461	0.166892	12.1289	4.65714	0.0656998	9.22663	0.31378	0.103595	1.64028
1.63_111.0088	2-Furoic Acid*	HMDB0000617	-0.0952479	0.0988186	0.973201	0.483847	0.501811	0.888446	0.864528	0.29375	0.994438	0.978917	1.0412	1.07498	1.07962	1.08891	1.10496	1.11461	0.01474	0.985043	0.99859	1.02134	1.30221	1.29915	1.0546	1.07133	1.42627	0.70573	0.525367	0.678377	0.7322	0.990583	0.83873	0.986269	0.758103	0.722966	0.633077	0.702556	0.838011	0.768355	0.741681	0.841916	0.898638	0.926297	1.07136	1.00886	1.00942	0.911408	0.487357
1.63_129.0645	Pyroglutamine	HMDB0062558	0.166764	0.191237	1.00943	3.09374	1.21242	0.160199	0.62907	1.31113	4.13124	5.67868	1	0.209531	1.12403	1.2228	0.974818	1	1.87697	1.507	0.770747	1.52952	1.52894	0.890932	1.08864	0.937852	2.52885	0.0367866	0.888461	0.524952	0.9353	0.170765	0.866095	0.739164	0.860721	0.837738	0.401501	0.545662	0.549088	0.911359	0.192283	0.733299	1.16638	2.01125	3.14419	0.170402	0.830446	1.42624	0.649422
1.63_173.0091	Dehydroascorbic Acid	HMDB0001264	-0.080942	0.721264	1.31202	0.14883	0.46134	0.870484	0.905125	0.0906429	0.27249	1.7709	1.58376	1.23673	1.20927	0.5325	1.89644	1.91212	0.00330422	1.07191	0.990046	0.818322	1.48228	1.79573	1.32173	0.788913	1.71148	0.826996	0.428828	0.110737	0.923302	1.25279	1.07963	1.11528	0.797873	0.699967	0.844326	0.460601	1.06087	0.951565	0.447759	0.463033	0.915294	1.08341	1.41692	1.40127	0.946203	0.133719	0.39436
1.63_253.1533	N-(4-Aminobutyl)-3-(3,4-Dihydroxyphenyl)Propanimidic Acid*	HMDB0139534	0.529557	0.899296	0.329687	1.09609	0.194743	1.25804	1.03206	1.0015	0.880936	0.91395	0.932213	0.985084	0.983646	2.74803	0.291979	0.927878	0.333286	3.8163	0.139917	0.579137	0.851426	1.59785	0.49048	1.19794	1.51818	1.16978	0.635447	40.1254	1.03733	1.20821	0.748599	0.967197	0.23793	0.8547	4.04169	0.104851	0.476621	1.79467	0.381437	1	0.238607	1.44337	0.945558	1.99013	1.18012	4.88975	2.12523
1.64_137.0452	Hypoxanthine	HMDB0000157	2.28118	1.54775e-17	26.4123	7.29274	0.0132743	20.585	6.78438	8.38478	0.00720295	4.24328	3.22835	1.04971	10.499	0.00834289	5.82514	5.34566	47.2198	3.92384	16.4912	0.00906671	9.0463	5.64182	12.9663	0.00422738	30.0291	2.2204	3.87078	8.79415	0.00697247	2.6994	1.95848	0.0597282	0.908969	1.06899	0.00010826	0.0318717	0.850395	1.67567	1.99491	0.00947474	0.788439	0.00419637	1.32643	1.20725	1.28611	1.45733	0.00618238
1.65_151.0264	Oxypurinol	HMDB0000786	-0.245901	0.00310759	0.817224	0.589666	0.889258	1.05045	1.05617	0.170254	0.236093	1.1227	0.667128	0.543081	0.646919	1.05331	0.427807	0.640978	0.314993	1.02221	1.85032	0.3331	0.997649	1.17585	0.875371	0.842511	0.672692	1.08863	0.565073	0.335931	0.657206	1.11868	0.791907	1.53375	0.978152	1.23783	1.08382	1.27377	1.50006	1.78697	1.03861	1.35744	1.04598	0.902473	0.541015	0.863588	1.15294	0.670285	1.01958
1.66_191.0727	Ethyl-P-Coumarate	84964	-0.561674	0.000146149	1.13558	0.888142	0.854211	0.777696	0.400934	0.140456	0.400837	0.322201	1.04166	1.04479	1.01618	0.657559	0.887086	0.832863	1.4182	0.0407262	0.652461	0.333365	0.031552	0.606466	0.334088	0.294867	1.37285	0.792248	0.154307	0.612176	0.356471	0.591928	0.576678	0.667442	2.26154	1.43023	1.29883	0.702054	0.848894	1.59429	1.51419	0.399716	0.73363	2.19727	2.23745	0.736159	1.27377	1.00217	1.88801
1.66_292.1918	Cyclopentolate	HMDB0015114	-1.04262	0.106646	2.36895	0.31166	1.02805	1.88622	1.05796	0.810891	0.800611	2.6255	1.03895	1.13143	2.31815	7.0636	0.717273	1	1.99063	1.10288	1.51905	0.93882	0.0791525	1.16969	0.335374	0.207815	0.352875	0.0883581	0.448223	0.40738	0.166841	0.411344	0.290806	0.307619	0.680847	0.309267	0.122047	0.301586	0.432397	0.28303	0.731847	0.268144	3.71683	5.66322	1.54429	4.55798	1.86544	4.09934	7.5147
1.70_166.0712	1-Methylguanine	HMDB0003282	0.193987	0.0156448	0.985209	2.30632	0.995789	1.03969	0.56402	2.24775	1.95695	1.12559	1.55291	1.43306	2.13616	1.96605	0.702464	3.46064	1.23151	1.13271	0.609965	1.49751	1.40786	0.391981	0.883975	1.15988	0.607284	1.40186	1.66971	0.895713	1.38169	1.76289	0.874859	0.838542	0.66741	0.682497	1.09526	0.884537	0.837207	0.985948	0.812268	0.993245	0.776522	1.08402	1.16639	0.696345	0.912131	0.946394	1.27391
1.70_283.1029	1-Methylinosine	HMDB0002721	0.986238	1.34703e-38	2.41176	3.43001	2.31998	1.83527	1.97263	2.04059	1.99261	2.6123	4.55924	3.38213	5.0528	4.35143	1.1511	4.12489	1.94115	2.09078	2.00445	1.8124	3.83496	1.9861	2.97614	3.00608	2.80536	3.69044	2.66226	2.30367	3.16415	2.15936	2.29024	0.695602	0.851011	0.688861	0.651542	0.976528	0.476285	0.84989	0.567487	0.894867	0.63888	1.5111	0.804501	0.773037	0.689875	0.978372	0.824717
1.71_130.0494	(R)-(+)-2-Pyrrolidone-5-Carboxylic Acid	63632	-0.0902386	0.60864	1.42497	0.991846	0.00373098	1.17296	0.852482	1.16481	0.00465232	0.743089	0.8528	0.60006	0.714221	0.00694298	0.803849	1.1977	1.24651	1.20972	1.19054	0.00337355	0.920095	0.997871	0.969523	0.000855816	1.29474	0.649327	0.991258	1.34678	2.38401e-05	1.04727	0.849988	0.000245388	0.793328	0.630166	2.50345e-05	0.00053307	1.14505	0.852629	0.961579	0.0340973	1.12286	0.00161174	0.933242	1.04902	0.847181	1.16027	0.0033198
1.75_103.0403	2-Hydroxybutyric Acid	HMDB0000008	1.35965	0.0852885	0.166035	0.522307	1.58857	0.941593	2.06547	1	1	1.28944	5.71153	1	3.58927	3.95314	6.04733	1	136.072	1.85034	1.57555	0.813927	0.779013	2.22321	2.06928	2.21534	2.36477	0.656839	0.321075	1.86457	1.04239	0.99334	1.34006	3.45541	0.814534	0.172209	0.529474	3.80991	0.321507	0.380774	0.554576	0.569796	2.66757	1.26019	3.60976	1.01631	1.30058	0.318447	3.66724
1.77_295.0649	6-(1-Carboxy-2-Methoxy-2-Oxoethyl)-3,4,5-Trihydroxyoxane-2-Carboxylic Acid*	HMDB0130027	2.27759	1.14966e-29	22.9197	2.6526	19.2008	22.0579	8.94866	8.73506	2.84252	2.90281	8.31637	0.643079	7.16816	8.1575	43.0264	5.34785	4.55889	3.51199	18.0364	1.4346	2.51099	2.53965	10.4036	9.21041	13.0483	2.56572	2.98783	4.26657	2.7277	1.27465	1.45271	1.33562	1.15422	1.03256	0.269154	2.24064	0.466357	1.33332	1.41239	1.05178	0.0975619	2.05018	0.920627	1.1483	1.03843	1.21119	0.544985
1.77_343.1666	Formoterol*	HMDB0015118	3.54361	8.59241e-32	65.7218	15.1225	10.239	9.41235	1.15646	1	9.7265	20.5557	1	1	1	1	7.48459	29.7034	48.1134	8.14446	11.6472	41.0719	0.278649	207.788	4.57681	3.96672	16.7677	60.4634	15.7506	9.93794	39.2065	38.605	80.9511	0.882094	0.872728	2.85046	1	1	0.733396	0.925391	1.10103	0.0900997	1	1	1	1	1	1	1
1.81_135.0306	Allopurinol	HMDB0014581	1.43801	4.72906e-28	17.1685	2.09873	10.8139	13.1468	4.04054	1	2.4503	1.44453	2.21964	0.829288	3.17789	2.85193	3.64117	2.14399	3.03096	1.28316	10.4422	1.69827	1.20812	2.21356	6.565	6.38323	8.47997	1.45511	1.1804	3.17305	2.18839	1.72929	1.42835	1.18043	1.03594	1.15266	0.747783	1.41402	0.891662	1.57286	1.6057	0.894622	0.771978	1.54389	1.16232	1.01411	1.04871	1.57233	0.973242
1.84_165.0186	Phthalic Acid	HMDB0002107	-0.30773	0.0028249	1.0456	0.665293	0.934539	1.1041	0.73039	1	0.213019	6.92547	0.135727	0.0112717	1.34921	0.0189495	1.11341	0.0797227	0.263531	0.879246	1.69652	0.969414	0.638069	1.63003	1.02684	0.336051	0.550645	0.823216	0.392405	0.144118	0.108594	0.0163622	0.0855817	1.64587	2.71611	1.96023	3.15091	1.44251	2.25132	1.5533	1.8108	1.90608	1.53095	2.20382	4.04855	1.59454	1.29167	1.1488	1.40744
1.85_194.0455	L-Dopaquinone	HMDB0039119	-0.951513	0.00020173	0.354424	0.627145	1.62822	0.575908	0.102908	0.490646	0.0580277	0.0594344	0.453682	0.0369587	3.4055	0.266032	0.125091	0.0978657	0.0785356	0.467703	0.183045	0.154986	0.0767875	0.278085	0.423882	0.516986	0.990029	1.17253	0.263339	1.24129	0.216734	0.0263905	1.15779	0.254647	1.17334	1.62863	0.843697	2.49013	1.40106	1.09598	0.646091	1.43674	0.220411	1.04226	0.0108313	4.37291	0.940446	1.48613	0.405479
1.85_216.0333	Tyramine-O-Sulfate	HMDB0006409	-0.219971	0.225772	0.844355	1.17177	1.20568	0.838331	0.613045	0.0556429	0.976789	1.04438	1.42728	1.04478	0.903798	0.70261	1.42505	1.72385	0.808991	0.586813	0.999614	0.91779	0.73275	1.07715	2.02228	0.719985	1.96323	0.983286	0.978834	0.753942	0.574341	0.463781	1.10402	0.524171	0.632479	1.51011	1.12516	1.78055	0.705274	0.766953	1.02032	1.78374	0.887393	6.98306	1.37304	0.878805	1.06842	0.782589	0.515757
1.88_333.0929	(S)-A-Amino-2,5-Dihydro-5-Oxo-4-Isoxazolepropanoic Acid N2-Glucoside	HMDB0029404	-0.430853	4.38694e-10	0.982277	0.294592	0.929052	0.779871	0.44635	0.192741	0.29807	0.173293	0.325814	0.269501	0.459794	0.425043	0.819873	0.451229	1.25188	0.129402	0.434976	0.175365	0.468198	0.728606	0.429342	0.287127	1.00455	0.544154	0.257803	0.409631	0.595409	0.765959	0.480471	0.230776	0.928228	1.04218	0.644805	0.631504	1.01716	1.2768	0.845397	0.142202	1.39455	1.39781	1.27203	1.14401	1.11097	1.13265	1.3184
1.88_337.1408	Val-Leu-Oh	65222	1.34384	6.72885e-42	5.60361	3.23636	3.83257	4.60304	2.58945	1.77076	5.45382	2.08419	2.1792	3.96262	3.32284	7.70776	3.16873	2.43763	3.69558	1.05565	3.64942	4.22733	0.970491	7.94345	2.51285	3.57877	4.93742	5.82836	2.25357	4.74381	4.21426	5.13736	6.58909	0.770843	0.944349	1.22074	0.608155	1.40745	0.946235	0.86551	1.14113	1.00098	0.999532	1.45641	0.989493	0.94438	0.920849	1.19215	0.604629
1.96_166.0710	6-O-Methylguanine	64619	0.758611	2.04229e-69	2.17879	1.81767	2.40294	2.2999	1.8442	2.84533	2.23566	2.45244	2.73057	2.42285	3.19379	2.50464	1.66876	2.63119	2.69226	2.1302	1.95644	2.14689	2.72472	2.148	2.46345	2.39201	1.62782	1.93845	2.89114	2.26277	2.28371	2.46263	2.95834	0.864161	0.912457	0.895611	0.926372	0.921077	0.767675	1.08317	0.853135	0.982902	1.01276	1.6191	1.16897	0.959955	1.02959	0.96475	0.778962
1.98_153.0401	Xanthine	HMDB0000292	1.67694	4.12527e-07	2.89463	1.30493	0.0371336	3.35014	2.27696	2.4582	0.0495869	1.74223	1.79258	1.89367	34.4175	0.153602	10.013	60.2494	10.4738	9.70292	3.69454	0.0335524	1.23369	6.3218	3.57836	0.0195402	3.33151	1.73545	1.14913	2.06117	0.0247667	1.88626	1.57975	0.0741805	0.0894222	1.02361	0.0335524	0.0207327	0.135862	0.0257868	0.708758	0.0269427	0.958616	0.0222712	0.762098	1.00207	0.7937	1.08297	0.0365465
1.98_578.3366	Phe Gln Arg Lys	140967	1.37101	0.00467456	12.5401	14.0572	8.17117	2.56992	1.93345	1	1	0.792718	0.740141	1.72524	0.0140594	1	1	2.41887	31.0988	1.24236	1.31805	1	1.10298	0.264228	18.5354	7.02789	9.47965	33.0204	1	68.9144	0.0432575	1	0.290877	2.01481	14.2121	9.39624	1	0.846063	1.95334	1.73023	1	5.20018	1	11.8428	1	4.78657	1	1.70912	1
1.99_153.0396	6,8-Dihydroxypurine	HMDB0001182	1.78692	9.83742e-16	14.0767	0.299501	11.6473	8.36788	2.34373	0.50096	6.55137	1.81195	3.4415	0.725136	1	0.390945	1	5.13477	5.72074	3.38456	21.8275	1.61813	1.13611	46.1057	5.48641	10.345	15.876	0.647873	0.844668	1.85859	11.6763	5.83789	6.81772	0.416705	1.15448	1	0.530232	0.535702	1	1.33654	0.73977	2.75089	1	2.36021	0.364752	0.85871	0.728672	1	0.529941
1.99_312.1294	1,7-Dimethylguanosine	HMDB0001961	1.48669	6.81025e-37	2.86819	2.19651	6.46692	4.08153	2.12369	3.96009	4.37664	7.45722	6.61167	4.83427	9.49177	6.67773	11.7052	15.4036	3.54012	3.72579	2.93828	3.02449	4.31937	4.36537	3.69143	3.38177	2.793	2.78188	2.16001	3.97721	3.85596	3.19266	2.48341	0.742343	0.815261	0.763695	0.960972	1.20611	0.992045	0.600145	0.719888	0.954157	0.906793	1.24596	0.827017	1.01261	0.900127	1.27048	0.624583
10.00_233.1181	Α-Phenylcyclohexylglycolic Acid	1688	-0.0296353	0.600115	0.787116	1.3323	1.18535	1.03967	0.966915	0.413837	1.28273	1.19145	1.02099	1.08785	0.785124	1.56648	1.08623	1.05418	0.00882676	1.02195	0.981569	1.17984	0.0110372	0.756099	0.80899	1.39896	0.668345	0.881235	0.814995	1.3999	0.916107	1.24463	0.943394	1.39643	0.949602	1.00477	0.906563	1.14847	1.03313	1.12988	0.0487262	1.23971	1.04934	0.123218	1.00262	0.166921	0.192607	0.988674	1.02508
10.00_482.3215	Lysopc(15:0)	HMDB0010381	2.69252	1.81096e-53	34.5562	12.8342	5.66524	4.27223	4.33818	8.28662	13.5032	11.0551	6.2857	6.86827	5.40977	4.70477	3.21046	3.93205	33.4161	9.93976	15.7191	5.44998	8.71832	8.74753	11.1426	4.93806	5.09201	8.93033	15.8273	30.9803	34.1156	39.5902	15.7868	1	0.00186443	1	30.021	0.359557	1	0.221341	1.62657	1	1	1.81008	0.117381	5.05069	0.665964	1	2.42046
10.04_93.0691	Toluene	HMDB0034168	-0.295266	0.0983817	0.802801	0.726755	0.0834788	1.64946	0.752421	0.710522	0.974615	0.88558	0.32565	0.450862	0.123638	0.510399	0.572021	1	1.19607	1.17735	0.998055	0.837411	0.656687	0.805888	1.06138	0.828378	0.980747	0.997246	0.96924	0.912854	0.880564	0.920778	0.616554	0.676994	0.270928	0.414773	0.169219	0.609764	2.70833	0.938618	1.69632	0.759955	1.69659	1.03076	1.55604	1.14165	1.23016	1.52825	1.6032
10.05_260.1594	Hydroxyprolyl-Lysine	HMDB0028868	0.773118	7.76063e-05	0.0347764	1.42757	0.00592136	1.42496	11.825	0.449605	11.1689	0.0998393	1.19099	1.54439	0.479682	0.00712347	1.12117	1.089	3.68328	2.4667	2.30637	2.10281	1.41502	3.15173	3.38735	1.24477	2.7761	1.35413	3.97037	4.344	2.35612	3.3453	5.82124	0.00564059	0.0155019	0.025104	0.0137119	0.00589513	0.011533	0.00604189	0.00205772	0.0068486	0.000944169	0.0723295	0.00333031	0.000241693	0.00977195	0.0619142	0.714356
10.05_266.0867	N-(1-Deoxy-1-Fructosyl)Serine	HMDB0037842	0.881174	4.31683e-13	1.51904	5.23929	1.83358	3.4363	1.46968	0.790387	2.73825	0.427353	3.00272	1.43227	1.77903	3.25844	10.4886	2.38399	1.87676	0.0648438	0.785085	1.55671	0.917494	3.66361	1.27154	2.69621	6.38089	1.42676	3.21799	4.69894	2.75493	3.35604	2.64211	0.326569	0.989966	0.875153	0.89236	1.18335	0.730729	1.29321	0.904501	0.384124	0.713727	2.51443	0.58426	0.364405	0.820092	1.72464	0.691662
10.05_549.1643	Liquiritin Apioside	HMDB0037491	1.00427	4.11263e-05	1.17263	2.68887	4.11738	1.61946	1.37043	2.22014	1.18055	0.196936	1.30446	3.98715	0.737565	7.94311	1.56477	1.11075	1.22265	0.27924	1.90369	3.08867	0.679704	1.26324	17.4065	1.40173	1.95067	1.80369	0.507145	2.29458	31.0868	2.49307	4.26214	0.234442	0.917004	0.189119	0.976302	0.719767	0.877429	0.95847	0.724871	0.274633	0.394177	1.78089	0.485348	0.288895	0.462263	1.22571	0.0865219
10.06_375.2882	2-(10-Heptadecenyl)-6-Hydroxybenzoic Acid	HMDB0038522	-1.19983	3.48687e-05	0.407781	0.0725518	0.318924	0.415938	0.190899	0.336767	0.483552	0.479294	0.220764	0.270916	0.214158	0.325423	0.37778	0.0921335	0.24407	0.137942	0.243021	0.244047	0.0676223	0.530391	0.440025	0.236731	0.450771	0.0895764	0.740231	0.758193	0.976454	1.32129	0.647275	0.00634035	0.814478	0.00605042	1.16423	4.85232	0.740126	1.2991	1.63969	0.49552	0.743645	7.40046	0.441219	0.887685	4.35995	0.196801	2.31996
10.07_253.1439	C75	44901	-0.239104	8.65174e-06	0.838821	0.527856	0.383902	0.759667	0.600826	0.252644	0.822687	0.772907	1.01688	0.585332	0.823881	1.00929	0.980518	0.744402	0.0161776	1.65409	1.01417	0.91327	0.677725	1.00394	1.31419	1.04726	1.23187	0.906827	0.411734	0.569126	0.616515	0.824885	0.732098	1.24804	0.982133	1.10265	1.46688	1.36184	1.12859	1.05839	0.244278	0.87362	1.14603	1.94347	0.902434	1.1312	0.989149	1.22284	0.687677
10.07_260.0877	Aspartyl-Gamma-Glutamate	HMDB0028767	0.328376	0.0697498	1.6186	3.14899	1.73257	2.40872	0.228299	0.351064	7.81687	0.149666	2.72429	0.936629	1.48082	4.48827	1.32373	1.01715	1.49061	0.0897391	1.35675	2.46818	0.286818	0.62657	0.779095	0.520675	11.6374	1.09734	0.978548	2.2031	3.23567	1.16247	3.2514	0.0535166	1.93071	0.780003	0.746828	0.27344	1.21811	1.22718	1.27536	0.391501	1.37415	1.87379	0.807925	0.916566	0.918071	0.994249	0.322916
10.07_349.0006	Apigenin 7-Sulfate	HMDB0037851	-1.11183	0.00169996	1	1	1	0.658386	0.856551	1	1	1	0.763154	1.18779	1	1.59461	0.460671	1	0.640401	0.464358	0.394594	1.06227	0.387481	0.368829	0.275455	0.25213	0.2037	0.330662	1	0.48368	0.627352	0.818166	0.403641	0.850853	1.03249	0.612073	0.34458	0.202444	0.897879	0.842852	0.9177	1.17813	0.422966	1	0.48368	2.20559	0.689945	0.290552	1
10.07_407.2788	Cholic Acid	HMDB0000619	-1.31241	2.25127e-05	0.350424	0.114412	0.0259665	0.428686	0.167797	0.137482	0.249742	0.190958	0.812776	0.231741	0.229837	0.0813897	0.622186	0.864455	0.0270861	0.508211	0.181703	0.332208	0.0792217	0.829326	0.672337	0.274134	1.01025	0.566925	0.323057	0.0910948	0.0896754	0.497494	0.442357	0.542414	0.386389	1.02355	0.505326	0.443453	1.12013	0.987706	0.0484219	1.10893	0.14511	1.15006	0.177205	1.2043	1.52916	0.765075	0.268885
10.09_130.0857	L-Pipecolic Acid	HMDB0000716	0.515073	9.52957e-43	1.71141	1.64806	2.18926	1.65544	1.33459	1.5946	1.59968	1.83223	2.07016	1.68404	2.36587	1.86672	1.2749	1.38212	1.62258	1.55325	1.82514	2.15721	2.42315	2.10962	2.11865	1.42471	1.73509	1.41956	2.84165	2.45228	1.6707	1.74576	2.21393	0.669272	0.640156	0.968389	0.724268	0.935526	0.97199	0.64103	0.747084	1.08581	1.08753	1.78223	0.849701	0.90612	1.0082	1.12439	0.828494
10.09_147.1121	D-Lysine	HMDB0003405	0.479152	1.38154e-42	1.71987	1.60537	2.08216	1.62911	1.28736	1.58672	1.56767	1.75381	2.02016	1.66586	2.21793	1.78779	1.3229	1.34376	1.55173	1.50869	1.73447	2.0608	2.24927	1.98127	2.05293	1.38335	1.644	1.37437	2.66856	2.28798	1.65038	1.65524	2.08127	0.672298	0.642509	0.972803	0.723703	0.958475	0.962627	0.664361	0.735647	1.08054	1.07203	1.78056	0.847794	0.926323	1.01011	1.11718	0.873188
10.09_289.2162	Trans-Dehydroandrosterone	24048	-0.963004	5.87965e-09	0.351039	0.251356	0.455732	0.125475	0.0792838	0.452523	0.589911	0.275925	0.32998	0.00822424	0.083389	0.029052	0.0344012	0.372648	0.478048	0.51028	0.0600034	0.62045	0.085602	0.0199389	0.175297	0.216101	0.0651201	0.218189	0.801415	0.53283	0.423719	0.751783	0.401408	2.86556	0.399391	0.133082	0.223883	1.15382	0.711216	0.524343	0.956604	0.878979	0.84093	0.656018	0.928645	0.269653	0.507734	0.542879	0.412245
10.10_333.2050	Carnosic Acid	HMDB0002358	-0.469382	0.865133	0.574489	0.973227	1.27291	0.392037	0.324108	0.642527	2.40402	1.35481	1.48806	0.51016	0.902285	0.548584	1	0.00237381	2.28896	1.74243	2.2505	1.1386	0.918273	0.733907	0.917929	1.03148	5.63845	0.366053	1.2048	1.43861	1.61754	1.00827	3.92233	0.417205	0.175171	0.658503	6.43172	3.92328	1.24556	1.75404	1.60283	1.07595	9.90317	1.03455	0.819351	0.585277	0.991731	0.427924	1.55474
10.12_167.0864	1,3,11-Tridecatriene-5,7,9-Triyne	HMDB0034294	-0.284946	0.707012	1.21689	0.12431	5.04205	7.11152	0.0999266	1.571	0.578255	1.31094	0.758261	0.446514	0.82416	8.31457e-05	0.0873555	1	0.864282	0.869483	1.58041	0.216012	1.73621	0.950397	1.07095	1.03953	1.35503	0.832737	2.60389	6.86444	1.08809	0.397818	3.91199	1.29408	1.13052	0.499301	1.01719	1.10304	0.979986	0.760706	0.329159	1.02255	1.16726	0.951011	0.51907	0.681273	0.580774	2.15385	0.930398
10.15_225.0986	Carnosine	HMDB0000033	5.94541	1.3783e-109	192.221	118.565	146.924	106.105	51.2853	38.8812	118.526	24.1601	176.143	108.295	251.347	237.263	26.2968	56.188	58.1244	5.61102	86.1245	237.488	49.402	77.0372	50.7884	141.293	152.771	69.7872	95.9412	195.005	130.793	136.605	173.736	0.359311	2.76825	0.855645	0.679984	0.90429	0.968205	0.551217	0.710769	0.562373	0.425637	0.876498	0.552889	0.786403	0.909424	0.926413	0.259363
10.15_450.3209	Glycoursodeoxycholic Acid*	HMDB0000708	-0.835497	0.000111601	0.516264	0.202288	0.454568	0.994758	0.353056	0.278385	0.21609	0.662529	0.294019	0.242866	0.348424	0.668607	0.325528	1.01644	0.647033	1.17647	0.538221	0.152972	0.400047	0.0619751	0.31122	0.131639	0.675891	0.819633	0.678345	1.03979	0.381778	0.647991	0.527545	0.00282904	0.0859703	0.00575319	0.00669056	1.28007	1.0318	1.26724	1.26539	4.64158	0.313274	8.04861	0.234773	3.60942	1.61385	0.546684	0.864573
10.15_526.2920	Lysope(0:0/22:6(4Z,7Z,10Z,13Z,16Z,19Z))	HMDB0011496	1.30284	1.10956e-05	11.0424	5.31958	4.00877	3.35443	0.920135	1.22763	12.9719	1.80749	1	0.612993	0.0426372	0.141883	1	1	1.20381	2.50682	1.25797	4.33039	7.69655	0.452413	2.31454	0.624639	2.12379	10.281	2.00309	39.1259	34.0302	6.08466	2.5235	0.796188	0.657152	0.153342	20.8084	0.565949	0.618529	1.40421	1.47595	2.36904	1	1.14088	0.608149	0.976371	0.859861	0.0150994	1
10.16_393.1917	Secoeremopetasitolide B*	HMDB0041363	2.33024	1.344e-17	35.4379	3.26053	5.48227	23.5015	30.7311	3.56001	36.784	36.455	27.3422	41.6563	14.4216	54.3589	28.1711	57.7995	0.139895	1.40709	1.84474	2.77955	2.29929	1.97587	3.2194	3.29553	2.06985	1.32266	30.6074	1.96383	34.3659	113.574	19.4993	2.93703	1.3659	1.52169	0.491192	1.78856	0.980376	1.59296	0.168702	0.478363	1.05794	1	1.83563	0.0732063	0.061601	0.0208963	1
10.16_478.2930	Lysope(18:2(9Z,12Z)/0:0)	HMDB0011507	2.32241	9.88576e-44	7.65945	10.1056	9.54424	10.663	6.74845	8.33541	12.1221	9.96753	12.1326	8.26217	5.40421	9.46819	37.9656	33.0725	6.60485	7.40181	5.12777	3.1781	5.61287	11.542	9.13928	3.94853	9.84973	4.69226	7.73159	10.9345	21.4092	8.94516	9.43353	0.161738	0.915643	0.215201	47.0731	1.01208	0.243626	1.05319	0.410661	1.15791	0.725415	1.09362	0.381351	2.46571	0.843376	0.585134	0.9119
10.18_227.1130	Carnosine	HMDB0000033	7.53572	1.36148e-123	129.454	135.751	116.633	97.8028	73.1769	549.531	220.876	258.45	466.348	246.083	305.36	104.252	57.861	103.219	115.994	82.5132	289.583	495.634	503.42	607.319	419.24	395.376	449.797	1698.85	1566.94	231.128	146.465	166.699	234.648	1.20461	2.48934	1.01945	0.712303	1.10256	0.352498	0.319865	0.0777461	1.11171	0.730061	1.27587	0.118105	0.977432	1	1	0.0399579
10.21_318.1285	N-(1-Deoxy-1-Fructosyl)Histidine	HMDB0037839	0.566115	0.00986477	1.05489	1.34232	0.872496	1.37969	1.37664	0.544455	0.799187	0.96635	1.82983	0.646152	1.60031	0.842591	0.893738	1.19732	10.2076	7.83649	1.56638	1.16314	2.28791	8.13302	8.2683	0.513221	4.41978	13.6314	5.76136	2.68612	1.43121	16.5125	1.18751	1.03148	1.09454	5.66613	1.85047	1.31334	7.55287	4.13118	7.42824	2.2177	8.53231	2.63669	0.228455	7.03033	5.98301	6.30597	6.48248
10.22_116.0699	1-Aminocyclobutane Carboxylic Acid	44305	-0.058627	0.145264	1.27629	0.904323	1.24622	1.05516	0.675475	0.95316	0.936552	1.04912	0.765602	0.643667	1.00661	1.01973	0.952946	1.31908	0.736967	0.988631	0.991656	1.05943	0.915579	0.881048	1.09684	1.07048	0.920588	0.643067	0.971452	1.05866	1.07927	0.924598	0.958242	0.647804	0.933447	0.84887	0.653285	0.96455	1.1299	0.866112	1.05356	1.34665	1.18981	1.74292	0.646667	0.780133	0.978607	1.07409	0.734434
10.22_133.0964	Ornithine	HMDB0000214	-0.0488659	0.177183	1.32537	0.935302	1.15303	1.04684	0.637656	0.996631	0.974515	1.05357	0.835626	0.665587	1.01289	1.03989	1.0115	1.15595	0.716312	1.00608	0.962605	1.11525	0.916532	0.893166	1.07665	1.06858	0.949999	0.67264	0.974881	1.00323	1.13241	0.892271	0.918899	0.63214	0.950449	0.840947	0.680144	0.966738	1.11526	0.862023	1.03094	1.34587	1.12933	1.68846	0.660155	0.808249	0.979243	1.03345	0.753002
10.25_179.0713	10-Hydroxy-(2E,8E)-Decadien-4-Ynoic Acid	HMDB0062773	0.26094	0.694792	0.288371	0.185358	0.188727	1.02275	0.982996	1.54538	1.23411	0.0787729	3.4858	0.480525	20.5732	0.360861	0.219777	0.608364	0.0495289	0.511557	0.659649	48.2447	0.990623	5.42183	0.387445	1.03905	1.26587	0.814945	0.0616801	11.5603	0.325659	8.10078	8.20418	83.7181	0.814588	5.32497	1.16746	27.3442	1.10788	1.53951	0.189975	1.41384	1.47015	17.5424	3.27652	1.74106	0.33907	1.51419	0.953353
10.25_257.1755	Tetradecanedioic Acid	HMDB0000872	0.222885	0.0165382	1.81377	0.491077	0.779079	1.01141	2.53104	2.42362	1.49644	1.07644	1.04391	1.39736	1.27301	0.95766	2.5596	1.51991	0.0701444	3.63513	1.9977	1.71631	1.36452	4.37686	1.27231	2.22404	1.48147	1.86981	1.70898	1.27929	1.11696	3.16156	1.89415	1.25476	0.844521	1.0534	0.711645	0.8317	1.15731	1.70567	0.0363708	1.05584	0.48959	0.483931	0.63335	0.883039	1.1728	0.445721	0.348352
10.25_503.1588	Maltotriose	HMDB0001262	-0.0682547	0.931322	1.07565	0.956591	0.602069	0.718813	1.33859	1.76469	0.808619	0.251324	1.38139	2.65703	0.925917	2.0474	0.561163	0.0934159	0.947755	0.04348	0.673735	1.0066	0.105173	1.16626	9.36734	0.968687	1.6404	0.742401	0.358727	1.07191	4.8021	1.29692	1.15363	0.291204	0.861682	0.203973	0.619332	0.619389	0.817768	0.949942	0.607085	0.207455	0.327516	1.30909	0.240902	0.297556	0.362351	0.56148	0.0269803
10.26_357.2790	6,9,12,15,18,21-Tetracosahexaenoic Acid	HMDB0013025	-0.835854	1.20731e-06	0.173817	0.527293	0.540774	0.20691	0.129253	0.325834	0.557474	0.385618	0.395328	0.277853	0.416944	0.475318	0.395126	0.190642	0.399931	0.294827	0.222782	0.849113	0.0732111	0.714792	0.244104	0.133048	0.302863	0.393789	0.682398	0.682947	0.590384	0.981868	0.590213	0.0451189	1.29548	4.91893	0.100649	3.08251	1.16725	1.05734	4.61149	1.06543	0.488588	5.02215	0.814524	0.983232	3.08818	0.614998	1.04674
10.31_261.0714	Gamma-Glutamylaspartic Acid	HMDB0030419	0.959807	7.20273e-12	3.86742	1.74838	1.41562	0.204324	0.908498	1.41026	4.67543	1	2.1586	1.64225	0.869904	2.07644	2.17576	0.218201	3.14131	1	1.69256	2.26882	1.46193	7.55549	3.51332	4.18188	12.3935	1.68967	0.117024	5.58418	3.6316	1.48056	6.46629	0.417426	1	0.798323	1	1.46193	0.722097	0.128087	0.0324566	0.261993	0.153414	1	1	1	1	0.15733	0.0222198
10.34_247.1079	N-Acetyl-Dl-Tryptophan	34535	0.611335	0.913162	0.527252	3.61017	0.208171	0.993475	0.661103	0.402957	0.41831	0.987791	1.23005	1.21057	0.412574	0.0882558	1.50892	0.581604	1.3285	1.19772	3.12843	0.185073	5.01871	1.53508	83.9071	1	0.000129622	2.10871	1.44672	0.0606843	0.59988	0.193834	1.95005	9.84328	1.19772	8.48575	8.45338	5.01871	0.000535445	0.987197	1	0.898334	0.144739	1.70933	0.336558	3.7947	24.9846	1.66295	0.0287432
10.35_450.3207	Chenodeoxyglycocholic Acid	HMDB0006898	-1.67182	4.87364e-07	0.0846592	0.0459235	0.0232655	0.0197568	0.095883	0.0504449	0.23593	0.101396	0.0947253	0.0361756	0.0214188	0.0155572	0.0370697	0.0955502	0.0825583	0.082275	0.344562	1.09914	0.0462942	1.33112	0.050407	0.0691965	0.0979028	0.0679366	0.0636267	0.112317	0.139306	0.20777	0.157905	0.00138732	0.002662	1.57952	0.265383	0.219172	11.3867	1.50995	2.00974	9.54157	0.575931	1.14565	0.369742	10.8204	4.46405	0.0260821	0.0216226
10.36_429.0529	Bicalutamide*	HMDB0015260	-0.169943	0.59273	1.24659	1	1	0.327336	1.76331	1	2.70372	1.04963	1	0.667568	1.42254	1	0.0383805	1.33903	0.539722	1.03945	0.237109	0.44986	0.413419	0.208559	0.679628	0.89873	0.797606	0.29667	1.1235	1.08445	1	1	0.300406	1.7659	1.6513	1.61044	1.25078	1.37974	0.775441	1.51915	0.024312	1.4353	0.794765	1.66219	0.308193	1	0.00749171	1.43583	0.305448
10.44_209.1169	(Z)-3-Oxo-2-(2-Pentenyl)-1-Cyclopenteneacetic Acid	HMDB0030197	-0.0561293	0.742058	1.33016	1.21243	1.28331	0.730753	0.534342	0.295241	0.669715	0.665105	1.22973	0.603802	0.628823	1.31453	0.916628	1.22538	1.04388	1.33711	0.792824	1.1653	0.958551	0.954924	1.21177	0.772011	1.25211	0.570459	0.832774	1.07856	1.6197	0.75859	0.925082	0.0492514	0.0450333	1.28099	0.042174	0.697191	0.79423	1.24262	1.25278	1.05051	1.16757	2.35305	1.18597	0.922056	1.06394	1.03838	0.95248
10.44_269.1378	3-Carboxy-4-Methyl-5-Pentyl-2-Furanpropanoic Acid	HMDB0061643	0.0492223	0.372694	1.52773	1.32348	1.56647	0.74594	0.434035	0.203099	0.845529	0.760991	1.04676	0.594025	0.720228	1.4062	0.954402	1.52373	1.21155	1.43081	0.966215	1.31064	1.13121	1.47702	1.42481	1.38028	1.29924	0.977351	0.914925	1.1484	1.81407	0.765051	1.02608	0.106981	0.0159734	0.149549	0.0130841	0.673619	0.819642	1.18559	1.27116	1.03598	1.13143	2.4601	1.20647	0.839196	0.925936	1.02838	0.930059
10.44_289.1051	5,6-Dihydro-11-Methoxyyangonin	HMDB0038722	-0.282473	8.8864e-06	1.05565	0.270199	0.392682	0.411173	0.419778	0.23647	0.631365	0.695751	1.08082	0.556727	0.542875	1.05939	0.879655	1.09502	0.0132221	1.02531	0.82421	0.997052	0.976731	0.769547	1.08189	0.81845	1.23681	0.599417	0.41389	0.310238	0.94987	0.440407	0.651317	1.10051	1.03602	1.37791	1.10029	0.786015	0.884206	1.11094	0.0439152	1.11382	1.37108	1.40828	0.836622	1.28031	1.0895	1.0847	0.400071
10.45_265.1805	Tetranor-12(R)-Hete*	35513	-1.85301	0.00447321	0.053803	0.0407983	1.75998	0.111156	0.0451411	0.000514078	0.130463	3.07481	0.216886	0.0808622	0.0410085	0.806723	0.417962	0.11978	0.611823	0.859358	0.213516	1.35759	0.0573571	0.0202059	0.234287	0.0459488	3.42751	1.2693	0.992701	0.144636	0.189973	0.179663	0.87909	1.16413	0.0144225	4.53118	0.642412	2.91565	6.60416	0.103206	0.00320594	0.00413095	1.74835	1.0073	0.80884	0.93155	1.42183	0.0485428	1.3516
10.49_500.2764	Lysope(20:5(5Z,8Z,11Z,14Z,17Z)/0:0)	HMDB0011519	1.05339	1.19355e-08	3.80452	4.44608	12.0839	2.86136	0.239871	23.5736	17.4476	3.0766	7.46929	1.39902	0.356837	3.97135	0.245722	1	10.261	5.03294	13.2589	37.7351	19.2931	17.7695	1.99499	2.41059	6.15309	13.4958	1.8429	4.97073	4.88933	7.23882	15.8804	10.958	0.294109	0.922145	4.45177	1.1137	1.74597	0.488734	1.10765	0.160204	0.162092	0.735204	0.531059	5.0095	1.8121	0.0749432	0.275904
10.50_309.1129	(+)-Warfarin*	45556	-0.0552675	0.904496	0.727074	1.17453	0.828719	0.824445	1.08493	0.738405	1.01831	1.0745	1.09237	0.83902	0.399206	0.837503	3.0723	3.0907	0.629709	1.05881	0.149697	4.34351	0.162069	0.939693	0.186339	0.394656	0.124111	0.306144	1.46012	2.26942	1.00991	0.904082	0.965135	0.0178386	0.0375433	1.76074	0.0800275	1.24495	1.50937	1.08772	2.31513	0.329398	2.43233	0.382714	0.916858	0.855735	0.65095	2.01775	1.30828
10.60_331.2253	Deoxycorticosterone*	HMDB0000016	2.88517	5.80763e-85	6.64226	17.462	12.9113	9.01263	13.1292	2.66686	8.59479	9.43815	14.3136	10.7076	4.4971	34.6803	14.3945	56.7084	10.9862	7.21344	7.04536	7.48555	6.7461	13.4739	4.71504	6.88869	7.35656	8.74811	9.95894	12.6501	26.3547	14.3239	20.1796	1.09574	0.842719	0.991798	0.722028	0.927483	1.12515	1.20522	0.899336	1.07217	0.895221	1.21144	1.51849	0.743738	0.971939	0.697248	0.774831
10.61_245.1246	Octopine	3377	0.394146	0.0563194	0.879627	1.34162	1.38077	0.231575	3.28982	1	1	1	10.839	1	8.22037	0.379886	0.132516	1	1.32644	1	2.42092	1.79083	1	7.88159	0.863169	1	3.52427	1	0.495273	1.03185	0.951485	1.73254	2.14398	1	2.16959	0.911416	0.345791	1	0.0629163	1.11946	1	1	1	4.56483	1.13637	0.0099953	1	0.265777	0.465018
10.62_383.3292	7-Dehydrodesmosterol	HMDB0003896	4.54888	1.11839e-19	1.64028	7.8762	1.19388	0.413442	0.613166	1.6756	0.569161	0.0798642	0.161042	4.16404	1.25545	0.110642	0.411237	1.02523	112.207	242.504	37.0316	46.3363	248.706	211.411	56.5467	68.1046	177.201	161.794	9.03671	4.20452	10.38	22.823	15.2717	4.27987	0.000223548	2.00252	2.06431	0.00295746	1	0.707897	0.456448	1.95275	0.0461919	1.60462	0.487283	0.0804724	1.04329	0.891941	0.470823
10.63_286.1436	Piperine*	HMDB0029377	0.300099	0.130314	0.655443	0.183122	0.667898	0.857282	0.9348	4.129	0.111234	2.26855	2.05949	0.112277	2.46904	1.00599	1.80681	2.88165	1.09983	0.228912	0.730573	3.97261	0.992751	0.958811	1.12049	2.10653	0.372092	0.314619	1.24611	3.34314	11.6181	4.52078	6.96268	0.40067	0.182985	1.28013	0.0807722	1.72068	1.04119	0.3634	1.04589	1.08634	4.65298	1.83396	1.01702	1.12454	1.65355	0.358076	3.22209
10.69_319.1605	Gln Thr Ala	22954	0.0698003	0.267198	0.690038	0.977997	1.7649	0.865517	0.982732	1.05563	0.99265	0.937219	0.998551	1.03096	1.49814	1.07821	0.68106	1.04541	0.412713	1.2525	1.01042	1.04552	2.57984	1.15556	0.967621	2.51037	0.904483	1.10375	0.900505	1.64692	1.08252	1.14635	1.15396	0.244419	0.499469	0.572745	0.653392	0.562195	0.572849	0.199877	0.319902	0.641083	1.67739	2.09313	0.967098	1.02012	0.917207	1.55899	0.71232
10.71_184.9848	D-Glycerate 2-Phosphate	151	0.66565	0.00137207	5.08824	0.487764	7.63144	1.91428	0.576366	0.345683	4.32926	0.106207	2.30418	0.116798	10.1422	2.55131	5.3549	7.53812	1.40961	0.113362	1.45574	1.04308	0.279548	1.22034	0.545483	2.20033	6.04834	0.887334	0.52621	2.92344	2.35796	1.0227	1.10046	0.276081	1.82471	0.47859	0.956918	1.00742	1.11726	1.85541	1.28045	0.888631	1.46838	9.37053	1.42836	1.22487	1.48633	2.18419	1.82169
10.71_217.1186	L-Lysopine	HMDB0033675	0.198613	0.079954	0.927122	1.42633	1.34666	2.05392	1.57915	1	1.35261	1	6.43293	2.36943	2.57322	5.08779	1	0.505382	1.14774	0.487524	0.820171	2.87101	0.361871	1.01187	1.9385	0.525595	1.65036	0.89798	1.56625	2.54101	2.37805	0.722657	2.01372	0.458764	2.85198	1.17983	0.938032	0.490513	0.428544	0.305169	2.43818	0.172261	0.418612	1.8159	0.414517	1.31419	0.0948151	0.84666	0.909464
10.73_276.1185	Glu Gln	23922	-0.453488	6.55159e-17	0.581433	1.02223	0.708792	0.353778	0.33271	0.24675	0.235585	0.469026	0.361945	0.575604	0.662994	0.563238	0.537249	0.456304	0.396442	0.369702	0.377101	0.415767	0.375108	0.578801	0.547534	0.312297	1.21652	0.170916	0.397176	1.03148	0.681377	1.36274	1.33921	0.83619	0.876124	0.691293	0.664841	1.16571	1.04839	0.667102	0.860945	0.99034	1.0916	1.46621	0.707924	0.763028	0.915629	0.960825	1.27066
10.73_435.2736	Simvastatin Hydroxy Acid*	HMDB0061047	-1.03028	9.19088e-06	0.143013	0.0499638	0.0654882	0.0411856	0.0786521	0.230291	0.42252	0.0477414	0.145273	0.10126	0.324563	0.168135	1.52293	0.362728	0.0449058	0.511372	0.507839	1.10398	0.155007	0.304	1.43042	1.07743	0.642377	0.976142	0.0413681	0.083246	0.0787458	0.260983	0.0327124	1.20163	0.58313	0.98107	0.206687	1.21216	0.764546	1.11473	0.0524727	0.705443	0.0382508	4.16931	0.0885759	1.99444	3.55621	0.715101	1.07406
10.74_341.2105	Canrenone*	HMDB0003033	0.244577	0.173682	1.53993	0.74517	2.28786	1.21622	0.957647	0.993378	0.593638	1.10045	0.470863	1.44247	0.821676	0.758915	1	1	0.421175	0.974283	1.26816	1.47404	0.556339	1.6966	0.945632	18.8393	0.851334	0.799717	2.12351	2.2548	0.989796	2.04612	0.369771	1.69255	1.4164	4.07632	2.03931	1.66701	0.22356	1	1.02075	10.3003	0.688126	1.412	0.0343708	1.41615	0.49668	1.29298	1.43189
10.76_235.0917	Glutamylserine	HMDB0028828	1.49145	0.0431776	27.7132	13.404	89.8249	16.5489	0.596942	0.634366	0.301421	0.586609	1.07979	0.359161	1.0484	1.28859	0.591371	0.186657	1.07796	1.01558	1.00856	0.985686	1.11022	1.66765	1.65329	1.29119	0.971985	0.536722	26.5481	1.0197	1.355	1.22349	0.692539	1.00091	1.18145	0.959043	0.800084	1.03324	1.00204	0.658859	0.865354	1.00161	1.31793	17.8378	2.61505	2.89616	10.0968	2.89723	1.50567
10.76_243.1961	3-Hydroxy-Tetradecanoic Acid	35541	0.192721	0.0589342	0.98473	1.00756	0.968734	0.987801	0.795529	0.604863	1.064	0.755717	1.10626	0.928576	0.724964	0.907973	1.02991	0.690442	8.2957	1.39533	1.49392	2.01312	1.23294	1.28359	1.65399	1.643	1.42462	0.964152	0.628963	1.03285	0.830708	0.844881	0.922035	0.992073	0.709102	0.616728	0.963487	0.738575	0.799176	1.06015	0.259319	1.06924	0.897207	1.05595	1.14095	1.06285	0.957335	1.28138	1.14574
10.76_399.1430	S-Adenosylmethionine	HMDB0001185	0.850361	3.26886e-33	2.44557	2.28972	3.85321	3.03118	1.44829	1.62331	2.5638	3.37034	2.17437	2.88705	2.16226	2.61168	2.96324	1.46549	1.05606	1.85955	1.70911	2.37621	4.26811	2.01141	1.74823	2.79431	2.94522	3.23988	3.84855	2.0894	2.25899	3.22717	3.26101	0.620628	0.775894	1.0444	0.783654	1.44673	0.724274	0.918601	0.662885	1.01579	0.920889	2.20015	1.03491	0.731754	0.990996	0.70933	0.77798
10.78_447.3110	(R)-4-((3S,5R,8R,9S,10S,13R,14S,17R)-3-Hydroxy-4,4,10,13,14-Pentamethyl-7,11-Dioxohexadecahydro-1H-Cyclopenta[A]Phenanthren-17-Yl)Pentanoic Acid	96289	1.23022	2.59598e-26	3.39104	6.28486	3.46009	3.41101	3.42558	1.06654	2.59425	3.55538	2.69715	1.01481	5.01012	2.063	6.65396	3.7002	5.7596	2.18851	2.4927	6.84181	2.24383	8.22953	2.0875	3.69482	6.29	3.25378	1.60557	2.87339	3.28774	3.64044	4.10322	0.53164	0.068931	2.01095	4.75272	0.569148	0.410853	1.1968	0.56465	0.0511813	0.446529	1.55231	0.186514	0.907577	0.89621	0.856438	0.389753
10.84_380.2553	Sphingosine 1-Phosphate	HMDB0000277	0.0479028	0.47531	0.637136	1.0232	0.98707	1.00412	0.862485	0.700116	0.910452	0.661315	0.910459	0.576586	1.21104	1.04472	0.64492	0.590522	2.11339	1.35076	0.937261	2.26485	1.09626	0.861455	1.96457	2.31076	0.957189	1.36263	0.918743	1.05685	1.19596	1.20408	0.784603	0.130233	1.00265	1.2115	0.17284	0.985063	1.54257	0.882953	0.931091	1.22742	0.709407	2.42889	0.482826	0.549211	1.19316	1.34533	1.21543
10.87_450.3239	Chenodeoxycholic Acid Glycine Conjugate	HMDB0000637	-0.362498	0.868697	0.0547016	1.91156	0.653968	0.0596833	0.00177648	0.381599	0.978985	2.40073	3.43513	0.97226	1.45341	0.986372	4.93263	0.0439764	1.36413	1.10995	1.11309	0.891818	1.00549	3.15052	2.52783	2.09093	0.345322	0.443274	2.31502	1.43584	5.57092	0.88081	1.47862	3.67468	0.0976603	0.907304	7.39041	2.91372	0.365203	0.446031	0.701945	1.13441	2.09327	1.46076	0.00626827	0.0256885	1.8363	0.526159	1.18555
10.88_675.2431	3'-N-Acetylneuraminyl-N-Acetyllactosamine	58470	3.019	7.65096e-63	4.68939	21.0795	22.4644	20.5212	8.76341	14.2256	40.1382	30.6844	49.3688	32.3651	4.61944	15.4831	7.79219	8.63358	5.80892	8.36713	7.93916	9.07477	13.373	4.26307	13.1782	16.9851	29.2215	30.7852	11.5301	10.2438	20.3805	9.6451	14.1363	0.0592737	1.47987	0.89711	0.205493	0.157787	0.224121	0.601921	0.566567	0.818065	1	2.90146	0.204687	1	0.332181	0.946595	0.377164
10.91_319.1612	Lys Asp Gly	22548	0.301382	0.000539205	0.994142	0.842169	2.3754	0.989975	1.02843	1.02591	1.01186	0.996487	0.84015	1.428	1.05704	1.41485	1.08809	2.30514	0.903208	1.43659	0.851019	1.20996	3.77626	2.3671	0.956095	3.78582	4.42341	0.855876	1.13625	1.57413	1.16944	1.34504	1.80543	0.494706	0.807816	1.02084	0.185695	0.642237	0.112689	0.196251	0.368252	0.555535	0.640041	1.68804	0.880756	1.0141	0.957002	1.14661	1.2469
10.96_112.9365	Thiosulfate	HMDB0000257	1.2179	7.91536e-05	9.25477	6.09785	7.47108	2.22213	7.47746	0.241586	0.793581	0.0764697	0.869797	26.9877	1.3778	0.236946	18.0316	15.8431	1.2301	1.25266	0.983555	0.877578	0.680153	2.14734	0.661602	3.12938	10.2486	0.705275	0.613216	13.2717	12.1803	20.2299	4.15165	1.23069	9.9794	0.379131	0.282255	12.6676	0.847554	2.93377	1.38819	2.68518	1.65827	11.6463	18.3085	1.25201	0.756851	6.52844	0.0338265
10.96_192.0492	Gamma-Carboxyglutamic Acid	HMDB0041900	0.419648	0.0212591	3.91412	2.22196	2.96656	2.29427	0.860884	1.16578	0.412704	0.461256	0.230735	1.97561	1.33374	1.28747	1.2288	1.08326	1	1	21.9469	1.5908	3.68908	1.13917	1.17657	2.626	1.22176	1.53477	1.20121	1.6418	1.61065	2.13939	1.1354	1	1.67824	1.03409	1.3178	4.63597	4.53386	1.99875	1.04248	1.55307	3.01466	2.9006	2.70039	1.75178	1.95687	1.51531	1.94169
10.96_195.1367	Neocnidilide*	HMDB0034450	-0.188398	0.096315	1.07528	1.10497	0.671222	1.60028	1.01114	0.634916	1.19552	0.831022	0.614902	0.742232	0.677943	0.974625	0.904721	0.518596	0.994496	1.15336	0.817004	1.32444	0.573005	0.589888	1.23979	0.727917	0.779303	0.861207	0.94658	0.633635	0.999608	0.699852	0.645756	0.465864	0.668013	1.02352	0.37015	0.515156	1.50531	1.55188	1.47306	0.271123	2.08166	1.62358	1.11395	0.99596	1.82954	1.32355	1.41527
10.98_468.3084	Pc(14:0/0:0)	40278	-0.0396699	0.962468	1.15594	0.895597	1.12611	1.08951	0.989842	0.737861	0.958187	0.944505	1.07414	1.00636	0.877225	0.836582	0.661104	1.25581	1.08886	0.722418	1.11424	1.12435	1.13104	0.705461	1.03997	1.03758	1.005	0.947053	0.669197	0.991577	0.978774	1.06639	1.46966	0.0161132	0.311451	1.3067	0.0227186	1.54293	0.688317	0.68447	0.786331	2.19003	0.76885	1.70054	0.242342	1.81503	1.1197	1.01356	1.04369
11.01_211.1324	(R)-8-Acetoxycarvotanacetone	HMDB0037104	-0.321909	0.913162	2.08549	1.65058	3.00838	0.481439	0.303221	1.35602	0.942607	0.503082	2.44695	5.52296	1	1.05411	0.762578	1	1.84984	1.03776	1.38465	1.62408	1.75397	1.41425	1.03882	0.124345	0.409412	0.716012	0.698134	0.667674	6.44322	0.409855	0.128109	0.337546	0.115735	0.615346	0.344926	0.147295	1.15846	0.403678	0.598223	0.231613	1.28399	1.65289	0.748194	0.955142	6.3411	1.3646	0.534872
11.07_265.1443	1Alpha-Hydroxyarbusculin A	HMDB0037059	0.0356228	0.899296	1	2.04204	2.72964	0.139751	0.431697	1	1	0.686077	0.783784	0.786209	1.002	0.194179	0.0415297	0.768878	4.06912	1.25271	1.04058	1.02041	1.41908	0.83397	1.38334	0.823602	0.874726	1.04725	1	0.891256	1	1	1	0.381106	0.747292	0.733461	0.359596	0.95535	0.86152	1.02288	0.0495431	0.987932	0.745332	1	1	1	1	1	1
11.08_169.1232	8-Methylnonenoate	HMDB0012183	-0.516062	1.34182e-06	0.920878	0.120446	0.0170719	0.780426	0.22999	0.0999175	0.586572	0.485416	0.707542	0.236551	0.124724	0.624845	2.18079	1.48007	0.0486407	0.74788	0.536952	0.583383	0.691197	1.49059	0.780871	0.502576	1.16122	0.109567	0.10709	0.581554	0.519407	0.385161	0.543978	2.37634	1.28026	0.837407	1.3523	0.791081	0.730008	3.29083	0.0103722	0.68655	1.0032	1.37875	0.900675	0.898455	1.67944	1.14487	0.729575
11.08_382.2713	Sphinganine 1-Phosphate	HMDB0001383	-0.0907585	0.441728	0.471103	0.865638	0.718002	0.803079	0.566877	0.66411	0.810904	0.577811	0.659333	0.49971	1.11744	0.965963	0.440234	0.369419	1.94305	1.29268	0.889936	1.97208	0.958517	0.875047	1.74565	1.46984	1.30343	1.20011	0.739155	1.0718	1.04838	0.99863	0.574266	0.418349	0.340769	1.24926	0.476262	0.965471	1.67571	0.925883	0.983009	0.414557	0.716486	1.76931	0.490152	0.588706	1.20131	1.43428	1.30872
11.11_263.0864	Glutamylaspartic Acid	HMDB0028815	0.514896	0.000296366	1.68937	1.86048	2.16133	1.2344	1.8468	1.056	1.06666	1.04537	1.05198	5.91035	0.963827	1.75648	3.05624	5.80052	3.45399	1.67464	1.94734	1.08188	1.27428	3.90765	5.1443	4.4379	5.19971	1.02645	1.00064	4.49086	2.32219	4.46317	5.42998	5.73241	3.75325	2.47024	2.83377	4.19486	3.21137	3.72667	3.34331	4.72534	4.06784	5.04703	4.19332	3.27715	3.1243	4.25127	1.92553
11.13_313.2377	9,10-Dihome	35697	-0.469616	1.99196e-05	1.01064	0.483442	0.386105	0.793727	0.587658	0.281346	0.693081	1.08272	0.515767	0.742992	0.480458	0.97336	1.17282	1.03387	0.513726	0.949131	0.837084	0.513581	0.492874	0.702701	0.65022	1.34958	0.711414	0.366624	0.380171	0.419089	0.673756	0.6251	0.57927	0.989021	0.83399	0.769514	1.65475	1.11868	0.924407	1.37846	0.0732141	0.89615	0.910702	1.37558	0.949565	0.982753	1.91658	1.14026	0.633805
11.14_289.0715	Marshrin*	HMDB0033783	-0.382354	0.0177499	0.879416	0.979437	1.12075	0.67606	0.739064	0.97512	0.357056	0.107582	0.29809	0.429153	0.602962	0.111343	0.992857	0.86411	1	1.70699	1.04359	1.08581	0.0342827	0.570627	0.532696	1.09953	1.56026	1.7557	1.23106	3.29991	0.228491	0.281054	0.31863	0.289209	0.80475	1.37395	1.32846	0.802203	0.191409	2.08097	0.64298	1.55003	1.08472	1.93954	0.326751	0.471318	0.491559	1.99117	1.31734
11.14_431.3134	25-Hydroxyvitamin D3-26,23-Lactol	HMDB0060127	4.081	2.26334e-81	52.1978	60.924	45.1849	54.3574	27.3727	6.24716	13.6344	19.1314	12.1862	12.2916	23.7218	18.5459	19.2922	59.7922	27.9433	33.89	33.2701	51.4943	21.0389	28.0604	16.0162	31.0313	39.5739	102.361	14.6185	24.2543	37.6778	20.7403	37.0165	3.32778	1.21075	1.08308	1.1049	1.10604	1.83137	1.28365	1.13093	1.56542	1.42905	1.47974	0.831722	1.16915	0.188111	0.727041	0.49203
11.16_288.2169	L-Octanoylcarnitine	HMDB0000791	0.0451147	0.720233	0.808036	3.00719	0.869567	1	1	0.826215	1.581	0.781126	1	0.794716	1	1	1	1	1.1967	0.268418	0.301324	4.5041	1.52693	0.326454	0.84836	0.768718	0.982629	2.03536	1.56077	1.25596	1.40114	0.527835	0.449454	0.374728	0.573948	1.1572	3.92464	3.6216	3.07218	0.344	1.38878	1	5.34013	1.33196	2.49813	1.08988	0.160002	1.30045	0.790267
11.17_204.1404	Crotamiton*	HMDB0014410	0.0235545	0.86202	0.745088	0.942786	2.55409	1	1	0.752546	0.910339	1.03386	1	1	1	1.33524	1	1	1.06413	0.873577	1.09669	4.2771	2.19785	0.189056	1	1.44622	0.244956	1.12249	1.12189	0.0204448	0.661312	0.784906	0.934535	0.935866	0.601895	1.20159	6.05843	1.61303	1.69864	0.133847	1	1.17135	1.93243	0.88335	0.87175	1.0638	0.0509065	0.352149	1.09779
11.24_203.0651	Penmacric Acid	HMDB0029436	0.0104053	0.857146	1.24095	0.557419	0.713347	0.852167	0.695554	1.17137	1.16718	1.16595	1.20826	0.677183	1.3462	0.192432	1.09566	1	0.994684	0.902625	1.03518	0.811682	1.29398	2.48773	0.666513	0.570063	2.10722	0.860414	1.0994	0.936166	1.16644	1.16942	1.04078	1.09746	0.544223	0.964816	2.75021	1.06786	0.965574	1.12195	1.14267	0.425352	2.15455	0.856166	0.981596	1.08787	1.40056	0.83983	0.95255
11.26_221.0592	L-Cystathionine	HMDB0000099	0.198491	0.155068	4.58048	5.70513	4.07145	1.0038	0.754887	1	1	1	5.61151	1	0.68504	1.84346	1	1	0.593783	0.0413159	0.967566	2.81163	1.02727	0.386251	0.922226	1.32055	2.8681	1.20094	1.33003	4.06275	3.59448	0.520118	1.74368	0.0427484	1.14087	0.93067	1.32244	0.155218	0.554173	0.246481	0.90717	0.349164	0.351401	2.61963	0.534152	0.132536	0.452518	0.26822	0.440185
11.31_494.3237	Lysopc(16:1(9Z)/0:0)	HMDB0010383	0.571774	1.0487e-25	2.94151	1.97472	2.56395	2.07506	1.21094	1.65066	1.84984	1.60552	2.52016	2.00877	1.72255	2.3871	1.15845	1.70706	1.85828	1.94713	2.16449	1.87522	2.55763	1.69005	1.61493	2.05904	1.45755	1.69543	1.05192	1.62264	1.79602	1.8636	3.13189	0.0364924	1.03767	0.882585	1.03079	0.91372	0.894127	0.617674	0.961981	1.00597	0.549716	1.44445	0.334272	0.711942	1.15186	0.819187	0.839622
11.33_207.1369	10Beta-12,13-Dinor-8-Oxo-6-Eremophilen-11-Al	HMDB0037604	-0.00392846	0.981085	0.150539	1.17589	0.542798	1.33319	0.879713	1.28867	0.732368	0.856335	0.610598	0.955913	0.887739	0.861197	2.98477	1	0.989211	1.05886	0.731255	0.489901	0.867038	1.22805	0.762782	0.814115	1.45667	0.550647	1.36182	1.0496	1.33172	0.941581	1.22602	0.916591	0.707481	0.57425	1.17083	0.994259	0.742714	1.00096	0.617248	0.984857	1.6096	0.739528	0.920657	1.11478	1.18074	0.992671	1.02261
11.34_276.1541	Lys Glu	23697	0.315444	8.16301e-07	1.6995	1.87809	2.61506	1.32102	1.04442	0.736483	0.995656	1.33792	2.12643	0.739527	2.74129	0.475958	1.49661	0.985487	1.21909	1.4451	0.909652	1.74196	2.40576	1.45723	1.58507	0.95938	1.29181	1.13783	3.16649	2.23739	1.59424	1.54473	1.84759	0.553172	0.70198	1.16901	0.820777	0.843555	0.84163	0.527684	0.543082	0.926985	1.05441	2.41807	0.694265	0.961876	1.14729	1.14016	0.869452
11.36_431.3142	Hecogenin*	43920	3.89226	4.60144e-53	23.5531	39.1857	21.7803	21.9504	27.6024	10.6235	41.0956	69.0366	109.244	38.1114	22.4319	22.014	34.5629	9.30434	1.44167	36.3833	43.1853	2.17535	6.2188	3.53854	38.6625	1.29866	37.4744	8.43291	15.3464	19.6501	79.2966	49.8942	36.5728	0.245818	0.102648	3.02915	1.31273	0.555743	1.0519	0.0448042	0.342099	0.188097	0.35323	1.81395	0.0127034	0.509005	1.11858	1.19636	1
11.46_334.1401	Met Pro Ser	15749	-0.453124	0.243881	0.202415	1	1	0.210605	1	1	0.820915	0.71167	1.7079	1.10976	0.744038	1.08532	1.12078	1	0.761467	0.102604	2.48018	0.688713	1.22797	1.0634	0.803757	0.975509	0.564362	0.278406	3.65767	1	1.98571	4.09149	1.51294	0.46984	2.63442	0.421704	0.854509	3.03224	3.1276	2.90488	0.356868	1.9203	0.756218	1	1	0.945465	1.21447	0.987133	1.32007
11.48_426.0196	Deoxyguanosine Diphosphate (Dgdp)	3532	0.21783	0.0260665	1.90857	0.907108	1.6462	2.6993	0.145399	1	1.67583	0.646958	1.02785	0.275968	2.7377	1.36166	0.998594	1.61398	1.14058	0.683438	2.01599	1.85285	0.53075	1.37391	1.95906	0.562978	1.53947	1.70656	0.656147	2.88227	2.45743	0.853898	0.979893	0.92887	1.08877	1.04872	0.900677	1.27074	1.45606	1.18436	1.4003	0.871051	0.958732	1.63379	0.938082	0.670734	1.44248	0.767376	0.338535
11.48_433.2347	Lysopa(0:0/18:2(9Z,12Z))	HMDB0007852	-0.376467	0.000497246	0.30928	0.803837	0.32122	0.199368	0.701208	0.639565	1	0.00599074	0.453181	0.617998	0.277896	1.22332	0.00241194	0.845839	5.43929	0.342385	0.725101	0.904989	0.742327	2.46182	0.406468	0.875977	0.510023	0.950402	0.182799	1	1.07616	0.307314	0.483327	1.51244	1.68657	3.76993	0.00488613	1.28833	0.0983031	0.114773	0.0340574	1.91949	2.74803	1.80558	1	1.31677	1.77528	4.17731	0.755165
11.49_311.2202	Trans-Ekode-(E)-Ib	35761	-0.131107	0.00817099	0.77709	0.846412	0.938833	0.781202	0.88149	0.742038	1.03667	0.874199	0.724057	0.77944	0.777895	1.22583	0.898833	0.851154	0.847243	1.05915	0.684863	0.517197	0.520685	0.851952	0.816498	0.545374	0.690131	1.07117	1.19501	1.15444	1.16949	1.21575	0.666407	0.667641	0.646302	1.14414	0.626057	1.17326	1.53368	1.44097	1.00653	1.17597	0.856335	1.43747	0.944465	0.857698	0.861982	1.05753	1.26451
11.51_309.2064	9(S)-Hpotre	36025	-0.451221	3.27997e-11	0.689937	0.239933	0.224251	0.483162	0.344129	0.368162	0.532008	0.542791	0.59882	0.48459	0.626055	0.780583	0.633723	0.806462	0.0160556	1.01017	0.710252	0.771129	0.713239	0.919039	0.783406	0.548657	0.708448	0.631666	0.297028	0.365025	0.578834	0.83743	0.535049	0.987947	0.813555	1.10016	2.17781	1.07398	1.71265	1.56925	0.076989	0.545591	1.03661	1.1661	0.655584	1.08928	1.62692	1.03946	0.58781
11.51_502.2924	Lysope(0:0/20:4(8Z,11Z,14Z,17Z))	HMDB0011488	0.0156557	0.670485	0.788317	1.60813	0.81503	0.912181	1.05756	0.959414	1.68052	1.50406	1.8404	1.13941	1.06708	1.31055	0.759673	1.09684	2.14683	1.26246	1.13615	1.69377	1.25648	0.744894	1.68579	1.62847	0.881243	1.00688	0.515016	0.964879	0.742106	0.768061	0.801384	0.655312	1.27601	0.512796	0.507664	0.925531	1.66128	0.822853	0.733803	4.01952	0.816296	1.08197	0.797416	0.792597	1.85788	1.37646	1.02423
11.52_428.0348	Adp	HMDB0001341	0.244683	0.0582096	2.06502	0.919728	3.46934	5.02356	0.018203	0.491198	1.72146	1.20664	0.912335	0.293617	1.71554	0.100896	1.3369	1.60158	1.33131	2.74466	2.12137	2.2865	0.942571	1.19733	2.54515	0.966116	1.54777	1.94911	0.560039	3.02842	2.81547	0.822768	0.661156	0.613206	0.769265	0.839693	1.34159	1.21664	1.15844	1.04016	1.64595	1.17953	1.34474	2.17304	1.17866	1.04371	1.38868	1.09287	0.60826
11.53_161.0084	4-Hydroxy-2-Oxoglutaric Acid	HMDB0002070	-1.13982	0.00827449	0.263542	0.629762	0.36047	0.820546	0.7519	0.357226	0.475421	0.902305	0.645524	1	0.698494	1.06771	0.550814	0.898555	1	0.26624	0.286433	0.200972	0.438672	2.11826	0.0986702	0.167041	0.223866	3.85136	1.35457	0.103012	0.417259	1.70055	1	1	0.173636	4.93266	3.3803	0.677935	2.11105	3.31301	4.97152	1.77613	2.96006	0.873135	0.0179307	8.42961	9.00613	1	8.53579
11.55_285.2070	Hexadecanedioic Acid	HMDB0000672	-0.110996	0.315722	1.14856	0.604876	0.379013	0.930764	0.459891	0.743548	1.37838	1.38568	1.15685	1.46586	0.97896	0.897971	1.13789	0.820043	0.0153946	2.01532	1.27099	1.40175	1.1882	1.15903	1.30067	1.11519	1.11602	0.886619	0.687106	0.314499	0.721495	1.01479	0.700506	1.31257	1.0099	0.767179	0.877067	0.375018	0.886887	0.872013	0.025609	0.738769	0.431773	1.12618	1.0519	1.75377	2.08064	1.15216	0.617324
11.55_325.1992	2,3-Dinor Prostaglandin E1	45460	0.610401	1.32889e-06	2.82414	1.15007	0.777725	2.73148	1.29478	0.864381	4.6569	9.06867	1.85389	1.66893	1.95595	5.25107	2.21314	1.25787	0.420678	1.96247	1.78002	1.20843	1.86824	1.05299	1.63599	2.22102	1.46262	1.18222	2.21123	2.54493	3.1345	3.84575	4.01136	2.25831	0.674507	0.817121	1.12912	1.17402	1.72969	0.893682	0.218991	0.241868	1.08866	1.00836	2.01388	0.103872	0.911362	0.747745	0.133867
11.56_276.1541	Ε-(Gamma-Glutamyl)-Lysine	58180	-1.53596	0.334328	1	2.56787	0.882455	1.95168	1	1.24354	1	1	2.34306	1	0.0874393	1.35199	1	0.869032	0.922392	4.79542	0.927157	1.07275	1	3.24493	1.48415	0.772401	2.39426	1.59672	2.28858	1.01713	1	0.901682	0.717659	0.598878	9.58248	0.955562	0.927253	1	0.318112	0.597325	0.407275	1.08935	1	1	0.628531	1	2.08728	1	1.05315
11.56_391.2839	Deoxycholic Acid	HMDB0000626	-1.19769	4.16825e-08	0.133825	0.0411981	0.0182922	0.0976971	0.105858	0.100882	0.126957	0.184881	0.225738	0.0160297	0.0391716	0.0741771	0.398005	0.0997103	0.00253411	0.313918	1.56362	0.112404	0.120242	0.27837	0.16853	0.395292	0.206969	0.0830709	0.0934032	0.099664	0.0669033	0.0877289	0.114643	1.64234	0.355449	0.079984	0.160741	0.191661	1.35197	2.27424	0.000695998	4.85664	0.315754	0.369294	0.619364	5.9121	4.35565	0.0124424	0.00609481
11.57_375.2886	3B-Hydroxy-5-Cholenoic Acid	HMDB0000308	-1.30581	9.95379e-07	0.00314419	9.05839e-05	0.290363	0.0156613	0.000973361	0.0293069	0.0156198	0.0784559	0.0704548	0.0272575	0.0265841	0.0429833	0.904385	0.0806384	0.0520267	0.320245	1.30709	0.0336913	0.146506	0.254357	0.201405	0.206559	0.347259	0.126628	0.919258	0.968841	0.0490303	0.0381542	0.00455057	1.01692	0.22719	5.655	0.758524	0.359826	1.08911	2.0396	16.7291	0.130649	0.644116	0.392742	0.817881	2.8193	4.49297	0.0252964	0.104219
11.58_201.0871	Alanyl-Hydroxyproline	HMDB0028688	0.334414	0.0438774	2.73574	1.48357	2.81775	2.54815	3.13418	1.43669	2.16318	0.109898	0.821769	5.09117	3.15207	3.39429	0.273539	1.83741	0.284759	0.04403	0.093587	4.72919	2.18751	0.129276	2.04774	2.70825	5.90239	0.215699	1.17157	0.845392	0.939453	1.86474	2.19883	1.188	0.584694	0.964983	0.647937	0.555379	2.5904	0.829316	0.966074	2.01552	0.278868	4.54265	2.01946	1.62771	0.603822	1.25144	1.1007
11.58_203.1019	Valyl-Serine	HMDB0029136	-0.0809094	0.532424	0.370983	0.728023	1.9321	2.60412	0.324584	0.354115	0.213637	0.720529	1.59703	2.97832	0.893677	2.60247	0.19865	2.55702	0.8621	0.525769	1.75988	0.806069	1.09955	0.550364	0.746203	1.19852	2.74997	0.139404	0.791092	0.912393	0.586386	0.657733	1.10056	2.34213	1.16133	1.4645	2.88683	2.8511	0.890335	0.11811	0.687894	0.154068	1.15729	0.852983	2.46991	0.747275	0.926061	1.494	1.12229
11.64_357.2790	Tetracosahexaenoic Acid	HMDB0002007	-0.965651	8.30412e-06	0.139986	0.123948	0.0838924	0.384008	0.420636	0.113284	0.18369	0.254387	0.177145	0.0552148	0.0490999	0.0600621	0.358487	0.087489	1.14434	0.717827	1.32494	0.569466	0.60056	0.332023	0.682607	0.225831	0.598282	0.164744	0.396287	0.360555	0.174281	0.262619	0.157096	0.020653	0.26735	5.57294	0.153891	0.222799	1.25486	2.07268	19.3024	0.0357549	0.55694	1.54105	0.683142	2.55334	3.94163	0.332414	0.286956
11.64_500.2740	Lysope(0:0/20:5(5Z,8Z,11Z,14Z,17Z))	HMDB0011489	-0.472805	0.000400747	0.517147	1.04435	0.752739	0.582671	0.659832	0.510457	0.715769	0.803411	0.776409	0.352505	0.393306	0.691244	0.474586	0.296316	1.24124	0.459772	0.682647	1.07739	0.546947	0.765078	0.829582	0.63952	0.39815	0.670009	0.352227	0.731661	0.388575	0.869567	0.529725	31.8175	0.851709	1.38215	0.0211879	0.883756	1.90478	0.779674	1.36507	0.0219765	1.24632	2.07831	0.568269	1.08014	1.70059	1.05468	0.994019
11.64_526.2926	Lysope(22:6(4Z,7Z,10Z,13Z,16Z,19Z)/0:0)	HMDB0011526	1.26464	2.43737e-56	3.58656	5.33793	3.50844	4.0109	2.77543	2.8913	2.82954	3.676	5.34096	4.00999	3.48338	3.33852	1.6044	2.01034	6.1312	2.21837	4.26322	5.71371	4.02867	4.00522	4.89677	3.78383	2.71719	4.14112	1.45886	2.60086	3.71763	2.15423	4.04564	0.0577529	0.973675	1.23785	0.0785506	0.697754	1.17424	0.57479	0.581596	0.789521	0.551468	1.35718	0.450574	0.459483	1.34928	1.01849	0.865554
11.66_434.3249	Lithocholic Acid Glycine Conjugate	HMDB0000698	-1.05201	0.00154549	0.571039	0.0940179	0.115438	0.260417	1	0.593707	0.423699	3.28189	0.291114	0.111475	0.0659751	0.742649	1	1	0.584622	0.720033	0.39324	0.25232	0.348894	0.464594	0.468135	0.25785	0.278727	0.440596	1.45438	0.613825	0.891063	0.927322	0.0931672	0.0202769	0.3281	1.24402	1.82793	0.492174	2.28207	5.37077	1.26632	0.444288	1.16672	0.324045	1.56127	2.47465	1.31449	0.290117	0.395053
11.66_502.2930	Lysope(20:4(8Z,11Z,14Z,17Z)/0:0)	HMDB0011518	0.901235	5.72734e-31	2.69067	4.36886	3.06598	2.73845	1.80448	1.78864	2.90381	2.47752	3.91932	2.00125	1.94622	2.8214	1.27947	1.44071	3.71117	2.3361	2.55751	4.88027	2.62942	2.06836	2.57204	3.319	2.18491	3.55038	1.54772	2.42163	1.23245	1.90686	2.84922	0.123618	1.03349	1.77531	0.102553	0.797715	1.12125	0.642787	0.924255	0.102698	0.759023	1.50345	0.443306	0.55314	1.12632	1.12089	0.967676
11.67_293.2115	9(S)-Hotre	HMDB0247705	-0.727389	4.11253e-12	0.759357	0.307288	0.21156	0.429107	0.0802434	0.0181346	0.113297	0.18373	0.0667046	0.331538	0.0836998	0.319058	0.443689	0.628365	0.169224	0.341613	0.0686052	0.212358	1.0791	2.05133	0.192395	1.03698	0.951175	0.639446	0.145194	0.041464	1.1188	0.137703	0.0760812	0.907744	1.9556	0.603662	1.66561	0.541465	0.709668	0.930295	0.139491	0.75551	0.608089	2.55605	1.93475	0.892806	2.30935	1.70071	0.873586
11.67_621.3012	1-Arachidonoylglycerophosphoinositol	HMDB0061690	0.0174034	0.969875	0.73609	0.615874	1.16826	0.692048	0.99756	0.518507	0.500251	1.03859	0.902797	1.20644	0.450959	0.660558	0.283617	0.0393767	2.12596	1.60442	1.90824	2.31265	2.02119	3.65897	3.07401	3.58747	2.34313	2.10893	0.545258	2.15874	0.415428	0.568572	0.593516	0.000185804	0.86717	1.04833	0.141207	0.564544	0.607621	0.362797	0.445269	0.91503	0.334154	1.42156	0.827578	0.757986	0.946495	0.783694	1.27802
11.67_642.2461	Met Phe Thr Glu Asp	264374	0.0492327	0.294741	1.26216	0.733816	1.17124	0.608174	2.04091	1.60774	1.05126	0.965816	0.827929	0.868498	1.92613	1.09671	1.771	2.63669	0.493579	1.46235	0.995558	1.14333	1.5156	1.69787	1.03258	2.30099	1.0746	1.8717	1.03126	0.937633	0.623315	1.35508	1.30797	0.0682289	1.11341	2.04057	0.0635043	0.812151	0.204778	0.776924	1.69623	0.14234	1.07176	0.644061	2.00278	1.03767	0.473676	0.563222	1.12888
11.69_542.3205	Lysopc(20:5(5Z,8Z,11Z,14Z,17Z))	HMDB0010397	-0.279729	6.70779e-07	0.556299	0.729215	0.634788	0.641517	0.737807	0.624525	0.646076	0.676376	0.675151	0.562272	0.504459	0.646282	0.454687	0.495177	0.900405	0.59732	0.755134	0.637971	0.696081	0.684054	0.758855	0.654216	0.5799	0.524933	0.509711	0.589547	0.547566	0.749683	0.618522	0.00432869	1.14431	1.05787	0.00488738	1.04174	1.19997	1.08096	1.12136	0.00542318	1.05881	1.12487	0.890555	1.10274	1.32612	1.06853	1.03676
11.75_443.2794	1,25-Dihydroxyvitamin D3-26,23-Lactone	HMDB0000969	-1.81574	0.996839	1.59362	1	0.577455	0.368713	0.72102	0.966187	0.263449	5.42512	1.11557	1.92948	1.08923	1.20163	4.34342	0.831912	28.6257	2.16338	0.685287	1.52698	1	4.61312	0.608307	1.37528	2.8394	2.33515	1	5.05699	0.316565	2.81425	2.29401	1	1	1	0.671967	1	6.327	1	21.5663	2.51489	4.58111	1	1	1	1	2.93723	1
11.75_581.2421	Biliverdin	HMDB0001008	-0.18857	0.485476	1	1	1	0.155453	1.43664	1	0.049064	0.209292	1	2.44928	1	5.45122	3.22017	0.362658	3.30508	1.35793	0.65901	4.31133	0.891016	0.745936	8.76949	1.86187	4.06075	1.17147	1	1	1.48098	2.25964	8.15059	2.05025	0.642073	4.16567	0.735038	0.891016	1.69863	0.57648	22.4898	0.93784	1	1	1	1	1	1	1
11.79_225.1479	13-Oxo-9,11-Tridecadienoic Acid	HMDB0034564	-0.256992	0.760363	1.97625	1.69293	1.06837	0.691613	0.711599	0.904955	1.03472	1.48597	0.808232	0.713324	2.32514	0.630445	2.39152	0.920807	1.01826	1.01974	0.754086	1.0163	0.99466	0.426203	1.03232	0.416827	0.95201	0.431916	0.593418	1.01087	1.41354	0.485102	0.875089	0.0753093	0.574785	1.18824	0.0101339	0.407001	0.608026	0.540586	1.45103	0.0236141	0.541377	0.615658	0.989128	0.295025	1.21126	2.13168	0.903724
11.79_265.1430	Tavulin*	HMDB0036773	-0.910781	1.30893e-10	0.0791645	0.136782	0.0980065	0.0639416	0.0865875	0.243392	0.110046	0.252075	0.148001	0.0653294	0.0149705	0.0916337	0.0633571	0.224958	0.428691	0.400911	0.331779	0.671666	0.284615	0.484939	0.469355	0.271859	0.440914	0.216608	0.846593	0.313158	0.494832	0.281247	0.363016	0.397587	0.462547	1.37485	0.0497478	0.598136	0.803238	0.696871	0.720022	0.64415	0.754167	0.622094	0.450895	0.85666	0.599235	0.968109	1.42943
11.80_281.1386	Cynaratriol	HMDB0034983	-1.27092	2.82147e-08	0.129425	0.0446237	0.0272096	0.0476453	0.0186652	0.514988	0.134331	0.145187	0.233705	0.166771	0.00961379	0.0991941	0.587662	1.20471	0.0202681	0.333957	0.357714	0.556926	0.00809029	0.920523	0.591292	0.36596	0.344309	0.20217	0.0850311	0.0201925	0.121088	0.0689161	0.0285924	0.879823	0.402837	1.43506	0.806038	0.779553	0.729034	0.731926	0.264392	0.530193	0.87219	0.0670063	0.275666	1.15255	1.22318	0.14965	1.11803
11.83_347.2215	15(R)-15-Methyl Prostaglandin A2	45405	0.182834	0.131008	1.65105	0.128481	0.304522	0.951983	1.55692	0.887096	1.73792	1.64524	2.08598	0.743539	1.99859	2.75964	0.89719	2.77222	0.0431617	2.66626	1.18104	1.2966	0.0370277	1.00722	0.935113	1.2141	1.89295	1.35563	0.778666	0.0846339	1.58481	2.64348	0.996479	1.35962	1.0275	0.817294	0.971867	1.1763	1.64659	1.49426	0.00568561	0.979884	0.998381	1.32953	0.303834	1.20392	2.51943	0.945553	0.24809
11.83_393.2628	Butaprost (Free Acid)*	45591	0.404892	0.405407	1.08545	1.1719	0.575625	1.23592	1	2.06403	2.22369	2.68641	1.00043	0.547072	40.5733	2.84305	1.3804	3.67924	0.189489	1.63228	1.71784	1.64615	0.0845244	1.05197	1.38521	1.93376	2.23646	0.92221	1	1	1.37288	4.66833	1.88295	4.25787	1.33775	0.825769	1.19696	2.10786	2.5646	2.74926	0.0991964	1.09264	1.07779	5.84105	1.39662	4.64874	9.48704	6.60573	0.696457
11.84_263.1263	Γ-Cehc	44822	-0.84657	3.44869e-20	0.147391	0.0528975	0.0280565	0.133672	0.079689	0.0406858	0.245994	0.03351	0.130266	0.169754	0.0618224	0.18924	0.334188	0.282079	0.0462375	0.349182	0.285373	0.743558	0.0194788	0.827364	0.537583	0.61844	0.725996	0.180551	0.00576131	0.163849	0.0879596	0.0610408	0.126871	2.6744	1.05688	0.958909	1.32386	0.979576	0.855496	1.62068	0.0454645	1.09425	1.41214	1.53829	1.36491	1.1423	1.39291	1.15928	1.13145
11.86_407.2785	Allocholic Acid	HMDB0000505	0.17478	0.143992	1.05609	0.0257071	0.251914	1.51824	0.286854	0.993999	1.48963	1.18162	0.763124	0.788634	2.65193	6.30083	2.44093	6.83519	1.76132	1.74608	1.01462	1.23916	2.28093	1.9097	0.698601	1.02451	1.43914	0.884355	0.685054	0.0858833	1.88739	2.40258	1.21593	1.0968	0.755287	0.985375	0.760842	1.8593	1.73136	2.2639	34.2094	0.796793	0.881889	2.69018	0.769073	2.7662	2.46765	2.32463	0.0477551
11.94_309.1631	1-[(5-Amino-5-Carboxypentyl)Amino]-1-Deoxyfructose	HMDB0034879	0.953185	3.78545e-09	1.22717	1.22718	1.09589	1.03917	1.05211	0.977793	1.29244	1.5256	1.66492	1.07998	1.69614	1.48406	1.25316	1.0538	9.44854	12.7148	0.957983	2.90854	2.76954	4.74768	11.4037	0.363692	3.33897	5.70702	2.9268	5.21349	1.72987	4.14621	3.28457	0.628018	1.01388	1.43006	1.04403	0.955026	2.02104	0.975992	1.97811	1.62614	3.33874	2.33384	0.156489	1.45974	1.25857	1.56952	1.56698
11.94_450.3205	Deoxycholic Acid Glycine Conjugate	HMDB0000631	1.16761	1.74065e-08	3.75008	0.000770638	4.51579	4.86859	0.719806	0.993551	7.63357	7.38468	0.72954	1.12149	2.31104	4.97421	1	0.710419	0.253412	2.14848	2.48129	1.94921	0.384082	1.06458	4.07769	1.34872	0.69364	1.81318	8.86754	12.9326	14.0229	16.3896	7.64456	14.5667	0.595246	0.910828	1.56565	2.21038	1.94498	2.78385	1.55516	0.66939	0.038563	6.38038	1.2807	0.0768819	2.45407	1	1.72673
11.98_570.3544	Lysopc(22:5(7Z,10Z,13Z,16Z,19Z))	HMDB0010403	-0.319813	0.000153554	0.558274	0.942295	0.78049	1.00805	0.814167	0.422095	0.514041	0.644721	0.616175	0.913764	0.722585	0.866432	0.493845	0.407178	0.84957	0.407094	0.663584	0.641267	0.758477	1.05515	1.08739	0.477254	0.858186	0.6874	0.575497	0.540592	0.729487	0.528798	1.15629	0.0159222	0.969578	1.05127	0.0852482	0.748925	1.12592	0.627714	0.840766	0.0328872	0.741364	1.80144	0.427346	0.741958	1.36594	0.986019	1.06532
12.01_223.0969	5'-(3'-Methoxy-4'-Hydroxyphenyl)-Gamma-Valerolactone	HMDB0029226	-0.0388901	0.664948	1.0797	0.861955	0.771795	1	1	0.0346927	1.60138	0.575127	0.764113	0.757987	1	1	1	1	1.25958	0.433898	0.0706434	1.05727	0.922607	0.509471	1.0766	1.117	0.645178	5.23697	0.90395	1.56173	1.60676	1.122	0.45009	4.11437	0.415365	0.971574	0.938903	1.07739	4.27025	2.70905	1.04493	1.02199	0.820942	0.594749	0.999616	1.04468	0.00186335	0.476564	0.87464
12.03_454.2926	Pe(16:0/0:0)	40776	0.491574	5.92951e-09	1.40289	2.09536	2.54326	1.81688	1.11782	0.927446	1.01207	1.03735	1.59128	1.31582	1.19703	2.05571	0.675803	0.99077	4.1075	1.40577	2.21392	3.32569	2.30963	0.985879	4.37739	2.05558	1.45155	2.60496	0.971892	1.45408	1.37846	1.27933	1.84816	0.0866762	1.11648	1.32661	0.10528	0.682235	1.85998	0.550805	0.563607	0.838037	0.575956	1.4577	0.319237	0.658389	1.12553	0.974232	0.947629
12.04_335.2218	8-Iso-Pga1	HMDB0002236	0.25248	0.0018688	1.853	0.436436	0.570544	2.16991	1.12721	0.923926	2.26636	1.15937	1.64514	1.2235	2.23889	1.77021	1.62763	1.59462	0.50068	2.1707	1.30638	1.37263	0.0981804	1.41657	1.31206	1.01938	1.81761	1.61669	1.30422	0.607626	1.7066	2.07915	1.26376	1.66525	0.789875	0.779436	0.922235	1.07933	1.54141	1.41563	0.54129	0.794927	0.813187	1.29008	0.646219	1.5716	2.09933	1.06719	0.56901
12.06_415.3196	Diosgenin*	43646	0.952443	9.82349e-46	2.46707	2.70638	2.27913	3.16838	3.10236	1.57137	2.45297	3.3181	2.66318	2.23923	2.13256	3.16499	2.64271	2.17938	3.36627	3.35128	3.34287	3.07521	2.16071	1.9725	2.17731	1.77987	3.52102	2.77139	2.39267	2.91487	4.02859	3.45735	3.857	0.498623	1.38798	0.645342	0.167855	0.940873	1.1259	1.36712	0.845443	0.0620775	0.717006	1.33217	1.22379	0.757498	2.03085	1.19795	1.20965
12.06_502.2924	Lysope(0:0/20:3(5Z,8Z,11Z))	HMDB0011485	0.773055	1.64079e-12	2.07149	1.20957	1.2223	1.74505	1.60449	1.98304	2.92824	2.65422	4.11926	2.13185	2.3721	4.27163	1.81965	0.931289	0.0128854	3.2417	2.10855	6.60029	0.0126051	1.68294	5.36738	3.53939	1.95464	3.93414	1.1538	0.93642	1.04062	2.4512	3.28254	1.26518	0.485462	1.21189	1.05447	1.07857	1.14756	0.419347	0.0730507	1.08443	0.563375	1.19573	0.245456	0.959378	1.49786	1.52649	0.41105
12.06_714.5076	Pe(16:0/18:2(9Z,12Z))	HMDB0008928	-1.05857	0.0953018	2.94783	0.547865	0.0250145	0.897625	0.647622	0.752821	5.03731	0.0261985	0.032209	0.0378689	1.5291	0.0591411	0.0529352	1.35622	0.316554	1	1	1	1	0.458473	1	1	1	1	4.66601	2.77059	1.21883	0.087269	1.45967	6.17316	1	1	1	1	0.458473	1	1	1	1	1.87805	1.03665	0.781168	1.91273	0.397166	4.12203
12.12_518.3209	Lysopc(18:3(9Z,12Z,15Z))	HMDB0010388	-0.0702736	0.300291	0.76203	1.00332	0.85372	0.860031	0.91193	0.780176	0.840171	0.850303	0.843506	0.895817	0.847704	0.963609	0.582015	0.724669	1.1803	0.927946	0.870839	0.966787	0.904178	0.569986	0.986925	1.00095	0.816669	0.938948	0.881174	0.841036	0.920949	0.841937	0.978378	0.00492573	0.449924	1.07778	0.00607908	0.924624	1.14934	0.888618	1.03689	0.0474354	0.98698	1.25158	0.754178	0.986933	1.18781	1.1071	0.998572
12.16_546.3547	Lysopc(20:3(5Z,8Z,11Z))	HMDB0010393	0.796209	6.67262e-33	1.99047	2.9103	2.77616	2.2767	1.87834	2.19306	2.32657	1.93787	2.56517	2.67087	2.16972	2.42414	1.59397	1.43179	2.69992	2.06132	2.2276	2.71377	2.52871	2.86918	2.71024	2.34503	2.10396	2.39469	1.48224	2.55699	1.22154	2.12622	3.62327	0.0179568	0.25433	1.07874	0.0216882	0.814107	0.619325	0.547779	0.841136	0.143936	0.736763	1.14251	0.329436	0.637226	1.24125	0.738271	0.958833
12.22_298.0518	L-Cysteinylglycine Disulfide	HMDB0000709	0.0157505	0.787351	1.18726	0.902236	1.69486	0.786526	0.544727	0.980173	1.23681	1.04213	0.891714	0.593166	0.93791	1.44698	1.00769	1.61455	1.10512	0.73092	0.993179	1.16322	1.16544	1.49026	1.03937	1.43771	1.63606	0.940741	0.907257	1.17222	1.16313	0.825473	1.00237	0.719221	0.692446	0.69105	0.609041	0.885987	0.849176	0.960625	0.927069	0.862298	0.858573	1.40847	0.895122	0.769989	0.743914	0.855829	0.773171
12.23_323.2217	Tofa	34518	-0.140768	0.120502	1.33343	0.0431224	0.367349	0.929617	0.71613	0.498587	1.0697	0.829522	1.39198	0.686824	2.38789	1.62885	0.996127	1.60379	0.00825208	1.09246	0.895147	1.7826	0.0075933	0.808198	0.684124	0.883661	1.0221	0.800293	0.658796	0.093813	1.50866	1.38541	1.00105	1.35907	1.24162	1.25334	1.00682	2.14758	2.2617	1.72175	0.0188587	0.754944	1.22378	1.48464	1.23946	1.35825	1.87683	1.7353	0.646333
12.23_327.0769	Triphenyl Phosphate	HMDB0259262	-0.208489	0.509508	1	4.00048	3.50987	0.018657	1	0.142045	1.71259	1.2549	9.50008	0.396242	0.530792	24.7648	1	6.09714	6.99249	1.04583	0.821862	1.53564	0.93418	0.791862	0.949722	1.19614	0.845869	2.50012	2.61238	2.17578	0.173713	3.37512	1	0.215418	0.593972	1.35732	0.0253	4.01263	2.74225	1.27941	1.01956	0.117444	0.962183	0.061719	1.26702	0.00165302	0.188343	0.062682	1
12.25_209.1164	(Z)-3-Oxo-2-(2-Pentenyl)-1-Cyclopenteneacetic Acid	HMDB0030197	0.154023	0.0675635	1.45589	0.935229	4.26759	0.83553	2.10496	1.64089	2.19183	1.6612	0.904528	0.299105	1.56289	0.215645	1.38791	1.36535	1.49086	0.974577	0.729196	1.0909	1.07996	1.24323	1.65898	1.21493	0.769852	0.815576	1.62075	1.67592	1.00939	0.935086	0.956239	9.04232	0.999384	1.07506	1.02115	0.92341	1.07611	1.09715	1.09283	0.881372	1.13175	0.328534	1.34615	1.41311	2.27057	0.179803	0.637058
12.25_526.2923	Lysope(22:5(4Z,7Z,10Z,13Z,16Z)/0:0)	HMDB0011524	0.767261	7.92958e-10	1.45313	0.733787	1.12414	3.32283	1.14721	1.95883	3.37591	3.00637	2.7595	1.96009	2.74359	4.14138	1.21037	1.01373	0.0663839	3.93296	3.04696	5.61863	0.276674	3.70047	3.24209	6.65097	2.75442	5.87402	1.00863	1.10666	1.14935	1.54271	3.01343	1.47869	1.20713	2.01061	1.95911	0.949884	1.42086	0.387498	0.106669	1.11695	0.407139	0.991367	0.85933	0.661553	1.13268	1.666	0.653926
12.25_528.3078	Lysope(0:0/22:5(4Z,7Z,10Z,13Z,16Z))	HMDB0011494	1.2444	3.02303e-28	2.33628	3.24298	3.58429	5.69495	2.75504	2.98816	5.07536	2.56011	2.55902	2.21023	3.64658	4.47974	1.47231	1.52101	5.07597	3.71242	2.77146	5.52239	4.12578	3.861	4.83745	8.02491	3.727	5.73019	1.28991	3.73626	1.87151	3.0722	5.4319	0.0513391	1.17709	1.80384	0.205134	0.89248	1.33978	0.619022	0.709777	0.732906	0.521467	1.64771	0.592901	0.282687	1.59029	2.04234	1.8618
12.31_361.2370	16,16-Dimethyl-Pga2	36154	0.267132	0.0419478	1.08711	0.101334	0.0497729	2.24994	0.992017	1.42748	1.10584	0.657465	1.07631	0.210478	1.4177	1.73492	1.07182	1.03488	6.14729	2.66267	1.1446	2.09239	0.645855	1.61816	1.32468	1.30702	2.87384	2.26305	0.895271	0.0568372	1.7697	1.69408	1.46007	2.08185	0.927329	0.900318	1.10339	1.54675	2.89662	1.49308	0.0629226	0.894923	0.91831	1.58698	0.257582	1.63593	2.10063	1.59545	0.41434
12.32_349.2737	Cp 47,497-C8-Homolog C-8-Hydroxy Metabolite	85081	-0.278231	0.977068	3.05001	7.10906	2.90236	3.14892	1.17126	0.98001	0.544682	0.752393	0.17022	0.312464	0.812915	0.70642	0.597488	1	5.48079	0.573039	0.0202755	0.379752	1.39356	1	0.164846	0.879554	1	0.0582495	1.60615	1.70074	2.6425	2.01262	0.448479	1.06287	1	1	0.892904	0.000967979	0.0290627	2.63107	1	0.0115712	1	1.23437	1.19716	0.501888	0.650888	1.32581	1.28428
12.32_431.3148	7Alpha-Hydroxy-3-Oxo-4-Cholestenoate	HMDB0012458	0.0342401	0.358423	1.22803	1.08341	1.01575	1.13356	1.08591	0.863654	1.09034	1.30656	1.00087	0.84763	1.3593	0.99159	0.880841	1.58785	1.26272	0.778164	0.969672	1.17546	0.939345	1.03461	0.98399	1.16614	1.29826	1.031	0.941713	1.25208	1.20239	1.19443	1.27662	0.388555	1.2192	1.33235	0.139893	0.966579	0.876135	0.809079	0.678462	0.861975	0.749759	2.43234	0.636806	0.918965	0.900087	1.08439	0.745496
12.33_183.0044	2,4-Dinitrophenol	HMDB0245462	0.0283143	0.546441	0.719911	1.18733	1.78555	1.06866	1.00847	0.255254	0.995909	1.01556	1.00142	0.993598	0.883906	0.972222	1.21397	1.24673	1.16169	0.987695	1.01703	1.03757	1.52194	1.2837	1.13098	1.19963	0.901958	0.968144	0.722405	1.42	1.12398	1.04209	0.818909	0.944523	1.08995	0.943348	0.939542	1.09157	0.984401	1.04062	1.1665	1.1862	1.2672	1.07567	1.38772	1.07602	0.909509	1.07561	1.22363
12.35_279.0929	Triphenylphosphine Oxide	64889	0.0692866	0.0105263	1.1436	1.01388	1.09941	1.52016	1.24247	1.31192	0.958586	1.1779	0.983591	1.08156	1.12759	0.980824	0.997922	1.04534	0.921923	1.00116	0.953531	1.0104	1.33954	1.11564	0.925115	0.971493	0.982713	1.16704	1.33994	1.14421	1.07735	1.39548	1.11048	1.38631	0.951428	0.958929	1.45761	0.992053	1.50236	1.42245	1.0739	0.742478	0.972305	0.807844	1.17291	1.09521	0.853833	1.0125	1.14278
12.35_337.2378	12-Epi Leukotriene B3	45638	-0.157399	0.0934719	0.915481	0.146874	0.205289	1.10231	0.970744	0.665879	0.859861	0.690516	0.89907	0.399616	1.13939	1.59341	1.08232	1.11112	0.089032	1.09653	0.854712	1.28949	0.110495	1.39241	0.991393	0.450926	1.0255	0.952324	0.862625	0.408666	1.85887	1.65349	0.729034	2.38807	0.938982	1.00961	1.06156	1.55352	1.90386	1.81501	0.970827	0.756592	1.04768	1.76676	1.17777	1.66969	1.80665	1.45674	0.801699
12.40_473.3609	Lucidumol A	HMDB0033233	0.0699963	0.239334	1.75826	1.32455	1.96609	1.61988	0.545455	0.382587	0.616904	0.991168	1.21617	0.882629	0.167074	6.30762	1	2.5182	4.00008	3.03516	9.08608	0.960449	0.336696	19.2246	0.0976833	9.49306	2.93126	1.30928	1.6316	1.12011	1.48386	1.00741	1.02151	0.366617	0.66804	1.07509	22.4459	7.26725	1.01321	13.8905	1.19855	0.140517	51.5217	2.19652	0.667887	1.13781	0.992591	0.978492	2.6195
12.41_349.2381	5A-Tetrahydrocorticosterone*	HMDB0000449	-0.0359724	0.713045	0.866769	0.0952648	0.271431	1.18795	0.765147	1.08318	1.8403	0.483719	0.640411	0.286064	1.82258	1.62291	0.923514	0.875106	1.08647	1.09958	1.00629	1.90456	1.04662	1.4854	1.14865	1.07776	1.87109	1.00751	0.445164	0.0938962	1.47533	1.51947	0.547181	1.78375	0.9904	0.993708	0.993654	1.2246	2.26782	1.96267	0.146159	0.959857	0.992486	0.918969	0.760379	1.31485	1.8578	0.947329	0.850047
12.42_313.2379	(±)12,13-Dihome	45199	-0.625489	3.00839e-13	0.600184	0.269136	0.188596	0.530223	0.443749	0.188386	0.272172	0.358885	0.443067	0.379134	0.470211	0.850235	0.557279	0.817792	0.160735	0.53527	0.345521	0.605095	0.058275	0.916456	0.303951	0.276395	0.164823	0.282752	0.321331	0.310077	0.786188	0.852296	0.51171	1.98366	1.51086	1.26009	1.19985	3.24895	3.28605	2.55445	0.663999	0.954133	1.84434	1.89384	0.66891	1.5068	1.95959	1.76774	0.962071
12.42_608.3541	Pgpc	45374	0.439923	0.000295791	1.15786	0.940265	1.38969	0.923817	0.688427	2.02672	1.97923	1.34597	2.18017	3.00558	1.95666	1.19461	1.54739	0.660721	0.194843	1.40195	3.09031	14.5856	0.0664818	3.07729	3.21955	4.26289	7.50972	3.08779	2.28603	2.53918	1.30433	2.48898	4.99306	0.626403	0.549056	1.02025	0.820895	0.398356	0.356307	3.95208e-07	0.0259712	0.569165	0.0621439	0.334631	0.216833	0.257244	0.728296	0.963681	0.239987
12.47_544.3366	Lysopc(20:4(8Z,11Z,14Z,17Z))	HMDB0010396	0.0243699	0.569834	1.00208	1.24363	0.989764	1.00469	1.04915	0.819419	0.982937	0.911456	1.07616	1.02171	0.914617	1.09486	0.550516	0.558073	1.67411	1.00139	1.05852	1.29408	1.23958	0.946634	1.27004	1.31027	1.06379	1.03791	0.617974	0.936094	0.720892	0.8181	1.2285	0.0557502	1.04485	0.961865	0.0587686	0.937915	1.23446	0.765126	0.889405	0.963801	0.882217	1.50932	0.49537	0.652691	1.14433	1.01635	0.923418
12.53_469.3301	16Beta-16-Hydroxy-3-Oxo-1,12-Oleanadien-28-Oic Acid	HMDB0040711	5.10058	2.89121e-46	205.403	91.8559	31.9411	35.0367	191.242	0.289496	35.7683	10.9902	101.473	0.880269	238.306	158.059	53.4468	20.8156	1.10192	42.4445	3.78044	28.7882	46.2297	3.33012	24.2103	49.998	13.4087	6.16554	6.83047	1.49139	40.5345	34.5714	608.107	2.56496	0.731743	0.903344	1.0514	2.65002	0.0529656	2.1384	0.807637	0.327067	2.25461	1.26339	0.597675	0.786534	1.14232	0.354825	1.13154
12.60_337.2379	(±)5,6-Dhet	3832	-0.0713162	0.431354	1.2034	0.0563793	0.2353	1.12062	0.951902	0.667212	0.965641	0.82683	1.04271	0.363708	1.71247	1.71228	0.949045	1.13167	0.136999	1.709	1.02958	2.02031	0.0130665	0.961477	1.10177	1.22899	1.15445	1.22305	0.599929	0.226703	1.56721	1.85687	0.825594	1.68401	0.881448	1.62813	1.13653	1.89867	2.38706	1.28076	0.108982	0.714891	0.884204	1.73376	0.957177	1.41032	2.2412	1.70178	0.597678
12.66_253.1798	1-Hydroxyepiacorone	HMDB0030918	-0.515287	5.07349e-06	0.413568	0.552402	0.0151342	0.445141	0.26957	0.0459662	0.902574	0.544994	0.0998693	0.126225	0.235168	1.07467	0.364481	1	1.06246	0.864609	0.791916	0.958557	0.756481	0.573168	0.453267	0.357192	0.28652	0.61095	1.001	0.699843	1.15029	0.618055	0.239754	0.35048	1.05165	0.987406	0.039923	1.02037	1.25106	1.0759	0.902313	1.22642	0.733442	1.05639	1.43865	0.889492	1.04335	1.12544	0.694301
12.66_468.3078	Pe(17:0/0:0)	77696	0.298624	0.0406502	0.840258	1.89551	1.19065	1.12349	1.28339	0.100221	0.563509	0.678767	1.21135	0.587397	0.924958	1.08838	0.472264	0.105752	4.2615	2.03482	1.43496	4.05662	1.82885	0.810859	6.33522	1.97548	1.63322	4.43009	0.682831	1.0682	1.3249	0.976056	1.15177	0.042899	1.01682	1.61542	0.0475644	0.837143	2.53887	0.738543	0.7691	0.9419	0.35718	1.51628	0.0924811	0.359602	1.40184	0.985206	1.04099
12.74_311.2214	(±)9-Hpode	64785	-0.672899	0.0563516	0.924123	1.19136	0.410196	0.664765	0.428537	1.43894	0.937846	1	0.710625	0.938547	0.339199	0.610828	0.796871	1.10605	0.481858	1.10279	1	0.846283	0.356641	0.791061	1	0.00730962	1	1	0.34233	1.00798	1.87066	0.537905	0.728325	1.38965	0.762307	0.649582	1	0.892975	1.7446	0.27562	11.4374	1	0.977066	2.01553	0.992024	0.976807	1.26504	1.4194	0.888578
12.75_417.3347	(24S)-24,25-Dihydroxyvitamin D3 / (24S)-24,25-Dihydroxycholecalciferol	42210	-0.0506907	0.42808	0.874054	0.843916	0.971124	0.668038	1.04839	0.00317596	0.796233	0.689214	0.606375	0.372426	0.410118	1.70456	0.737094	1.68448	1.08692	0.82484	0.738492	1.0554	0.884075	1.01796	0.729888	1.17398	0.990753	0.621042	2.484	1.51777	1.29419	1.50936	1.04142	0.0154305	1.13151	1.43401	0.0384697	0.94681	1.07901	1.12819	1.7667	0.767792	0.833733	1.69276	0.989701	0.979919	0.878093	1.08479	1.0732
12.77_510.3555	1-Heptadecanoyl-Sn-Glycero-3-Phosphocholine	24068	-0.511388	1.1078e-06	0.183185	0.486032	0.29481	0.344435	0.517913	0.168863	0.298908	0.268895	0.298018	0.233188	0.26085	0.342304	0.226378	0.179272	1.93546	1.04234	0.625566	0.946828	0.678864	0.447066	1.31045	0.647422	0.570602	0.826864	0.207217	0.463275	0.359363	0.35523	0.459568	0.0375603	1.41213	1.93134	0.0376678	0.828411	2.63561	0.0456229	1.00631	1.04081	0.956159	1.53317	0.21344	0.558193	1.51123	0.977905	0.969099
12.80_570.3522	Lysopc(22:5(4Z,7Z,10Z,13Z,16Z))	HMDB0010402	-0.0716418	0.818705	0.601354	1.57781	1.04045	1.00053	1.26455	0.782848	0.995579	0.907679	0.850617	0.750636	0.960213	0.957123	0.296129	0.226767	1.84988	1.19436	1.00223	1.90346	1.10749	0.89635	2.31369	1.85389	0.856504	0.968224	0.338161	1.13707	0.449625	0.84464	1.42674	0.0125656	0.920348	0.997768	0.0204427	0.783549	1.72142	0.521489	0.92416	1.08231	0.677661	2.25758	0.140799	0.532443	1.43962	0.810791	1.08026
12.83_365.2674	16,16-Dimethyl-Pga1	4122	0.366703	0.000230134	1.01003	1.95497	1.46424	2.16669	3.47617	0.538164	1.21306	1.0405	1.40242	0.35651	2.70649	2.94527	1.49361	3.48518	3.23459	1.81897	1.07296	1.73661	0.564364	1.65023	1.15281	1.05856	1.55988	1.3853	1.15959	1.96185	2.95355	1.80739	1.16181	0.89093	0.910461	1.084	0.01208	1.56847	2.30047	0.993224	1.04316	1.04778	1.08394	1.79388	1.15218	0.870783	1.7412	1.19112	2.21688
12.86_145.1217	Tetrahydro-2,5-Dimethyl-2H-Pyranmethanol	HMDB0061931	0.129162	0.0936617	0.742806	0.849198	2.16578	2.11207	1	1.09416	1.06349	1.43108	0.944024	1.09309	1.41217	0.852305	1.01606	4.32699	1.35865	1.1541	1.19235	1.19302	0.756267	1.62444	1.09111	0.964996	0.668874	1.57703	0.797695	0.912721	0.913598	0.87742	0.683713	0.909773	1.13551	0.856444	0.546132	1.66729	0.94599	0.673897	0.459834	1.07608	1.56902	1.06157	1.08575	1.20137	1.05603	0.948481	1.15785
12.86_356.3509	Eicosanoyl-Ea	3723	-0.618467	0.541236	0.682859	4.21245	0.59965	0.863193	1.76544	1	5.72651	1.6747	1	0.446314	1	1	0.194999	2.275	1.34672	2.61972	1	1	1	1	1	1	0.749101	0.493379	1	1.01049	0.0239288	1	1.55615	0.771015	3.66362	7.24952	24.413	2.45057	4.7243	1	1	4.65965	2.00217	1	2.53251	0.055865	0.0397537	0.0185387	1.1237
12.90_195.1733	7,8-Dehydro-3,4-Dihydro-Beta-Ionol	HMDB0036184	-0.30158	0.12098	1.1538	1	0.769196	1	0.6544	0.805397	0.553499	0.358439	0.68477	0.718082	0.865085	0.469093	0.668961	1	1.83701	0.843923	1.00101	1.3967	0.597823	0.6733	0.844836	0.970232	0.890164	0.610164	1.28342	1	1	1	1	0.541246	0.98372	0.927338	0.00885636	1.3381	0.693354	1.05554	0.0702775	1.1998	0.781264	1.03553	1	1	1	2.67938	0.846199
12.91_417.3350	24,25-Hydroxyvitamin D3	220	-0.319981	1.81203e-06	0.730478	0.525588	0.685462	0.467119	0.865797	0.208834	0.527444	0.602	0.536539	0.438092	0.693691	0.800092	0.287837	0.820507	1.16153	0.46688	0.687468	0.962764	0.483459	1.00722	0.691315	0.977804	0.781801	0.524019	1.02852	0.769123	0.792695	0.623328	0.756706	0.0467589	1.56575	2.49888	0.0429955	0.927023	0.992778	0.867818	0.687008	1.07	0.750424	2.02022	0.749068	1.0265	0.916041	1.20148	1.02382
13.11_309.2062	13(S)-Hpotre	36052	-0.797465	0.153793	0.342565	1	0.728587	0.193378	1.36267	1	0.0120459	0.0871557	1	0.014413	0.0934498	4.98723	0.242292	2.82577	1	1.76146	4.83718	0.0881794	1.4564	4.26461	2.21303	1.3989	0.980777	2.46632	1	1	0.647373	1	0.139878	1	0.000152264	3.57649	15.1422	0.406812	9.15856	0.16932	69.0523	3.97151e-05	3.98333	1	1	1	7.58625	2.59044	1
13.13_471.3462	Enoxolone*	43857	-0.240543	0.79581	2.04621	1.39739	1.37749	0.502742	2.16939	0.620339	0.371142	1.66088	0.629136	0.549561	0.203535	3.96592	1.0508	0.922644	2.27189	1.15595	1.17767	2.0334	0.378549	1.10379	0.929217	1.7627	2.07642	0.769542	2.59099	0.942225	0.674343	1.6064	0.617614	0.12101	1.22363	1.00187	0.274555	1.61048	1.31381	1.23662	0.734858	1.05712	4.19135	1.40941	0.479343	0.624724	0.697899	34.0253	0.774667
13.16_179.1066	Phenyl Valerate	HMDB0256425	-0.206794	0.0626519	0.0524779	0.626106	2.46478	0.626853	0.04107	0.364738	0.295002	0.487446	1.03255	0.187987	0.82365	0.524434	0.608139	1	0.922758	1.06939	1.12341	1.10698	1.26583	0.830125	1.21356	1.64221	0.545034	1.07539	1.39145	0.419148	0.86866	1.30159	0.646651	0.861442	1.25681	0.726833	0.148737	0.795797	0.896182	0.817101	2.55679	1.08867	0.557033	1.01876	0.876113	0.179537	0.393271	1.18679	1.79643
13.16_209.1149	5-Deoxydiplosporin	HMDB0030681	-0.0409446	0.620021	0.442147	0.761944	1.70229	0.86115	4.6208	1.08258	0.419111	0.353511	0.341779	0.914495	1.06956	0.191608	1.45741	1.78625	1.04418	0.875561	1.10092	1.22535	0.96359	1.13559	0.948162	1.12762	1.46169	0.970473	1.36431	0.551345	0.782326	0.645065	0.7344	0.955816	1.26857	0.741355	0.0335032	1.03641	0.662686	0.726804	1.0972	0.964644	0.836215	1.04181	0.979931	1.12284	0.99912	1.45843	0.895235
13.18_473.3598	Maslinic Acid*	HMDB0002392	0.263301	0.000333052	1.22339	0.822783	1.48161	2.02828	1.44134	0.808354	0.836562	0.874588	0.673351	0.552918	1.33907	2.9757	1.28452	1.28172	1.76895	1.63984	0.989558	1.93057	0.718309	2.2794	1.02066	1.6693	2.27832	1.22888	1.70741	1.98778	1.74631	1.42186	1.83076	0.0406926	0.688163	1.39735	0.773988	1.36787	1.37383	0.831986	0.689322	0.950658	0.935039	2.56816	0.379841	0.528984	1.19759	0.965843	1.07531
13.19_239.1625	3,4-Dimethyl-5-Pentyl-2-Furanpropanoic Acid	HMDB0112083	-0.0550677	0.986341	0.257407	0.0134805	1	1.15909	1.70968	0.676675	0.00159111	1.53814	1.87719	0.406598	1	1	1	1	0.602621	1.31275	0.96645	1.14747	1.60469	1.31283	0.582385	0.722928	0.917385	1.76521	3.06271	0.947336	0.220541	1.31745	1.27435	1.24571	0.851631	0.370803	0.243946	1.13895	0.687165	1.00555	0.932932	1.3356	0.182671	0.301732	0.0318741	1.16532	0.442743	0.831673	0.60627
13.22_494.3250	Pe(19:1(9Z)/0:0)	77685	-0.212677	0.334672	0.487866	1.08893	1.56885	0.492633	1	0.274037	0.0269703	0.0913639	0.294458	0.198645	0.0630866	0.1636	0.0188151	1.81557	4.66253	0.790722	1.14724	10.4365	0.236147	0.328253	4.15435	2.34495	3.74863	0.104227	1.09058	1.12169	0.290751	0.803924	1.21374	33.285	0.751033	2.99278	0.678268	0.328349	2.6453	0.505551	0.754653	1.13881	0.0279519	3.19964	0.0529139	0.178981	1.67108	1.17049	0.829328
13.22_516.3053	Lysopc(18:4(6Z,9Z,12Z,15Z))	HMDB0010389	1.09305	0.00135495	21.1756	0.31617	1	1.71441	0.120833	1	15.6442	13.3785	0.036441	0.179542	1	0.215783	2.97051	0.419552	1	1	0.00103021	3.63881	0.616115	3.11391	0.00481637	1.6172	7.86905	0.0116688	0.104574	9.32002	7.19232	0.218178	6.91236	20.4394	1	1	1	0.00292647	1	0.000136387	0.854248	0.55051	1.30295	0.149636	1	1	1	0.0119281	5.77984
13.25_349.2747	6-Pentadecyl Salicylic Acid	45469	0.201207	0.000835663	1.29582	1.37837	1.42174	1.46169	1.52294	0.952146	0.916189	0.778735	0.918916	0.754143	1.07995	1.72608	1.19131	1.06667	2.06796	1.33433	1.33234	1.79983	0.807626	1.38269	0.962873	1.56023	1.72046	1.30051	1.37927	1.57596	1.65228	1.54259	1.07836	0.0280808	1.13027	1.0459	0.0257148	1.57244	1.29347	1.03713	1.03638	1.09316	0.960411	1.71659	1.02122	0.546566	1.43494	1.14142	1.72185
13.28_487.2119	Glucosylgalactosyl Hydroxylysine	HMDB0000585	2.27419	2.76687e-50	3.02076	7.95772	15.8051	10.1783	10.3888	4.18495	8.43905	8.53583	8.70752	14.3992	8.84381	38.663	22.8794	17.9068	2.615	2.31995	2.70384	3.00932	5.2015	3.74265	3.87614	3.00901	4.27561	5.34201	4.83429	4.6803	6.43652	7.41856	6.14358	0.469462	1.42099	0.669461	0.294346	1.59177	0.227496	0.752247	0.579386	0.935091	0.917675	3.27809	0.451691	0.945065	0.638842	1.13127	0.319061
13.30_482.3237	Lysope(0:0/18:0)	HMDB0011129	0.0928757	0.57046	0.461443	1.37695	0.977067	0.998022	0.912087	0.301836	0.503388	0.558455	1.02643	0.382723	0.841569	0.946322	0.341861	0.196448	3.00455	1.2309	1.00028	3.73381	1.55199	0.753379	4.9603	2.81099	1.05333	1.9505	0.43633	1.0721	0.560592	0.598645	0.930536	1.49644	1.32376	1.88326	0.0826957	0.383937	3.28029	0.42643	0.888911	0.995294	0.407466	1.23553	0.255826	0.539357	1.49498	1.06946	1.07829
13.30_504.3059	Lysope(0:0/20:3(11Z,14Z,17Z))	HMDB0011484	0.0490903	0.74232	0.365685	1.40407	0.930643	0.961876	1.21247	0.263881	0.402852	0.661555	1.10562	0.395819	0.85981	0.890443	0.311796	0.0876173	2.43045	1.22034	0.983508	3.51647	1.58819	0.679656	4.73351	2.8198	1.0489	1.89157	0.419742	1.09788	0.441799	0.486134	0.908495	2.41387	1.40877	1.83907	0.0467516	0.296246	2.83377	0.34616	0.87946	0.951096	0.335738	1.17094	0.213629	0.390695	1.45347	1.0915	1.06425
13.31_505.9842	Deoxyguanosine Triphosphate (Dgtp)	3588	-0.724672	0.332916	1.40768	2.3611	1.28162	3.15193	0.0441878	1	1.13059	0.0284823	0.719775	1.7335	9.14231	1	1	0.467975	1.68753	0.04765	1.01923	1.44947	0.133045	0.331201	0.634432	0.194688	0.123729	1.59675	1.57877	2.3422	0.655286	0.833123	1.48163	0.0531044	3.26081	0.980766	1.37198	8.87723	2.72827	2.19109	5.28757	0.0355316	2.63731	3.83214	5.25737	1.62526	3.56969	3.34315	2.28386
13.33_357.2809	Tetracosahexaenoic Acid, N-3	HMDB0060117	-0.307311	0.855252	1.77267	0.600687	0.446109	1.66289	2.98701	0.0271088	1.47601	1	1.11645	0.126265	0.178979	1	4.87695	1.24013	1.30697	3.42601	0.0276669	0.630194	3.27945	6.12423	1.14545	1.29263	1.17825	2.38385	1.05152	0.477275	1.44606	1.20469	0.335629	25.6034	0.244259	1.54134	1.36981	4.3638	2.22638	1.3326	0.927881	1.90019	2.38385	0.825641	4.02336	0.516515	5.93425	0.858136	3.311
13.40_480.3122	Lysope(0:0/18:1(11Z))	HMDB0011475	-0.944785	0.230062	7.84765	0.247182	1.9395	5.5298	1.65888	0.315281	1	1.25995	0.0108192	1	1.49318	1	1	1	0.707191	0.509457	1.59926	0.188916	0.00845964	0.268022	0.0536779	1.62165	0.0707754	0.00790519	1.18537	0.0600977	1.25521	0.361183	0.00141575	16.8688	0.0580956	1.2183	1.45358	2.39473	5.27693	1.63583	39.7821	1	5.85835e-05	0.817111	15.7569	0.195444	0.246336	1.03215	2.63393
13.46_524.3707	Enantio-Paf C-16	43413	-0.330051	0.000120363	0.259344	0.868629	0.4583	0.595056	0.610528	0.232103	0.324653	0.356325	0.464159	0.287404	0.490445	0.508136	0.230312	0.20151	2.26413	0.83441	0.640246	1.1324	0.990419	0.55685	1.65451	1.17196	0.73278	0.998899	0.24583	0.621414	0.347613	0.351702	0.684807	0.0707231	1.24456	1.99977	1.18926	0.760976	2.42301	0.601138	1.00421	1.33948	0.643544	1.64075	0.328667	0.639824	1.34354	1.0797	1.01562
13.52_329.2492	(4E,7E,10Z,13E,16E,19E)-Docosa-4,7,10,13,16,19-Hexaenoic Acid	HMDB0251558	-0.326239	0.997949	0.65962	1.33881	1.08942	0.142259	1.11765	0.0448773	3.52247	4.2794	2.29083	0.437895	1.74882	0.192094	0.0869119	0.00719568	1.61369	2.96166	1.32259	7.60649	6.61133	5.54809	0.224623	1.9227	1	1	0.752704	0.580613	3.79469	1.15648	1.10128	3.34508	0.649728	7.19947	1	6.61133	4.77804	3.0871	1	0.530913	1	0.459533	1.03127	1.07709	0.29252	1.32296	0.0481108
13.56_572.3680	Lysopc(22:4(7Z,10Z,13Z,16Z))	HMDB0010401	0.441371	0.00808757	1.78092	0.649076	5.40756	4.1342	1.87059	3.25731	1.32082	1.40226	1.11929	1.1477	0.875214	0.60868	1.50269	1.2062	1.59127	0.990254	0.556766	2.31328	0.822216	0.488335	1.89871	1.93941	0.673807	0.658938	13.6913	1.81925	3.02553	0.731536	2.26997	0.150695	1.60593	1.71318	0.021952	0.778629	4.41314	0.385297	0.184838	1.32619	0.455768	0.416083	0.684524	0.527719	1.93086	0.528508	0.567128
13.68_311.2221	(±)13-Hpode	64784	-0.608175	0.00302152	0.568851	0.91889	0.0779903	1.81591	0.94291	0.431375	0.034216	0.0558767	0.688443	0.0284264	0.455771	0.743172	0.658526	0.336515	0.304144	7.77563	1.09449	2.14338	0.110486	0.588557	0.877622	0.311782	0.563169	0.175416	0.0198381	0.0246749	1.48708	0.474427	0.0778077	0.72384	0.532727	6.0141	2.39458	3.17666	4.67931	0.884856	19.8689	0.34133	1.40202	1.00437	0.222016	1.51659	1.09112	1.11015	0.470155
13.71_417.3346	(25S)-5Beta-Spirostan-3Beta-Ol	57758	5.93201	1.50906e-91	147.267	102.912	121.388	77.2063	43.1246	103.221	123.397	103.95	235.807	126.963	85.2174	161.486	82.8235	38.8518	30.758	55.969	20.0767	108.802	47.0564	20.5038	61.9969	67.2959	317.171	239.047	27.0684	327.464	199.374	678.832	385.249	1.51181	0.312776	1.06868	0.585318	2.08808	1.54536	0.217935	1.50681	0.543554	0.814269	2.9235	1	0.635966	0.219445	0.7229	0.751943
13.72_550.3861	1-O-(Cis-9-Octadecenyl)-2-O-Acetyl-Sn-Glycero-3-Phosphocholine	43412	-0.351294	0.000870491	0.320892	0.672811	0.53959	0.532954	0.410101	0.198879	0.379454	0.322899	0.379458	0.271387	0.381409	0.475853	0.24935	0.189753	2.56673	1.04402	0.665914	2.06998	0.788374	0.630605	1.68346	1.41037	0.670233	0.833685	0.416617	0.783496	0.403298	0.340813	0.498202	0.0348265	1.25463	1.58087	0.0399156	0.847331	2.98948	0.539554	1.08612	1.40724	0.530177	1.68194	0.229361	0.435494	1.17963	0.907867	1.06532
13.73_368.2795	N-Oleoyl-L-Serine	45444	0.319581	0.0368365	1.68734	0.201849	0.731579	0.944907	1.67313	0.387933	1.30538	0.830342	1.07923	0.843621	0.918538	1.32483	1.16198	0.0602337	0.199239	3.52711	1.42647	4.97208	0.0681419	1.35567	4.33394	5.31861	2.51966	2.50425	0.443876	0.532736	1.21735	1.4642	1.84542	6.95114	1.38936	1.48823	1.91028	0.0416383	2.12221	0.0726761	0.0342889	0.701069	0.0642287	1.15485	0.425267	0.111916	0.654532	0.827018	0.0886749
13.79_326.3044	Oleoylethanolamide	HMDB0002088	-0.167072	0.832375	1.80809	4.16122	1.79378	0.148928	1.65761	0.639191	0.640259	0.611073	0.558129	0.345534	0.441975	1.6439	0.87373	0.958106	3.65316	1.68064	0.0421145	1	0.01274	1.57102	1.34791	1.6439	1.10912	0.853354	1.1687	0.540278	0.37262	0.961081	0.541687	1.42764	2.89084	5.95049	1	4.62351	2.94647	1.53374	2.58919	1.70173	2.02226	3.33769	1.97478	1.06046	1.73282	3.34771	1.06936
13.81_269.2467	Cis-7-Hexadecenoic Acid Methyl Ester	44957	-0.222271	0.579812	0.354106	0.181356	0.961335	0.942705	0.776383	1.47144	5.14818	0.810976	0.526715	3.69903	0.317189	3.64291	0.00763594	4.11085	2.75935	1.03363	1.88235	1.12275	1.28352	1.52785	1.93314	1.00002	1.20033	0.932033	1.53771	1.79599	1.20959	1.91065	1.80688	0.0776188	0.282296	0.263794	0.012521	0.229562	0.309869	0.0662784	0.118197	0.261	0.0951205	0.241727	0.0149044	0.149222	0.159762	0.12601	0.973803
13.85_133.1004	P-Mentha-1,3,5,8-Tetraene	HMDB0029641	0.00273032	0.81256	0.499911	1.09212	1.00365	0.238924	0.873056	0.757155	1.09304	0.441328	1.09097	0.776271	0.488152	2.02742	0.617108	0.769445	8.15833	1.9939	0.833907	1.47193	0.304589	0.577012	1.93429	1.34382	1.06036	1.10493	0.881521	0.895242	0.628583	0.776743	0.701006	0.556141	1.81956	3.30933	0.118044	1.48043	3.63701	0.991074	2.86754	1.08142	0.89507	2.49241	1.10476	1.02655	1.17507	1.15906	1.11268
13.93_300.2897	3-Ketosphinganine	3428	0.56267	9.68542e-09	1.73785	3.00562	2.14953	1.37457	2.24903	1.06975	1.06553	1.26365	1.10757	0.511582	0.987609	1.6043	0.823974	0.60804	5.36606	2.07525	2.03689	2.64486	1.2357	0.847339	4.26898	4.75928	1.85656	1.86938	0.90088	1.83192	1.97008	1.34274	1.76994	0.087778	1.20738	1.80012	0.277215	0.834089	1.46103	0.622639	0.811343	0.957182	0.951692	2.05444	0.221783	0.388976	1.12454	1.40071	1.00292
13.99_301.2168	5,6-Dehydro Arachidonic Acid	35293	-0.174206	0.0552115	0.845755	0.532618	0.14632	0.225972	0.80558	0.231543	0.303501	0.396146	1.20076	0.722326	1.08739	0.505296	0.844728	0.102143	0.0902837	0.904637	0.782334	1.12825	10.1972	1.67522	2.78462	0.651533	1.97889	0.841149	0.458446	0.224053	0.708879	0.298747	0.943923	7.97407	1.09536	3.40587	0.996836	1.08619	2.12311	0.658723	0.0755833	1.12496	0.497785	2.00888	0.873601	1.35723	1.26592	2.21068	0.722771
14.09_271.2274	2-Hydroxyhexadecanoic Acid	HMDB0031057	0.310819	0.244536	0.80678	0.773774	0.444748	0.920901	1.10265	0.543713	0.798561	0.61306	1.3574	0.700904	1.06683	1.0628	1.07294	0.293169	0.0126125	6.71455	1.2014	6.12763	0.00703759	1.32767	7.56636	5.05786	2.87259	1.89234	0.51793	0.562812	0.950918	0.860042	1.53037	10.1796	0.553494	1.98414	1.90697	0.698747	1.82915	0.639808	0.990316	1.05297	0.421948	1.41927	0.687801	0.911829	1.90187	1.19307	0.694946
14.16_263.2363	Farnesyl Acetone*	265036	-0.866938	0.0027906	0.0462814	0.681766	0.0241602	0.0467372	0.325275	0.47886	0.0722336	0.961821	0.338324	0.210637	0.628503	0.44464	0.718386	0.269333	2.05799	0.690628	0.851715	1.29965	0.552947	0.562136	1.13605	0.945801	0.966338	1.19579	0.670057	0.458131	0.311817	0.390556	0.276075	0.924226	1.07805	1.14828	0.0203271	1.4055	1.55026	0.521437	0.495476	2.11531	1.29968	1.12968	0.775624	0.468369	1.51114	1.63803	0.984213
14.16_510.3607	Lysopc(17:0)	HMDB0012108	-0.0252113	0.894678	1.27357	0.0716858	3.8297	1	1	0.0174843	0.104317	0.00181058	0.00238133	0.678894	0.00495674	0.0694241	0.460684	1	27.3147	3.96263	1.03272	26.6151	0.289754	0.80328	3.72994	8.07329	6.92857	1.39198	0.747274	0.00551875	0.628142	0.231684	12.7599	120.287	2.96493	2.20895	0.921556	1.32919	18.0984	1	8.64267e-05	0.80776	0.608016	2.58794	5.57799	0.0280305	0.0653231	0.0598779	0.726426
14.25_339.2529	Prostaglandin D1 Alcohol	45415	-0.475379	0.156687	1	1	0.201636	0.736832	2.21647	0.456475	0.3997	0.57167	1.05088	0.36354	0.160015	5.42641	0.987447	0.300325	0.57181	3.62706	0.812419	5.5999	0.305099	0.523132	1.27743	0.884527	1.46363	0.154257	0.114038	0.381028	16.286	0.0994954	1.42588	1	0.488894	21.7798	4.00268	1.08149	58.2063	0.196758	4.83126	0.241441	0.204259	0.751048	0.381028	1.22506	1.25787	1.82766	1
14.33_478.2950	Lysope(0:0/18:2(9Z,12Z))	HMDB0011477	-0.338187	0.637812	0.312806	11.0608	0.368035	10.3092	9.75243	5.92169	0.313116	0.28254	0.709639	1.40637	0.606559	1.65126	1.65163	4.34822	1	0.052511	0.352622	1.28606	15.1104	0.821351	0.0104553	0.0450538	0.0667628	8.87229	1.46756	1.11844	31.6713	4.18514	7.97926	0.171909	0.0229364	1.64738	9.98558	18.3523	0.428193	19.7419	11.7623	0.0491882	0.245014	0.532445	0.881563	44.3789	1.43917	1.16583	4.01178
14.40_329.2468	(4Z,7Z,10Z,13Z,16Z,19Z)-4,7,10,13,1 6,19-Docosahexaenoic Acid	3457	0.70267	3.24867e-06	1.16308	2.29794	0.504405	1.05211	2.11164	0.445861	0.396845	0.988348	1.49513	0.586928	1.56992	1.0212	1.70046	0.226339	15.1597	3.0351	1.78047	3.21517	2.76901	3.74769	6.13531	2.76624	3.22315	1.67698	0.965807	1.96039	2.28999	0.783527	2.66186	0.656849	1.19039	2.25937	0.0558878	0.834012	1.75988	0.608791	0.563628	0.946633	0.279725	2.15313	0.615529	0.518597	1.52137	1.73265	1.08381
14.46_353.1413	Pleurotin*	85108	-0.13028	0.218027	0.651131	0.862474	0.471519	0.677477	0.751574	0.178065	0.572681	0.397957	0.56313	0.549773	0.599405	0.778488	0.590039	0.332252	0.063038	1.38512	1.45096	2.62013	0.32498	3.07764	3.60916	1.79555	1.8178	1.27199	0.495897	0.232339	0.971602	0.441079	0.61148	5.591	1.64704	1.78583	0.209968	0.534668	4.05674	0.580817	0.0280875	1.05771	0.197654	0.97699	1.53743	1.0284	1.69287	1.70414	1.02575
14.47_255.2312	11Z-Hexadecenoic Acid	34926	0.122814	0.545367	0.393847	2.0386	0.843744	1.33548	1.43056	0.610441	0.531576	0.530276	0.781519	0.461655	0.693239	0.976624	0.801122	0.174455	8.5642	1.38981	1.01178	2.29324	1.09533	1.21763	2.0943	1.48028	1.79305	0.906189	1.40994	0.739062	1.18451	0.529739	0.612804	0.715498	2.01332	1.92231	0.0182846	0.56944	2.21448	0.47292	1.14942	1.40948	0.544744	2.07602	2.21459	0.625492	1.973	2.16997	1.57683
14.58_563.2634	Protoporphyrin Ix	HMDB0000241	5.12353	1.6275e-37	1	1.22538	91.4848	1	1	2.94758	4.47934	1	5.69885	1	91.0731	8.96058	17.6193	1	369.158	90.0338	15.5748	62.0005	13.2788	31.9805	87.6216	645.901	31.6221	35.9709	259.745	53.3092	68.7727	7.78128	1	1	1	1	1	1	1.12867	1	1	1	1	1	1	1	1	1	1
14.59_305.2472	Arachidonic Acid	HMDB0001043	0.38747	0.00110123	0.558723	2.2722	0.921185	0.891501	3.43698	0.381126	0.362019	0.608103	1.21607	0.578142	0.916828	1.29617	1.35708	0.0967166	3.75581	1.97595	1.21349	2.50488	1.16256	3.04823	3.57791	2.49985	4.31385	2.14071	1.27808	1.91057	1.15843	0.808391	2.36153	0.63715	0.885505	2.55393	0.0693699	0.984012	2.00095	0.614861	0.693074	1.35652	0.514384	2.68639	0.965892	0.950067	1.9019	2.0058	1.99488
14.68_269.2261	Anhydroretinol	HMDB0062447	-0.218622	0.0244872	0.19944	1.1324	0.0621287	0.558116	0.998703	0.294041	0.477609	0.61525	0.594394	0.490067	0.561098	0.489967	0.235374	0.128825	2.10359	0.919066	0.95104	1.91201	0.750631	0.811541	1.5838	1.41639	1.07785	1.99371	0.604567	0.588143	0.614645	0.409837	1.04774	0.137315	1.26629	2.15646	0.0456768	1.00089	1.27765	0.293207	0.633504	1.07342	0.840616	1.34975	0.451486	0.670464	1.19704	1.01454	0.793212
14.70_282.2790	Oleamide	HMDB0002117	-0.0820007	0.806486	1.41647	3.14803	1.10041	0.680472	1.3273	0.511396	0.726184	1.02084	0.661696	0.379971	0.509055	0.843696	0.728641	0.259291	3.05489	2.05098	0.659322	1.31171	0.572079	1.45442	2.04644	1.98	1.16469	1.04098	0.693746	0.923352	0.479104	0.343644	1.63796	0.103763	1.16188	5.4913	0.0870084	2.09426	3.19915	0.943003	2.10995	4.98291	1.93348	8.43785	1.84435	1.50476	3.06495	3.75363	1.04171
14.73_714.5080	Pe(14:0/20:2(11Z,14Z))	HMDB0008835	-0.826507	0.0553159	1.88517	1.44125	0.0058848	0.68443	0.0508401	0.235829	11.2964	0.00956063	0.140358	0.250332	3.48383	0.01364	0.587571	1.11912	1	1	1	1.21005	1	0.0870678	0.62332	0.194242	2.90004	1	1.38121	1.808	0.274667	0.154509	4.22252	7.88945	0.336424	0.515292	9.75121	1	5.5128	1	6.03865	0.00807559	1	1.20479	1.26307	1.01786	3.35718	0.296573	0.957395
14.74_281.2470	Linoleic Acid	HMDB0000673	0.00659443	0.899296	0.288699	1.50215	0.169592	0.180546	0.527474	0.655076	0.729514	0.818778	0.778025	0.593131	0.870632	1.13572	0.83442	0.285384	3.34586	1.41025	1.33513	2.28843	0.925205	1.20945	1.81535	1.89779	1.69924	1.28313	1.13943	0.82118	0.739157	0.70342	0.901843	0.398753	1.25161	2.34538	0.108436	0.99108	2.22191	0.802776	0.964125	1.25738	0.742542	1.91964	1.26228	0.780038	1.98826	1.7621	1.33233
14.74_331.2837	Mg(0:0/16:0/0:0)	HMDB0011533	-1.38942	0.176426	0.487936	5.35659	1.44553	0.523813	0.288378	0.318909	0.550254	0.786504	0.607672	0.250445	0.496472	0.927106	0.477607	0.044416	35.3053	1.97877	0.306139	1.37717	0.159166	0.272131	0.711483	0.962298	0.430619	0.733652	0.284132	0.402765	0.232598	0.0556921	0.00178335	0.049955	1.0006	9.93557	0.110265	1.10861	7.36095	0.917939	3.28975	3.56273	1.26635	2.47209	0.982331	1.18906	1.74391	2.06871	0.552245
14.83_357.2999	Mg(0:0/18:1(11Z)/0:0)	HMDB0011536	-0.338209	0.0527417	0.0156605	0.823304	0.0135727	0.0253689	0.0507945	0.198842	1.66925	0.994068	0.978073	1.32847	1.06679	1.62607	1.16154	0.220737	0.508417	1.04465	1.78409	1.12046	0.582271	0.383184	1.61793	1.66307	2.25021	1.18146	0.483126	0.00630776	0.014747	0.268217	1.17833	2.50017	0.759257	1.34035	0.0123924	2.26717	1.22136	0.38466	0.326465	0.187631	0.0640062	1.34128	0.343708	0.641341	1.35961	0.966467	0.265689
15.15_546.3544	Lysopc(20:3(8Z,11Z,14Z))	HMDB0010394	0.179135	0.997949	0.000308641	0.221567	0.116025	0.000717259	0.244745	8.79859	7.88833	0.198943	1.1354	0.675052	1.41623	1.06102	3.00218	2.99537	0.722967	1.29853	0.239061	0.686818	1.55051	0.172165	0.0430093	0.0394531	0.0280048	0.0860637	57.1077	41.734	19.9299	1.7711	3.39821	351.689	0.701469	1	0.868549	0.180376	0.753432	0.343992	2.01181	1.65461	1	1.56941	1.62504	0.253234	1.82768	1.00675	2.28127
15.31_175.1470	Alpha-Ionene	HMDB0059826	-0.120872	0.543117	0.653589	2.27736	0.0529328	0.720566	0.705795	0.0393171	1.19264	11.499	1.04601	2.36312	1.61573	2.05256	0.237985	2.13761	1.41849	5.05346	2.92448	2.16917	0.9767	2.89171	2.50616	4.07915	1.5613	2.59635	1.76444	0.0466186	0.0242803	0.0510286	0.699597	1.14193	1.20224	1.0189	0.0212734	1.06415	2.73568	0.264391	2.41461	1.19078	1.24387	1.30479	3.10153	2.19509	0.164695	12.8546	1.34641
15.33_703.5729	Sm(D18:1/16:0)	HMDB0010169	-1.61759	0.0173571	1.14136	0.868594	0.0323107	1.00492	0.756901	1.30304	0.896022	1.08657	0.955822	1.89784	1.0804	1.42576	1.47176	1.52767	0.495635	0.69575	0.245229	0.0604017	0.477132	0.549099	0.755495	0.280546	0.0314886	0.800146	0.136079	0.538849	0.579564	1.97547	0.739518	139.045	41.5281	0.988908	1.92159	1.5309	1.25328	55.4518	14.3398	3.74591	67.3089	1.25304	1.00611	0.943453	0.591532	1.33862	0.718541
15.34_724.5258	Pe(18:2(9Z,12Z)/P-18:1(11Z))	HMDB0009116	-2.03018	0.0931006	0.322246	0.0487605	0.711353	1.38352	2.0774	0.556149	0.0958139	0.0300273	0.0499015	0.208477	0.193545	0.206762	0.722609	0.867673	1	1	1	1	1	0.188749	1	1	1	1	0.186292	17.8605	4.74684	3.94043	0.42092	1.43345	20.9657	1	1	1	0.188749	1	23.6116	1	1	1.66341	0.740499	0.620585	2.08576	1.4016	0.846909
15.52_295.2267	13S-Hydroxyoctadecadienoic Acid	HMDB0004667	-0.947461	0.000767049	0.0910517	1	0.191947	0.13362	0.360689	0.213961	0.12393	0.248047	0.251583	0.127629	0.51737	0.159459	0.101115	0.128993	1	1	0.270191	6.42575	1	0.559953	2.90889	3.89546	1.03498	1	0.146166	0.15124	0.21856	0.110738	0.0756617	22.4401	2.77698	16.1052	8.50994	1	5.36033	1	0.829346	2.7383	1	1.54704	1.4161	0.769947	3.11882	2.90886	0.673543
15.52_563.5030	12-Oahsa	263595	-0.956782	9.21977e-05	0.0124787	0.0759247	0.146313	0.0478689	0.0637982	0.0413597	0.10491	0.0100884	0.115234	0.0480711	0.0128685	0.103017	0.292022	0.0909332	0.212342	1.24069	0.535543	2.33979	0.0814973	0.785613	3.32547	3.50192	1.00694	0.242421	0.00288969	0.00553247	0.241811	0.00672761	0.0627071	29.4999	3.7077	3.47464	5.05299	0.0814973	3.30675	0.431354	0.0364652	1.33403	0.0627078	1.40411	1.11232	0.953549	2.44178	2.9266	0.992293
15.54_281.2471	10E,12Z-Octadecadienoic Acid	HMDB0005048	1.1879	1.02427e-08	1.18382	9.73546	1.16276	3.14158	2.38027	0.467304	1.33143	3.17045	1.82885	1.77773	1.50195	4.58293	0.581669	0.96039	12.8091	4.75774	3.35313	15.0909	1.51461	1.50062	15.1504	13.2403	1.14131	7.14662	1.0833	2.22637	1.17532	0.960848	2.8805	1.60352	3.07896	6.77993	0.0585456	1.80589	1.95235	0.097716	1.91871	1.47136	1.89759	2.17333	1.04472	0.680001	1.33208	1.54486	0.622094
15.54_283.2630	Petroselinic Acid	HMDB0002080	-0.270788	0.0103507	0.129939	1.04883	0.000742481	0.172988	0.584173	0.0370242	0.602259	0.990095	0.744519	0.475533	0.515522	1.01621	0.539828	0.0822748	1.49348	1.35609	0.862263	2.32476	0.799751	0.925716	1.73234	1.66684	1.2658	0.729574	1.22019	0.256793	0.357132	0.0370117	0.617965	1.43974	1.42554	2.89292	0.0201704	0.874792	2.15101	0.820427	1.11165	0.960696	0.176919	1.60266	1.21297	0.918676	1.8449	1.7727	2.64616
15.54_780.5517	Pc(16:0/20:5(5Z,8Z,11Z,14Z,17Z))	HMDB0007984	-0.300434	0.010877	1.18429	1.03863	1.23792	1.12199	1.00543	2.59269	0.631922	0.365608	0.363474	1.25781	0.515833	0.71878	2.00501	0.983374	0.00755377	0.49967	0.194748	0.444387	0.84277	0.353018	0.619288	0.217092	0.380356	0.308393	0.00936115	1.25365	1.98229	1.26946	1.43458	3.00035	0.730382	1.65677	2.82012	2.17017	0.949913	1.1109	1.00518	1.2597	1.33983	1.2754	0.791736	0.557565	1.12865	0.789597	1.34595
15.66_327.2899	2(R)-Hydroxyicosanoic Acid	HMDB0061659	-1.40523	0.00212203	0.0248333	0.637568	0.0224918	0.0393322	0.00439268	0.148953	0.0464613	0.0434179	0.359035	0.0476008	0.0988943	0.103497	0.0717584	0.0309933	1	1	1	1.17299	1	1.69074	9.56752	1	0.203326	1	0.0216759	0.257877	0.0660536	0.020966	0.562033	1.21786	1	45.1571	1.26648	1	9.57376	1	1	16.6449	1	0.934319	0.19089	2.14293	0.979003	2.59773	0.0584334
15.90_283.2643	Palmitic Acid Ethyl Ester*	45008	-0.210021	0.874659	1.12709	2.54155	0.289313	1.21848	1.61596	0.433524	1.56798	1.16922	0.919951	0.683307	1.19526	1.5712	1.00973	0.713926	1.24618	1.15993	1.16263	0.527116	1.34332	0.91608	0.635889	1.06287	0.869306	0.624504	0.393388	0.501251	3.0812	0.508544	0.743973	0.753821	0.481424	1.23004	1.03803	0.219702	1.00984	0.934762	0.254376	1.0697	1.31633	0.909128	0.0498043	0.0916437	2.87857	3.89649	0.10738
15.91_359.3151	Hexadecyl Acetyl Glycerol	43452	-0.390781	0.836125	0.800663	4.30863	1.78591	1.05415	0.737547	0.342381	0.862256	0.733887	0.931699	0.301022	0.679289	1.42524	0.62001	0.20072	26.9447	2.17703	0.495877	0.179448	0.259729	0.744535	3.48312	1.88199	1.28813	3.19232	0.0662955	0.988658	0.00605764	0.00394251	0.320278	0.0586984	1.1825	11.9977	11.5806	1.12333	8.50349	0.771359	0.459034	2.43196	0.554971	1.09172	0.443535	1.20617	1.93214	1.49814	0.98128
16.33_205.1606	4-(1,1,3,3-Tetramethylbutyl)-Phenol	HMDB0013825	-0.156659	0.549157	0.919567	10.5646	4.9027	3.17363	1.19242	0.0136666	1.04493	0.785237	0.314663	0.255807	0.671383	0.627969	1.53447	1.11547	0.735066	0.792818	0.914389	0.660966	1.48059	0.632296	0.526284	0.846064	1.04852	0.866147	0.656616	1.29976	0.769091	0.961485	0.195483	0.818776	0.873614	0.993169	0.726155	2.079	1.39347	0.95278	0.556619	0.627342	1.08912	20.2597	0.479949	0.478958	2.70266	0.825531	0.734166
16.61_199.1686	Cis-5-Dodecenoic Acid	34891	0.980739	3.44981e-05	0.457382	19.0661	3.65047	2.8955	2.64348	0.0264115	4.71958	4.93679	3.02549	14.6872	3.28338	21.1661	0.191912	1	6.50538	0.852224	1.65295	3.70173	1.00082	6.21588	2.09902	4.00559	1.46797	1.81828	1.30085	3.23272	0.761692	0.554959	13.0403	1.01443	0.68694	1.74243	1.21469	1.01712	0.359971	0.000267666	0.914338	0.787536	0.610153	3.24208	0.719673	1.02223	3.10724	2.90825	1.77312
16.82_401.3426	7-Ketocholesterol	HMDB0000501	-0.628076	0.024268	0.0144995	0.0655249	0.00753692	0.0485601	0.0557081	0.00316903	0.865506	1.44937	1.08262	0.301832	1.14488	1.03298	0.0157038	0.170842	1.2342	0.921753	1.00494	2.3301	0.830302	0.993113	1.05707	1.7804	1.48455	1.94085	0.136061	5.65594	0.00564604	0.0199119	0.0449473	1.53975	1.01393	7.34451	0.484627	0.835537	1.31344	0.0425768	0.576353	1.08791	0.158905	2.6849	0.0401646	1.25	1.2871	6.4305	0.931954
16.85_577.5141	Cohibin C	HMDB0035397	-0.685045	0.169619	1.13887	0.109546	0.482496	0.000588297	1	0.0475371	0.654818	18.128	1.80838	8.17465	0.633205	3.27165	0.102575	0.784593	1.95097	1	1	1	1	1	1.12152	0.372821	1	1	1.08691	0.102011	2.04932e-05	3.79901	0.542549	3.54928	1.07653	11.8505	1	1	0.874875	1	1	2.45978	1	0.868068	1.21353	1.01653	0.400204	11.8009	0.87066
16.88_391.2833	D8'-Merulinic Acid A	HMDB0041454	-0.163783	0.0951332	0.637019	0.842477	0.660843	0.783012	0.74963	1.01574	0.915032	1.15544	0.998307	1.0019	1.00634	1.01921	0.869078	0.881774	1.10286	1.16403	1.03237	1.00181	0.854292	1.03513	1.08108	0.998662	0.734713	1.03532	0.70923	0.928737	1.1339	0.704004	0.764996	0.156646	0.920969	1.10241	0.708729	0.875085	5.59364	0.721571	1.00586	0.903445	0.900843	1.19393	1.01326	0.732121	1.00756	1.82841	1.17708
17.07_270.2787	Capsiamide	HMDB0040940	0.412977	0.166883	0.31575	1	1	1	14.0752	0.572482	1.46126	3.22861	1.46134	2.95831	1.66365	1.87785	0.750232	1.29688	0.614093	0.124125	1.24311	0.302955	1.24245	2.10305	0.716485	8.55636	5.04769	0.0617228	1.88957	0.425839	0.541251	0.0696188	1	0.43574	0.554081	4.98234	7.37802	0.273381	0.916372	0.70823	0.0515274	0.574446	1.47355	1.20484	1.32714	2.13405	1	0.345394	1
17.22_338.3420	13Z-Docosenamide	64926	0.281281	0.352452	0.553226	1.40458	0.986952	1.05825	0.923997	0.355114	0.619184	0.532306	0.932216	0.471857	0.74712	1.58553	0.642773	0.259466	11.0758	1.8402	0.440273	0.21963	0.164195	0.268579	7.40404	5.10226	1.48843	2.50945	0.599246	1.24355	0.774233	0.654631	1.02971	0.0251386	1.55044	10.6132	7.43004	1.7944	12.5924	0.907008	2.52799	1.97089	0.515497	1.92108	0.725022	0.833328	1.43814	1.35591	1.11996
17.34_309.2053	Corchorifatty Acid D	HMDB0033243	0.0911807	0.340599	2.17573	1.68348	0.24857	0.370059	0.681654	0.929345	0.000608871	3.28258	1.32777	4.33618	5.34495	0.559338	0.469577	1.42118	1.99406	1.57448	2.5149	0.448423	0.822603	2.78488	0.551155	0.967213	1.83815	2.05042	3.11506	1.10335	0.979905	1.07051	8.8548	0.624931	0.127579	0.924192	4.41133	1.1027	1.24217	2.80488	1.96411	0.766991	1.00414	0.770526	1.95563	2.26722	0.929494	1.51998	2.21925
17.44_281.2475	9(E),11(E)-Conjugated Linoleic Acid	34797	-0.428939	0.37984	0.126111	1.05938	0.666726	0.827998	0.557904	0.0658469	0.0807655	0.322727	0.933224	0.627738	0.359641	0.732391	0.154173	0.00611584	3.80582	1.20114	1.35836	14.2551	0.336249	0.279878	3.52355	0.0974187	1.24087	6.47781	0.849435	0.823108	0.590222	0.416735	0.754226	3.79482	2.32298	10.5808	0.118522	2.00941	11.6012	0.0671638	3.13075	12.9812	1.41285	3.28219	1.46482	0.849607	3.02752	2.20147	1.13931
17.63_121.0294	3-(2-Furanyl)-2-Propenal	HMDB0032918	-0.199567	0.0906109	1.05083	0.185829	1.41518	0.194694	1.33192	1	18.8037	0.284035	0.196811	1.46909	0.29414	0.380095	1.06143	1.33748	0.107034	0.929276	0.85392	0.989505	0.209288	0.975263	0.53151	0.574476	0.660072	0.596881	1	0.479198	2.40567	0.898236	2.24575	0.619846	1.16355	0.666074	1.01049	0.913216	0.528168	0.752752	0.536085	1.24324	1.73466	1	1	0.211372	0.59591	1.10206	0.949173
18.07_205.1608	Delta-Methylionone*	HMDB0031737	-0.079825	0.486144	1.98977	1.60889	2.80025	0.86378	0.999899	0.0735449	1.48608	1.63191	1.31941	1.45584	0.498144	1.15891	1.70631	1.05986	0.0334063	0.932134	0.933332	0.587221	0.0100908	0.816039	1.06615	0.877524	0.694084	1.37521	0.197579	3.41356	0.761958	1.00314	0.629625	0.602693	1.24566	0.673291	1.21364	1.34501	0.605348	1.66836	0.393597	0.910251	0.966357	0.597222	0.829946	0.211702	0.344906	1.01364	0.274604
18.07_283.2625	Elaidic Acid	HMDB0000573	0.267051	0.446363	0.43248	3.09961	0.00283742	1	1	3.2954	6.63378	18.5466	5.8019	3.71175	1.36433	1.21096	0.001881	14.4685	0.827575	1.77294	0.700424	1	0.580088	1	2.17935	1	1.57043	1	1.38615	0.534053	0.447386	0.541568	0.767812	0.161299	0.252629	1	1	1.07285	1.63417	1	2.1216	0.448532	1	1.35771	0.946962	1.29657	1.79206	1.16774	0.620422
18.48_198.0867	N-Acetylhistidine	HMDB0032055	0.279015	0.00649128	1.00989	1.14125	0.50397	1.37083	1.05082	0.781551	1.04997	5.54152	3.23438	2.75831	3.94896	3.52036	0.623656	1.45785	1.15927	1.13988	1.10547	1.19671	0.992108	1.06786	1.06666	1.04348	0.943909	1.08458	1.10054	0.616383	0.810114	1.07969	1.11693	0.0035785	0.897688	1.04585	0.00410244	1.03221	1.02506	0.913619	0.879057	1.06773	0.859095	1.05796	1.00042	1.20028	0.719658	0.974908	0.841562
18.50_325.1839	2-Dodecylbenzenesulfonic Acid	HMDB0031031	0.030779	0.714133	1.09906	1.43525	1.27372	0.891828	0.891028	1.29099	0.933374	0.913153	1.09889	0.978054	0.994139	0.900661	1.29219	0.954469	0.590153	0.984876	2.66745	2.21008	0.438905	1.62738	0.518898	0.703863	0.996658	1.83644	0.822094	0.40227	1.68624	0.831022	1.47653	0.988834	1.01512	1.72195	2.14659	0.922273	0.892451	1.14151	0.703863	1.00334	0.864629	1.00223	0.785474	1.06444	0.820303	0.970906	1.00036
18.50_716.5236	Pe(18:2(9Z,12Z)/16:0)	HMDB0009088	-0.187578	0.373939	1.40233	1.20243	0.52055	0.922022	0.893831	0.512999	1.98792	2.29919	1.00632	1.73485	1.83726	1.63059	1.72286	2.96434	0.632216	0.627966	0.652974	0.776465	1.01998	0.380309	0.826998	0.367572	0.351144	0.420597	1.10239	0.470541	0.870118	1.08003	0.596912	1.13126	2.05919	1.4209	0.0374042	1.96347	2.10732	3.00996	2.20771	1.98135	6.38866	0.464894	0.556805	0.842984	0.571974	0.258396	0.391396
18.56_350.2079	Murrayazolinine*	HMDB0030183	0.326741	0.0027906	0.533923	0.7316	0.749383	0.884163	1.04634	0.423886	0.448077	5.17794	2.81897	3.19624	2.10807	3.23572	1.62039	1.26045	1.01218	1.2956	1.13288	1.34298	1.31667	1.62324	1.16037	1.45429	3.71259	1.24204	1.36668	0.223243	1.3403	1.28378	0.812616	0.039525	0.7296	1.07526	0.0493873	1.02883	1.22857	0.221649	0.960869	0.765374	0.127343	1.14969	0.98259	0.9816	0.259382	0.511594	0.592784
18.59_437.2792	(R)-1-O-[B-D-Apiofuranosyl-(1->2)-B-D-Glucopyranoside]-1,3-Octanediol	HMDB0032798	-0.273763	0.0773118	1.4574	0.472509	0.460869	1.43851	3.62899	0.855551	0.977809	1.33682	1.67035	1.63134	1.34709	1.00266	0.785164	1	0.412745	0.670289	1.09154	0.804355	0.49275	0.809259	0.263215	0.524125	0.496392	0.582009	1.01212	0.604437	0.505848	0.750959	0.14651	0.0226859	2.11397	2.02715	0.0319427	0.993837	1.21085	3.47733	2.13051	2.476	2.04721	1.05529	0.715035	0.965114	0.391316	0.742785	1.09612
18.74_176.9356	Pyrophosphate	HMDB0000250	-0.0461567	0.523306	1.92785	1.41882	2.32065	0.443632	0.17158	1	1.61273	0.912644	0.00935193	0.903246	1.94025	0.451062	0.365111	2.28506	0.00589322	1.00371	1.04518	0.984532	0.134964	1.03094	1.01187	0.964852	0.968215	1.00234	0.936462	1.13685	0.989926	0.390465	1.35437	1.03646	1.03191	1.0101	1.11759	0.988263	0.995461	1.00113	0.0029312	1.01606	1.03687	0.884495	1.02184	1.01007	1.70077	0.936294	0.573747
2.01_265.1176	N(2)-Phenylacetyl-L-Glutaminate	HMDB0062645	0.355604	0.0038184	0.939766	1.95225	1.20439	0.325156	0.61541	0.677029	3.31644	4.30409	3.03562	0.90413	0.685302	3.42388	1.15566	2.03143	2.16665	1.21161	3.43229	4.36085	0.51713	1.84949	2.81891	0.810543	1.00999	0.759618	0.672954	1.58019	1.65204	0.660105	2.70908	1.11235	0.36649	0.179225	0.951232	0.459893	0.576179	2.1905	2.94614	3.02764	0.47238	2.64179	1.19298	0.267478	1.3246	0.148525	0.376851
2.03_147.0297	Ribonolactone	HMDB0001900	-0.872567	1.25855e-06	0.201821	0.40849	0.147973	0.293879	0.195253	0.00509474	0.0440577	0.0254217	0.142806	0.170351	0.455554	1.93908	0.125879	0.0760632	1.26492	0.0527985	0.102466	0.341523	0.0622458	0.75243	0.492121	0.204527	0.187733	0.872276	0.174006	1.30571	0.954525	0.677113	0.261856	0.588367	0.850673	0.731772	0.776873	0.240443	0.867445	1.17769	0.847143	0.236242	0.688924	0.691262	0.0992488	0.637645	0.749933	1.00918	1.11058
2.03_161.0452	3-Hydroxy-3-Methyl-Glutaric Acid	3793	-0.143693	0.513753	1.08219	1.14784	1.12198	1.022	1.1177	0.502229	0.79203	0.50206	0.905324	0.801289	2.11	1.20379	1.0247	0.649452	1.01092	0.449491	0.504843	0.6272	0.600614	0.898531	1.06365	0.804751	0.862742	1.26606	0.875516	1.23399	1.23344	1.40453	1.17194	0.359052	1.12553	0.811945	0.757221	0.583187	0.645347	0.936347	0.673157	0.424046	0.637018	1.12448	0.323491	0.546181	0.52241	0.684712	0.843816
2.05_377.1441	Riboflavin (Vitamin B2)	233	1.67008	3.69319e-14	3.82818	0.928971	7.96493	1.05895	10.877	1.14622	7.97771	24.1258	7.22301	26.8783	1.31781	10.1786	10.8079	9.3268	13.5804	6.28617	15.5255	2.00499	1.17113	4.51144	1.46069	40.6989	20.9019	2.73806	1.6568	13.1004	16.7949	15.0168	1.30606	10.7322	0.103933	0.447739	0.0648237	0.0830379	0.217272	4.83884	0.00263594	0.0594811	5.93332	6.6103	0.727784	5.65379	1.57358	0.0458328	1.29857
2.06_453.1746	Trp-Lys-Oh	65272	-0.971667	0.0406502	3.15163	1.60118	8.99722	0.361224	0.625063	1	1	1	0.41577	0.635838	0.496525	1	1	1.13786	1.83883	0.719354	0.350005	1.12224	0.71002	1.12674	0.386105	0.686327	1.84002	0.67153	0.235942	0.127616	0.252639	0.607049	0.902946	3.24877	0.790636	1.19946	0.877757	0.71002	1.8625	0.640057	9.37497	6.09423	1.4784	5.27159	1.24246	4.42104	1.24501	0.00192936	0.628567
2.07_358.2061	Lys Pro Asn	15889	2.50476	1.73515e-13	8.54968	102.051	164.035	105.251	11.6343	17.3366	4.03712	5.3475	1.92393	64.2865	2.39715	35.8251	24.207	46.7985	2.26537	6.23348	11.1337	0.834931	0.339646	0.236108	9.04443	21.9621	9.3549	194.972	0.154407	3.56358	11.0923	23.0035	0.674508	0.130412	14.7957	3.73321	0.432617	0.00773044	1.69341	1.60991	0.892543	1.45025	0.39967	1.12769	0.0590577	1.15894	1.50927	1.58659	0.0614242
2.08_298.1143	Nelarabine*	HMDB0015401	1.47198	3.32627e-25	3.27949	3.00935	5.77877	1.81895	3.3859	3.09357	4.52245	3.05264	4.92189	7.28893	13.8398	8.09933	4.99692	17.8531	4.68883	2.54714	4.11709	2.76775	5.39646	1.71013	3.47896	2.02693	1.70683	4.93932	4.52762	3.4089	3.58425	4.43137	3.42906	1.61388	1.16053	1.6532	0.528273	1.26904	0.812311	2.39602	1.20312	1.72866	1.32337	4.51945	1.4488	1.37579	1.02621	1.54008	0.611735
2.09_159.0292	2-Methyl-4-Oxopentanedioic Acid	HMDB0039447	0.280578	0.113206	0.917193	2.04353	0.868491	0.652616	0.405975	0.725312	6.49842	0.605267	6.36326	2.0517	2.31462	1.47278	3.79235	4.24867	0.884229	0.477267	0.491961	0.677119	0.62643	0.518139	0.704359	0.254235	1.70679	0.846754	1.39501	0.817886	1.1621	0.855723	0.826231	0.625597	1.19667	1.03302	0.7212	0.883778	0.894693	0.795539	0.878046	0.535972	0.972068	0.955885	0.95874	1.20348	0.970112	0.668893	0.606294
2.10_278.1233	N-(1-Deoxy-1-Fructosyl)Valine	HMDB0037844	0.115383	0.779789	0.479176	1.04425	1.0048	0.853451	1.93399	1	1	1	1	1	16.3979	1	1	1	8.71275	0.381302	0.235922	1.85226	0.120869	0.320564	0.121483	1.07318	0.251006	0.425435	0.593995	1.81456	6.36254	2.69407	0.900834	0.740267	4.09667	0.33137	1.01369	2.21355	0.829985	1.22167	1.15823	0.251006	0.86172	10.1113	1.60187	0.237102	0.577411	0.759622	2.85393
2.11_132.1015	L-Isoleucine	HMDB0000172	-1.6029	0.200328	1.45548	1.66397	0.00292982	1.36191	1.04971	1.19731	0.00273699	1.02844	1.09034	0.612087	1.13536	0.00395825	1.29781	0.983927	1.681	0.0970708	0.347622	0.17954	1.26855	0.163062	0.00274898	1.17992	1	1.40866	1.55694	1.64813	0.00211548	1.05354	1.36847	0.341066	2.38068	19.5196	2.53357	3.31009	62.3572	1.28887	12.2559	3.15705	0.238286	0.00154855	1.35112	1.21897	0.946457	1.08606	0.00212271
2.15_145.0139	Oxoglutaric Acid	HMDB0000208	1.26263	9.80635e-05	34.3371	4.40593	5.08295	1.38925	71.6292	1	1	0.0370377	1	1	0.327271	1	0.620629	1	1.97495	1	1.29727	0.394193	0.955614	6.57408	7.212	2.42425	11.1892	5.34068	0.034374	17.8616	8.41525	1.34073	4.17894	1	1	0.00103915	0.318963	0.322525	1.79138	0.245039	1	0.295729	0.875661	0.0202218	16.7529	0.169729	1	0.000712198	0.87311
2.15_285.0582	3,4,5-Trihydroxy-6-(2-Hydroxyphenoxy)Oxane-2-Carboxylic Acid	HMDB0124997	1.62876	0.000397766	0.114602	5.64187	5.78874	3.89125	4.49144	1	4.96729	0.298473	3.31078	3.19945	0.656097	1	1	0.135343	67.403	2.68785	0.0452327	3.56764	23.2814	5.73589	76.9196	0.0197074	35.1568	60.7642	36.8494	31.2298	0.661899	1.31772	2.51363	1.03322	11.6645	2.38142	6.56914	0.341892	1.06083	1.23967	23.2645	6.39417	0.732745	5.65993	29.7207	0.918431	9.4158	37.5785	18.3723
2.16_104.1070	Choline	56	0.732109	3.62213e-59	2.44782	2.09114	2.6392	1.85188	2.02822	1.65798	1.59806	2.07904	2.4341	0.984348	2.06113	2.01584	1.82836	2.27225	2.65536	2.11441	1.96011	2.24883	2.14076	4.25159	2.27675	2.28137	2.81343	1.9783	2.28761	2.69993	2.54725	1.74431	3.16348	0.577956	0.684503	0.719472	0.724743	0.960175	0.537021	0.848334	0.954314	0.86374	0.680681	1.06937	1.03957	0.706208	0.973727	0.953491	0.775888
2.17_123.0432	Salicylaldehyde	66352	0.0444979	0.621979	1.6226	1.31306	0.104976	1.21121	0.998986	1.09971	0.0661257	0.782227	1.16728	0.794887	0.979896	0.127216	1.2847	1.00194	1.07451	0.939512	0.941309	0.145387	0.939975	1.09518	0.921896	0.0836677	1.05713	1.05447	1.52116	1.3192	0.0914538	1.04243	1.62886	0.2185	1.06049	1.04978	0.209098	0.0649301	0.891838	0.587332	0.871274	0.0261368	0.945531	0.0613497	0.895238	1.159	0.861929	1.19953	0.014059
2.17_136.0751	Phenacylamine*		0.0718331	0.571473	1.82958	1.30629	0.00199222	1.32486	0.973474	1.11286	0.000326502	0.81716	1.03844	0.678532	0.938306	0.0025332	1.27528	0.964598	1.08773	0.923163	0.967924	0.00219138	0.969367	1.26582	1.02374	0.000315887	1.15564	1.11968	1.75261	1.40884	2.39701e-05	1.09337	2.0853	0.00441299	1.07684	1.09047	0.00937273	0.00180609	0.809357	0.582955	0.897796	0.00160228	0.94007	0.00106686	0.899304	1.20364	0.867753	1.34447	0.00168783
2.17_165.0542	2-Hydroxycinnamic Acid	HMDB0002641	0.0808398	0.519311	1.88528	1.36601	0.010451	1.44819	1.01681	1.10225	0.00763182	0.832973	1.08553	0.670897	1.00853	0.024584	1.30358	0.919218	1.09402	0.931114	0.976113	0.000161836	0.970797	1.30493	1.03379	0.000584215	1.19506	1.11234	1.75242	1.42072	0.0149287	1.09237	2.14902	0.00906839	1.06889	1.08075	0.000655344	0.000562406	0.817741	0.570998	0.911994	0.000403794	0.942517	0.00448559	0.877394	1.18933	0.872121	1.3819	0.00349247
2.17_182.0807	Dl-O-Tyrosine	58353	0.0797416	0.514183	1.8162	1.31928	0.0100405	1.47731	1.02704	1.10475	0.0688007	0.844989	1.05738	0.695918	0.999059	0.00139273	1.30241	0.984956	1.08155	0.93255	0.974925	0.0941947	0.9638	1.34145	1.03414	0.0107187	1.18738	1.11676	1.71242	1.42491	0.0108565	1.09614	2.17059	0.0311709	1.06745	1.11177	0.107396	0.0177984	0.814461	0.576453	0.911906	0.0585471	0.955166	0.0190969	0.880111	1.16628	0.853934	1.39711	0.0422701
2.18_232.1539	Isobutyryl Carnitine	34492	-0.405268	1.37535e-12	0.60735	0.680821	0.734499	0.543694	0.320178	0.730427	0.891777	0.540353	0.685964	0.400116	0.65586	0.511936	0.392864	0.477954	0.567698	0.475203	0.634008	0.629817	0.844431	0.309425	1.01679	0.59076	0.592698	0.563196	1.00008	0.681388	0.821669	0.734336	0.86148	0.734412	0.809614	0.924108	1.07411	1.01482	0.638403	1.27878	1.03057	0.971775	1.07897	1.32956	0.966568	1.02006	1.00284	0.906038	0.731941
2.20_119.0347	Erythrose*	HMDB0002649	0.233185	0.00239086	1.4612	2.36353	2.09977	1.30755	1.16806	0.85411	0.524671	0.944432	2.23311	0.861414	2.28555	0.978672	3.42692	1.19173	1.02709	0.384717	0.995573	0.918197	1.40966	1.27202	1.57514	0.84261	1.89668	1.32493	1.26504	1.46073	1.44463	1.05082	2.17936	0.80373	1.14941	0.661601	0.805807	0.738695	0.565452	0.638854	0.7791	0.374862	0.613922	1.17692	1.01581	0.873511	0.60857	1.17762	0.421466
2.21_113.0337	Uracil	HMDB0000300	-0.289619	0.078463	1.19559	0.49412	0.0221796	1.11021	0.469884	0.787525	0.0463183	0.298345	0.106308	0.0561329	0.998055	0.0482665	0.98137	1	4.23797	0.868165	1.09036	0.0345897	1.36431	1.24963	0.686633	0.0667598	2.19218	0.284937	0.774641	1.01745	0.0253224	0.867641	0.772386	0.0177812	0.37287	2.48467	0.0560498	0.0115716	0.459734	0.0504632	1.93399	0.012307	1.48367	0.0204918	1.1725	1.295	1.00708	2.08448	0.0269705
2.23_129.0190	2-Pentendioate	HMDB0061185	-0.204438	0.00293405	0.952762	0.611093	1.07061	0.808232	0.807233	0.11921	1.36219	0.302385	0.522493	1.13881	0.899747	1.65679	1.01041	0.453724	1.0063	0.177187	0.583248	1.17333	0.270935	0.460111	0.557038	1.22693	0.83261	0.697355	0.748738	0.633712	1.04816	1.01016	0.998069	0.535494	1.11279	0.645135	0.763328	0.853837	0.70256	0.997848	0.69393	0.606024	0.697095	1.18818	0.818505	0.663025	0.802752	0.623044	0.880773
2.28_161.0086	D-4-Hydroxy-2-Oxoglutarate	HMDB0060466	0.020981	0.742058	1.77324	0.471119	0.868415	2.18552	1.55673	0.398176	0.241528	0.280055	0.643853	0.514561	1.40152	1.27473	1.28979	0.432905	0.770121	0.25639	1.9573	1.04586	0.600509	3.83798	1.32646	0.585946	5.77493	0.561929	0.972096	5.45577	1.7545	1.13048	2.48683	0.427144	1.19696	0.540499	1.55169	0.286231	1.07216	0.260006	0.568906	0.0898229	0.413622	0.187529	0.0756134	0.876018	0.353189	0.630605	0.699494
2.29_145.1324	1-(3-Aminopropyl)-4-Aminobutanal	HMDB0012135	-1.177	8.52942e-09	0.15084	0.00334212	0.00858713	0.0388406	0.0356476	1.19234	0.170642	0.0268792	1.2317	0.0232146	0.395118	0.333607	0.0428051	0.0875242	0.0482076	0.10409	0.175979	0.752145	0.341458	0.0029878	0.00419445	0.00334673	0.0212133	0.166178	0.283465	0.0228376	0.00314484	0.078458	0.0957905	0.802741	0.908967	0.748493	0.676324	0.824448	0.521864	0.625021	0.603233	0.70007	0.897236	2.90022	1.75219	0.873727	1.47877	0.919461	0.87519
2.33_132.1015	L-Alloisoleucine	HMDB0000557	-0.101942	0.546551	1.12275	1.38478	0.000913637	1.0072	1.28276	1.13602	0.0050635	0.781096	1.06671	0.760405	0.937358	0.00114372	0.976535	0.736479	1.47034	0.55718	0.575934	0.0643581	0.997269	0.963365	0.572189	0.00543434	1.18955	0.905096	1.41861	1.21063	0.00991897	0.884479	1.09253	0.0260415	1.36478	1.44267	0.0539905	0.00674055	1.44461	0.82344	1.1966	0.0100188	1.03499	0.00286506	1.10719	1.28016	0.992177	0.974228	0.000796949
2.35_184.0962	(-)-Epinephrine*	62	0.418523	0.291817	0.552866	1.44591	0.0307217	5.54745	3.05013	0.000392292	2.71375	0.580778	5.02973	3.04814	0.0524117	0.0959976	0.0619735	1	2.51774	1.71007	0.902982	2.94478	3.01504	4.2292	10.212	0.109183	7.24962	2.00277	12.435	58.7417	1.00041	0.0242111	69.9441	0.135943	1.17592	0.523316	2.33325	0.00235439	0.904045	0.484709	1.54546	0.00178499	3.42977	0.168993	0.162263	1.55335	0.47051	69.9441	1.26277
2.41_103.0402	D(-)-Β-Hydroxy Butyric Acid	125	-0.14646	0.97607	1.86637	0.0280947	0.478813	1.91868	1.08688	0.10005	0.0105674	1.38357	2.33368	2.98665	1.14541	0.0227549	2.19524	1.36329	2.76922	2.47495	1.03172	0.0104569	0.00121115	1.28297	1.62352	0.073054	2.55649	0.878546	0.379446	0.0445984	1.03203	0.730177	0.828761	1.14915	1.26354	0.407874	1.69452	0.217026	0.717753	0.956943	0.0200256	0.0816286	0.737803	0.986599	2.63333	0.967968	1.00521	0.00305995	0.711868
2.42_180.0875	Glucosamine	HMDB0001514	1.29927	1.09551e-21	7.24525	3.35453	8.38426	6.68462	3.71762	2.00852	3.21015	5.30547	5.08536	1.91337	2.55951	5.10351	5.21825	4.5215	2.77785	4.83346	1.55043	4.99392	5.70715	9.46335	2.90484	2.35218	6.53938	12.926	2.78334	3.21044	1.28365	5.84883	3.16336	0.162468	0.287125	0.603713	1.01206	0.715975	0.651288	1.30749	0.959554	0.380515	1.23876	1.07138	0.149969	1.64356	1.60256	1.54456	0.735452
2.45_144.0641	2-Pyrrolidone-5-Carboxylic Acid, Methyl Ester	263618	-0.139369	0.383134	0.413186	0.994735	0.906186	0.383079	0.730566	0.593843	0.704545	0.495929	0.554871	0.520162	1.61567	2.49034	0.435809	0.750198	1.03774	0.95334	0.814471	1.15899	0.935505	1.09889	0.854317	0.656133	0.99328	0.893142	3.49499	1.10314	0.975415	2.10998	2.05309	0.949293	0.837801	0.74606	0.850206	1.11734	0.834078	0.933766	1.04045	0.99232	0.8162	0.0938761	0.106579	1.02459	0.222229	0.528795	1.95228
2.46_237.1596	N-(4-Aminobutyl)-3-(4-Hydroxyphenyl)Propanimidic Acid*	HMDB0139525	1.33567	0.0419478	1.79225	1.05198	1.10446	2.12352	1.36185	1.01511	0.944649	10.784	0.857763	1.07596	1.03993	1.35349	0.79864	1	0.883293	1.02425	0.997067	1.09731	0.854749	2.93785	1.09063	0.560775	0.954501	1.37829	0.977591	115.545	0.770425	1.00662	1.00075	0.94905	1.43587	4.31957	2.20375	1.10805	0.854073	0.991656	1.41889	0.733791	1.18419	1.12966	1.11483	0.933281	0.993383	0.966847	1.03127
2.46_260.1232	Glutaminylhydroxyproline	HMDB0028798	-0.199692	0.327534	1	5.05608	1	12.2231	1	1.00136e-05	1	1	1.87674	0.567673	1	1	1	1	0.355763	2.30578	0.798077	1.24804	1	1.04846	1.09038	0.20037	0.715261	0.0181662	0.201574	0.778189	0.637377	0.548616	0.760382	0.355763	0.763268	0.558877	0.525857	0.211463	0.951539	2.49864	1	1	1	1.33476	1.04417	1.9758	2.40754	2.74559	2.39128
2.48_269.0872	Inosine	HMDB0000195	6.19626	6.87295e-42	1715.83	43.6866	435.71	1313.75	50.5081	25.0578	38.8797	94.3889	29.841	1.39109	7.0905	7.04503	110.046	17.0559	4.8368	7.66868	199.418	2.11705	2.24227	12.719	182.738	35.1091	114.406	3.97086	3.51898	42.5837	2.40519	6.05737	22.3307	0.576191	3.72939	5.05586	0.959945	1.34703	0.215819	1.75363	1.68589	0.75074	0.879524	0.83481	0.781353	1.02627	0.258226	0.937255	0.659973
2.54_341.0866	3-Hydroxyphenylpropionic Acid Glucuronide	HMDB0240371	-0.654197	0.0127158	0.221564	1.03705	0.239727	0.29611	0.782443	1	0.791504	0.609884	1	4.89487	0.365372	0.917132	1	0.724555	0.52157	0.843707	0.909032	0.63252	0.803716	0.905801	0.622752	0.815136	0.921254	0.656228	0.383458	0.5243	1.44648	0.989871	0.837795	0.908777	1.02191	0.356136	0.500256	1.10455	0.836201	0.95786	0.691665	0.71257	0.455379	1.07022	1.09221	0.60027	1.01013	1.03219	1.03917
2.55_337.0937	Alpha-Hydrojuglone 4-O-B-D-Glucoside	HMDB0034242	-1.24875	0.106646	0.48087	0.128007	0.246708	0.140686	0.197553	1	1	0.0320811	1	0.210144	1.20594	0.00898625	1	0.00389444	1	1.26852	1	1.12911	1	1.05455	1	1.02859	1.54327	1.27537	1	0.0110385	0.797777	1.84118	0.873724	0.00583887	0.303302	1	0.290765	0.00681579	1.05455	0.407806	2.93699	1.54327	1.27537	0.627419	3.40463	0.65031	0.0622022	0.00369004	0.286717
2.57_143.0344	3-Hydroxyadipic Acid 3,6-Lactone	HMDB0029171	-0.870746	0.00770932	0.602543	0.256661	0.142161	0.744431	0.313196	0.119545	1	1	1	1	1	1	1	1	1.23237	1	0.634817	1.07248	0.11801	0.526881	0.275967	1.00726	0.817202	0.307441	1	0.742589	0.00484553	0.551202	0.62567	0.25074	1	0.138798	0.880949	0.0966937	0.230265	0.149518	0.169524	0.108115	0.211954	0.0555046	0.338747	0.0814257	0.310393	0.196571	1.18439
2.60_218.1385	(±)-Propionylcarnitine	85176	-0.0612231	0.338303	1.10274	0.908087	0.998886	0.874633	0.648192	1.09569	2.04831	0.901358	0.914331	0.588778	1.44398	0.768962	1.14417	0.881537	0.989196	0.572346	0.524687	1.04309	1.34988	1.17608	1.25984	0.535498	1.21515	0.80125	1.68743	0.717689	0.901617	0.660354	1.37129	0.594761	0.861362	1.50782	0.659047	1.06388	0.424452	0.932351	0.971267	0.985005	0.93153	2.4439	0.904209	1.1265	0.968292	0.60571	0.897261
2.62_162.1125	L-Carnitine	HMDB0000062	0.793833	0.079954	1	1	21.1254	1.83605	0.724781	1	0.0655663	0.58777	1.02258	1.7413	2.00234	0.211884	35.4709	0.64767	2.57312	0.323921	1.33779	1.40954	0.215034	1	1	1	1	1	0.291298	1	1	1	1	42.9278	1	1.20271	1	1	1	1	0.109292	1	1	1	0.00364172	1	0.00482857	1	1
2.63_327.0712	6-[3-(Carboxymethyl)Phenoxy]-3,4,5-Trihydroxyoxane-2-Carboxylic Acid	HMDB0125161	-0.945155	9.42305e-05	0.00296735	0.405355	0.218906	0.201388	0.434903	0.249622	0.170735	0.204573	0.916203	1.05198	0.838215	1.37882	0.138578	0.0201271	0.235638	0.715663	0.460101	0.288499	0.459011	0.312054	0.273482	0.43625	1.44337	0.722109	0.140097	1.16362	0.136873	0.792916	1.03353	0.0938533	1.31861	0.579139	1.49509	0.580784	3.07115	1.15506	0.349062	0.333339	1.26584	3.60472	0.836381	0.896233	0.554602	0.666455	1.52229
2.64_137.0700	3-Aminobenzamide	44363	1.45794	9.79497e-56	4.16273	3.03712	3.58147	2.08182	2.80317	3.7625	4.15441	4.07358	4.78983	1.77818	3.73353	2.29265	3.68908	2.00031	4.23865	8.09471	1.86843	7.11278	7.259	7.30561	6.8187	8.55197	4.72438	2.34904	7.75078	5.90847	2.29917	2.67589	2.86254	0.687494	0.652686	0.843939	0.439389	0.872026	0.543674	0.445291	0.689691	1.42029	1.67583	3.65698	0.925465	1.07422	0.876045	1.1491	0.687805
2.65_397.1743	Benazeprilat*	HMDB0060582	-0.986691	0.000684658	1	1	1	1	1	0.699185	1	0.808204	1	1	1	1	1	0.686934	0.114794	0.393464	0.318138	0.109677	1.26169	0.461149	0.822898	0.698347	0.644116	1	1	0.27806	1	1	1	0.0350349	0.559866	0.318138	0.109677	0.73831	0.461149	0.822898	0.698347	0.644116	1	9.7155	1	1	1	1	1
2.68_76.0751	Trimethylamine N-Oxide	HMDB0000925	-0.324224	0.000680026	1.58429	0.6983	2.44261	0.332223	0.0511187	0.299434	0.279743	0.53117	0.0117379	0.173405	0.0192727	0.324068	0.00780628	0.625163	0.718114	1.06783	1.1045	0.534947	0.703272	1.17789	1.09611	0.368617	1.03678	0.371929	0.655481	0.772659	1.60469	0.813024	0.531412	0.36571	0.402449	1.11052	0.164512	0.957977	0.374454	1.65293	1.06994	1.1438	0.657094	0.623926	2.12987	0.61473	6.40187	0.409613	0.541443
2.70_160.1324	Methacholine	43545	-0.409282	2.03615e-10	0.474282	0.657334	0.527178	0.561562	0.673526	0.363853	0.557279	0.766436	0.59539	0.440702	0.492576	0.648594	0.503116	0.614631	1.1546	0.363677	0.52446	0.443311	0.892796	0.836714	0.963839	0.354107	0.853103	0.397726	0.462066	0.671459	0.401544	0.698564	1.01713	0.518222	1.00034	1.15639	1.09399	1.448	1.07127	1.1207	1.02268	1.04367	1.67647	0.802328	0.682122	1.08446	0.71183	1.98381	0.885513
2.70_302.1954	Tegaserod*	44186	-0.174197	0.480268	1.03872	0.774586	0.872816	1.58833	0.949942	0.321976	2.05548	1.16797	1.01723	0.713949	0.682381	1.03664	0.218102	0.535278	1.02696	0.97638	1.00206	0.895943	1.0963	0.467369	1.55285	0.824443	0.902929	1.06362	1.04263	0.495292	0.420762	2.38329	0.0882974	2.19362	2.91589	0.997939	3.36319	1.03037	2.27639	4.05684	2.13515	1.5191	4.55231	2.5958	1.88819	0.799635	1.95148	2.15568	1.00877
2.72_235.0911	Aspartyl-Threonine	HMDB0028763	-0.0786417	0.871111	0.682558	0.955402	9.32796	1	1	1.39163	0.444474	1	0.805135	0.562113	1	1	1	1.954	1.13463	0.528338	0.801892	4.04771	1.08451	0.549241	0.737201	1.64565	0.847961	0.942214	1.12525	0.986191	0.828016	1.02879	0.462734	70.2468	0.80004	2.19241	2.80744	2.22944	1.4137	0.933597	1.14165	0.661808	0.726019	0.89126	1.70863	0.65451	0.971212	0.587953	0.703418
2.74_311.1482	Tetranor-Pgjm	96506	-0.288594	0.0946657	0.580579	1.04298	0.572485	0.864677	1.11129	1.11466	0.500031	0.412469	0.61066	1	0.611655	1.40592	0.184846	1.51064	0.962092	1.29368	1.0341	1.02383	0.688589	0.539711	0.72453	0.704861	0.647642	0.831065	1.09643	0.863643	0.653325	0.448928	0.349429	0.999447	0.755379	0.586611	0.976169	0.856358	0.817895	1.35755	1.13868	0.70551	0.673076	0.300711	0.937308	0.527552	0.993614	0.962514	0.869845
2.90_124.9911	Ethyl Hydrogen Sulfate	HMDB0031233	0.523583	1.27273e-16	1.76996	1.88066	3.03036	1.37467	1.69987	0.368391	2.34575	0.751193	1.59437	2.09862	2.66587	2.5079	2.10327	1.54701	1.86176	0.622247	1.76449	1.79479	1.045	1.3352	1.45852	1.8884	2.26263	1.94381	1.25232	2.2454	2.93456	2.73435	1.9587	0.631213	1.65126	0.888138	1.04281	0.887193	1.01662	1.00791	0.610672	0.354646	0.755262	1.07577	1.11271	1.14262	0.758437	1.04725	0.791593
2.90_94.9805	Mesylate	HMDB0240280	0.553904	3.27997e-11	2.34851	1.91653	2.76823	1.5911	1.74863	0.0819753	2.12672	0.995165	2.04816	2.16698	2.47948	1.9844	2.06582	1.67061	1.87515	0.0431652	2.02172	2.05721	1.17381	1.36749	1.73486	2.35212	2.83498	2.11141	1.20543	2.3427	2.82923	3.00301	2.20648	0.722432	1.80908	0.905852	1.02178	0.891167	0.933838	1.22735	0.62663	0.474384	0.856181	1.44753	1.05202	1.05852	0.764343	1.05111	0.818633
2.92_166.0859	Dl-Phenylalanine	65707	0.199836	8.17331e-13	1.63411	1.10658	1.51814	1.23639	1.02633	1.17191	1.51384	1.50023	1.20641	1.01209	1.08347	1.44591	1.00577	1.50768	1.14545	1.08507	1.37243	1.01751	1.10462	1.66748	1.10177	1.24783	1.28731	1.34717	1.4909	1.359	1.48763	1.45344	1.66906	0.702328	0.752559	0.820743	0.982491	0.997479	0.746057	1.05602	0.821995	1.01776	0.819699	1.32926	0.937322	1.01079	0.824373	0.989534	0.960338
2.92_349.0008	Apigenin 7-Sulfate	HMDB0037851	-0.650093	0.00910699	0.162122	0.166188	1.14239	0.725333	0.270098	0.722126	1	1	1	1	1	0.85081	1	0.845986	1.52048	1	0.164986	0.18329	0.0132962	0.055607	0.0946745	0.123594	1.35699	0.859251	0.608011	0.0558457	0.989378	1.00571	1.0312	0.184096	0.854655	1.13924	0.602025	13.6372	1.06093	0.94706	1.58452	0.168165	0.392241	5.03298	0.182761	0.223562	0.787219	0.235589	6.29928
2.92_431.0959	Dihydrodaidzein 7-O-Glucuronide	HMDB0041722	-1.47555	0.000400747	1.00331	1	1.29936	0.842519	1	0.545197	0.671087	0.267512	0.725267	1	1	1	1	1	0.000891447	0.0316658	0.208361	0.0118326	0.625345	0.00876512	1.00863	0.464428	0.609124	0.0143233	4.32201e-05	0.0436705	0.481659	1.75738	0.27059	1	1	0.208361	0.727404	0.0130758	0.19265	0.991368	0.037301	1.17988	6.05051	13.2943	1	0.378106	0.192897	0.950741	0.217196
2.93_129.0191	2-Hydroxyglutaric Acid Lactone	HMDB0059743	0.344523	2.49671e-08	1.87318	2.11364	1.86915	1.61121	1.59397	0.330744	1.57266	0.768493	1.69981	1.2185	1.93631	1.76306	1.9376	1.27115	1.21028	0.33476	1.60084	1.5615	0.92655	1.94912	1.42578	1.64509	1.89838	2.19026	1.01229	2.37123	1.64045	1.39987	1.34592	0.789716	1.03331	0.990964	0.900479	0.96968	0.87433	0.684042	0.803868	0.55203	0.973977	0.405725	0.871905	0.899721	0.751665	1.19132	0.712005
2.94_182.0808	L-Tyrosine	HMDB0000158	-0.0293839	0.982255	0.694464	0.863675	1342.69	1	0.794624	0.955512	12.7802	3.75128	1	1	1	1130.29	1	1	0.89465	0.77287	1.01647	2.28726	0.757341	0.99797	0.95164	0.747908	0.148532	1.02196	1.03411	0.881172	131.548	1.80986	0.135862	0.396569	1.08791	0.902134	1.27143	0.94434	1.042	0.63296	0.479787	7.41083	0.986657	113.053	0.921569	0.173845	1.15007	0.0460167	26.866
2.95_118.0640	Indole	HMDB0000738	0.228887	3.74994e-11	1.8884	1.30603	1.56393	1.48009	0.951693	1.10206	1.31821	1.45953	1.35503	1.05648	1.29672	1.24712	1.09519	1.51318	1.06625	1.28827	1.62047	1.14416	1.23603	1.16455	1.59897	1.22183	1.34271	1.33972	1.73808	1.49961	1.52661	1.49645	2.22965	0.83516	1.00097	1.03638	0.936516	0.905417	0.925899	0.83717	0.850741	1.07102	0.974224	2.00812	0.950312	1.41584	0.873491	1.12774	1.00205
2.95_205.0965	D-Tryptophan	HMDB0013609	0.207203	1.97427e-10	1.8189	1.28446	1.44577	1.37172	1.03088	1.06515	1.24916	1.33289	1.3444	1.11337	1.37499	1.1464	1.20386	1.65331	0.998202	1.23616	1.6998	1.03342	1.08228	1.09	1.65587	1.16329	1.39091	1.23672	1.45827	1.48279	1.42631	1.42887	1.98198	0.812219	0.915039	0.993401	0.94637	0.867331	0.960958	0.877114	0.903264	1.01855	0.855933	1.81865	0.904081	1.36596	0.852042	1.13014	0.99252
2.96_155.0707	2,5-Dimethyl-4-Ethoxy-3(2H)-Furanone	HMDB0032232	0.0865047	0.198808	3.11646	1.71138	2.10478	3.30107	1.14296	0.398355	1.32384	0.450429	1.58284	0.382617	2.83717	0.76491	2.53322	3.02255	1.73326	0.0916738	0.559074	1.55183	0.580769	4.77453	1.57489	1.01023	1.35926	2.44509	1.03105	2.16991	3.88147	1.13454	2.66761	0.447187	1.12097	1.77674	1.31693	1.38616	0.739678	1.00903	0.989775	1.26001	3.11314	1.90113	0.481517	2.33153	0.32521	1.42575	0.65264
2.96_408.1500	Chondroitin D-Glucuronate	HMDB0060454	1.04413	2.87967e-12	5.38951	2.12371	2.49207	3.08774	1.18219	2.16231	5.49302	0.175299	2.18993	4.22678	2.49594	1.37849	12.179	1.05002	0.503345	0.123776	4.96148	2.34747	0.721433	3.31095	3.69679	4.39913	2.16684	2.79834	1.08729	8.09982	3.94521	5.06179	5.79567	0.973941	2.3834	1.14324	0.661959	1.27857	0.872005	0.677077	0.388893	0.982938	0.930775	1.83569	0.484232	2.6691	0.681725	1.9022	0.686994
3.02_149.0455	D-Apiose	HMDB0029941	-0.221124	0.00889895	0.865622	0.900908	1.54955	0.598799	0.67848	0.0757516	0.809205	0.263212	1.02034	0.93382	1.14346	1.04937	1.75961	0.827513	0.533566	0.145449	0.557803	0.137303	0.306659	0.75052	0.775838	0.822407	1.11156	0.952628	0.493897	0.923706	0.854717	1.02414	0.952392	0.384739	1.21506	0.608646	0.556483	0.664319	0.901702	0.75481	1.16045	0.250121	1.04737	0.694238	0.751955	0.931915	0.687437	1.32965	0.797176
3.02_192.0648	5-Hydroxyindoleacetic Acid	HMDB0000763	0.818048	1.97801e-49	2.83335	3.54287	2.7282	2.66768	1.40248	2.37898	3.58187	2.66447	3.51682	1.4923	2.7127	2.11411	1.61168	2.23648	2.14779	2.83272	2.19464	1.8106	3.16999	2.12958	2.40776	1.80755	2.68465	2.2187	2.80016	2.6526	3.45768	1.7513	3.22508	0.62042	0.892261	1.12336	0.500523	1.10324	0.564284	0.916987	0.634961	1.00995	0.9093	2.41912	0.808504	1.03051	0.737589	0.930642	0.779796
3.02_209.0913	L-Kynurenine	HMDB0000684	0.737856	2.49179e-53	2.58942	3.09941	2.54126	2.50781	1.42252	2.20695	3.32967	2.35902	3.08876	1.41083	2.40486	1.95121	1.44167	2.64026	2.11031	2.44351	1.98014	1.78761	2.94818	2.0292	2.27467	1.78675	2.69888	2.10619	2.50419	2.57767	2.83902	1.60346	2.7972	0.671875	0.98651	1.09335	0.586798	1.07974	0.639732	0.900783	0.680016	1.03911	0.944295	2.10715	0.845528	1.56666	0.779973	0.99262	0.784333
3.05_132.1012	L-Norleucine	HMDB0001645	-0.0443012	0.401307	1.33546	1.01969	0.978371	0.974675	0.874833	0.879323	1.22443	0.929931	1.00267	0.803911	0.957769	0.969444	0.868454	1.077	0.906395	0.7919	1.00055	1.01555	0.977312	1.05091	1.22525	0.757863	1.17128	0.937595	1.27044	0.944747	1.02193	0.95412	1.06387	0.699131	0.765291	0.95906	0.828057	1.20826	0.630814	0.773487	0.757914	0.927958	1.09946	1.64286	1.12768	1.01711	0.960627	0.926034	0.928484
3.05_207.0766	Kynurenine	72	0.736582	2.57758e-14	2.24905	3.74383	2.20255	2.8502	1.16812	0.340016	4.38817	0.549788	2.51679	1.60362	2.79828	3.10429	2.52654	1.30908	2.13955	0.503431	1.85336	1.38418	0.780752	1.54389	1.50788	1.26799	3.31066	2.37201	1.56243	9.53764	2.74995	1.82806	3.42268	0.58235	2.11497	1.43908	0.694314	1.06532	0.860895	0.970017	0.800065	0.657085	0.92886	1.73181	1.15864	1.19502	0.773925	1.03567	0.627701
3.06_243.0618	Uridine	HMDB0000296	0.135274	0.0368365	1.42878	1.74805	1.7845	1.38443	1.08674	0.251953	1.37528	0.389083	1.40317	1.05773	1.61783	1.45807	1.67047	1.0987	0.98577	0.211411	1.02611	1.11121	0.571688	0.859268	1.18474	0.970789	1.61674	1.16142	0.98929	1.49973	1.47511	1.39269	1.48762	1.01423	1.87184	1.23905	1.13656	1.41096	0.968471	1.26966	1.04435	0.666845	0.925718	2.22941	1.18147	1.24246	0.97228	1.47217	1.08478
3.06_359.1234	Ala-Hophe-Oh	65341	-0.259276	0.00591672	0.757323	0.976557	0.875543	0.901612	0.891693	0.703328	0.567903	0.481028	0.426411	0.894208	0.379509	0.659349	0.211785	0.898513	0.637945	0.990225	1.01638	0.868491	0.695826	0.882113	0.922636	0.850475	0.699781	1.21531	1.09647	1.00168	0.553871	0.867233	0.860096	0.827542	0.874461	0.720782	0.971199	0.864224	0.775729	0.836584	0.765054	0.662045	0.58547	0.839068	0.773988	0.774314	0.681645	0.81261	0.826646
3.08_174.0404	D-N-(Carboxyacetyl)Alanine	HMDB0039163	1.3308	2.42252e-13	2.42565	2.35551	2.01385	1.73583	0.376121	5.12163	1.73147	2.27757	5.65271	5.56494	3.20366	1.30253	1.77247	3.36511	19.2805	0.526854	0.867109	7.34042	3.44785	11.9182	7.29574	4.85547	13.2419	6.44436	1.56844	0.662699	0.792547	0.596864	0.550312	0.704846	1.21914	1.13289	0.996723	0.191842	0.498343	0.269512	0.0488612	0.0654379	0.371394	1.68926	2.39353	2.18538	1.17816	2.70362	1.12085
3.08_732.5452	Pc(14:0/18:1(11Z))	HMDB0007872	0.223281	0.00312425	1.10516	1.06686	1.54337	1.39087	0.93221	1.06209	1.08908	0.64779	1.38531	2.01653	4.75867	1.99131	4.68246	1	0.945447	0.97441	0.981373	0.928738	0.818541	1.05098	0.792636	1.19443	0.889775	1.18681	0.851875	1.09498	0.803842	1.02445	1.13962	0.969391	1.20577	1.02911	1.05919	1.02572	0.910045	0.915831	0.976833	0.991305	1.32546	1.07576	1.0348	1.1354	0.879181	0.928919	1.08425
3.11_326.0866	Acetaminophen Glucuronide	HMDB0010316	1.43258	0.0515876	1.01142	12.8573	1	0.0322971	1.18216	1	8.89655	0.417946	1	1	0.503866	1	0.13653	1	1	1	102.549	3.36742	0.686729	0.538444	2.50094	1.60728	5.03349	0.537101	0.188417	0.878264	1.2343	0.737566	9.61916	0.815511	0.498924	1.33684	0.343799	0.887349	0.891993	5.2804	5.79887	1.20301	0.307423	0.243287	4.06434	1.02307	0.737566	0.729073	0.548539
3.12_164.0727	S-(2-Carboxypropyl)-Cysteamine	HMDB0002169	0.0365334	0.410421	2.01997	0.976048	1.08334	2.76746	0.458608	0.361374	4.06268	3.56316	0.988124	0.819725	0.158029	1	0.374746	1	1.60749	1.15433	0.354809	1.58227	1.30606	0.711507	1.15172	1.02488	5.12979	0.856961	1.0363	1.33045	1.19363	2.87802	1.03442	1.37014	2.14315	0.711236	0.177185	1.22027	1.38867	2.88884	0.620544	0.659523	1.14304	3.6622	5.18299	0.806366	0.413555	2.37439	0.553637
3.14_147.0464	Dihydro-2-Methoxy-2-Methyl-3(2H)-Thiophenone	HMDB0040237	-0.474383	0.0141285	0.924616	0.140342	0.456133	1.32418	0.177423	0.602623	1.40809	1.65233	0.213519	0.781049	0.0581495	0.545391	0.00429344	1.59821e-06	1.43691	1.18038	0.514057	1.24895	1.12675	0.0450485	0.655774	0.235276	1.02989	0.448441	0.81105	0.753376	0.167628	1.62165	0.180905	1.09525	1.10014	0.0574519	0.023513	0.876338	1.69217	2.64723	0.042211	1.03385	1.14412	3.51118	7.09377	1.00035	0.690839	2.14725	0.625395
3.15_130.0855	Vigabatrin	HMDB0015212	-0.107731	0.107257	0.797824	0.98289	0.811757	0.398507	0.552398	0.918038	0.736422	1.05481	0.249531	2.86484	3.12454	1.10319	0.817427	1.31658	0.484726	0.61904	0.983469	1.37984	0.242883	1.73383	0.78029	0.18431	0.214745	3.68623	1.6764	0.321423	0.810562	0.886306	0.641131	0.600471	1.1305	0.742258	1.48476	1.05744	1.24351	0.867102	0.921787	0.985992	0.695595	1.17472	0.911821	1.13853	0.682237	0.668255	1.22222
3.15_403.0652	Urolithin A-8-O-Glucuronide	HMDB0060022	-1.83518	0.169496	0.127558	0.310357	0.557068	0.95702	0.751976	0.302257	57.7789	1.02825	1.19938	0.0451832	1.30547	0.879822	1.27385	0.0762124	1	4.8193	32.1208	1.30606	1.42885	0.544809	1	0.188924	0.447238	0.0141862	0.0916312	1.55309	0.894665	0.734768	0.0615007	1	5.22888e-05	0.724849	42.903	0.330943	0.544809	240.082	9.53132	34.9294	0.0456609	1.13358	2.14043	1.10534	0.346883	0.0984186	0.215702
3.20_336.1859	Hydroxychloroquine*	HMDB0015549	-0.697464	0.798191	1.1162	1.20616	1.07206	1.0244	1.05669	1.00244	1.0002	1.09183	1.06881	1.11	0.995623	0.831218	0.92674	3.20268	1.10998	1.00696	0.967604	1.02056	1.07451	0.71474	1.09511	0.519103	1.30079	1.08293	0.955851	1.02189	0.947496	1.09789	0.950732	1.12692	1.11972	0.839957	0.961471	0.943053	1.39416	0.904891	1.10918	0.831838	1.20197	0.761539	0.894131	0.979523	0.967254	0.998247	0.995895
3.24_348.1011	Ampicillin*	HMDB0014559	0.693645	0.00365364	2.94403	5.23972	7.44627	2.47566	1.42794	1	20.4993	1.09938	3.57445	4.66907	13.6076	6.18217	19.5561	1.49279	1.10092	0.400926	1.39679	5.20636	1.35161	2.45958	2.98461	1.36692	8.18638	3.89094	0.306285	14.0135	0.573074	1.16517	2.18865	0.0902831	1.29198	0.603209	0.68267	0.648387	0.0575285	0.513208	0.059474	0.186689	0.113002	1	1.08378	1	0.834833	2.30233	1.11456
3.24_72.0805	Pyrrolidine	HMDB0031641	-0.335226	0.522498	4.37208	1	2.8126	1.03281	1	1.22528	0.560216	0.492416	0.562378	4.25857	1	1	1	1	0.594209	0.324961	1.71226	2.32979	1.71932	0.281221	0.346226	0.0308978	1.09475	2.69706	0.243775	0.0372585	0.742664	0.92711	1.36229	94.8615	2.20004	0.644216	0.935346	1.25048	1.75475	1.20713	1.77836	0.569777	2.20506	0.243775	1.06373	0.792796	0.683267	0.558206	0.64525
3.25_206.0817	N-Acetyl-D-Phenylalanine	5498	-0.415379	0.997949	0.834099	0.301128	0.725588	1.09852	0.53211	1	1	1.35084	1	0.401135	1	1	0.453269	1	1.17853	1	1.1777	1	1.90194	1	1	1	0.571008	1	0.580172	0.359992	2.4782	2.13854	1.26786	0.020685	0.0763688	1.1777	0.0542156	0.663673	0.0982313	0.268374	1	0.426162	1	0.688079	0.79776	0.597714	0.370315	0.12649	0.683339
3.25_263.1391	Pro Phe	23690	-0.364082	0.00179974	0.917609	0.879005	1.47305	0.993618	0.700506	0.610906	0.72305	1.04647	1.13922	0.765926	0.40279	0.961863	0.314572	0.390242	0.609797	0.678453	0.422206	1.39286	0.78139	1.25098	1.0955	0.616146	0.997963	0.858867	0.892734	1.07628	0.702051	0.811342	1.49914	0.719233	1.00576	1.27879	0.670115	0.806655	0.716852	0.90894	0.350572	0.756827	1.12299	1.12397	0.92372	1.14484	1.0442	0.579001	0.988896
3.25_343.0660	Isovanillic Acid Glucuronide	HMDB0240538	-0.708503	0.00543902	2.761	0.307831	0.897543	0.0712043	0.128554	1	0.211567	0.448483	0.497462	13.5985	0.379313	0.0604714	1.60025	0.00608737	0.112396	0.0626783	0.45451	0.3982	0.176425	0.277045	0.825104	0.306924	0.993747	0.182181	0.239154	0.785071	0.0896527	2.05242	0.041173	0.113713	1.23108	0.161002	1.08388	0.85077	0.224651	1.1749	0.662701	0.0537599	0.581946	0.348396	0.0551386	0.474721	0.263425	0.0538425	0.164432
3.28_175.0243	Ascorbic Acid	HMDB0000044	-0.304256	0.0383452	0.992518	1.22708	1.13799	0.932651	1.23213	0.00918977	0.841531	0.120518	0.755963	1.08551	0.910629	1.10938	1.30064	0.740014	0.474517	0.00604955	0.893966	0.832865	0.175157	1.19593	0.922554	0.788395	1.20507	0.842214	0.343252	1.37402	1.06333	0.987107	1.05657	0.557484	1.01458	0.836283	0.821107	1.13514	0.770012	1.07745	1.07916	0.747104	0.851041	2.28328	0.978849	0.98668	1.12292	0.943425	0.625913
3.28_86.0957	Piperidine	HMDB0034301	-0.0393804	0.720233	1.60442	1.06175	0.922567	1.06607	0.94944	0.844201	1.11265	1.04081	1.11555	0.661719	0.961546	1.00749	1.07705	0.768523	0.857957	0.838716	0.730016	1.11928	0.947002	1.24981	1.29306	0.836247	1.29502	1.07617	1.32354	0.965298	0.953861	0.891308	1.14501	0.64432	0.860529	0.984595	0.862802	1.23426	0.627553	0.803772	0.747374	0.839979	1.10854	1.36892	1.01133	0.966572	0.879598	0.730001	1.0233
3.29_232.0286	Dopamine 4-Sulfate	HMDB0004148	-0.439189	0.960096	0.890449	14.0899	0.273453	0.797495	0.534617	0.997617	14.4927	6.32225	1.05266	3.65278	1	2.78122	4.18573	1	0.0376305	1.0795	1.42729	1.13303	6.29984	0.753757	0.516182	1.5947	0.558933	1.06945	1.46256	0.00789762	0.794192	0.684376	1.36517	0.831022	0.920505	0.908462	0.451068	3.64277	2.05032	2.16781	4.60323	5.81465	0.6262	0.559709	1	4.41444	1.91658	1.77015	0.432924
3.31_147.0293	D-Xylono-1,5-Lactone	HMDB0011676	-0.342285	0.0177775	0.792025	0.691792	0.796094	0.34358	0.602201	0.0417213	0.243605	0.0865034	1.2357	0.983695	1.49554	0.878433	1.65576	0.772526	0.637905	0.235964	1.06075	0.61257	0.493412	1.17086	1.18142	1.04921	1.08121	0.954016	0.361985	0.902922	0.617794	0.685056	0.691036	0.729964	1.0609	0.939251	0.807362	0.705951	0.454057	0.657768	0.706212	0.176902	0.669215	0.444376	0.185251	0.586038	0.314191	0.483479	0.837372
3.54_182.0806	O-Tyrosine	HMDB0006050	0.606443	0.985531	0.794627	1.13388	6.51491	1.18371	1	0.972402	0.630802	2.49816	0.33078	0.359352	1	0.63335	1	1	1.23391	0.783239	1.05158	15.7907	0.970305	0.738405	0.692378	122.664	0.0883574	0.879442	1.36011	0.963344	0.701361	1.25196	0.973498	0.43353	0.996167	0.917643	0.486837	29.9812	0.636129	0.622928	0.67885	8.46884	1.05814	0.51851	0.987947	1.12835	1.26956	0.532574	0.709705
3.63_130.0855	D-Pipecolic Acid	HMDB0005960	-0.818754	0.00770932	0.224286	0.581543	2.42448	0.0282021	0.149927	0.0540386	0.0270098	0.130005	3.26697	0.102443	0.0397146	0.172322	1.19117	0.0978073	0.0103334	0.090641	0.859058	1.50807	0.00810725	38.3907	0.406151	0.0462176	0.274884	0.159761	0.0205078	0.707038	0.184882	0.161163	0.000671217	0.901033	1.58271	1.10197	0.491929	2.59851	41.914	0.614871	0.922937	13.875	7.52243	1.40818	0.510788	6.63473	0.891373	2.34589	5.99997
3.63_261.1807	Carisoprodol*	HMDB0014539	-1.57383	0.00724077	0.0428224	0.099508	3.20279	0.0166233	0.428476	0.561411	0.007042	0.0019958	1.83329	0.0024713	0.355732	1.16254	0.16698	1.43144	0.259399	0.580755	0.243072	0.296211	0.87186	2.56765	1.0445	0.185052	0.295152	1.22483	0.00364948	0.073274	0.0189134	0.505385	0.0699446	0.186761	0.913888	1.29481	0.764959	0.409732	0.177992	0.409129	0.92687	1.88431	1.13007	2.78963	0.190972	0.0682769	0.286439	13.8497	13.8823
3.69_349.0004	Genistein 7-Sulfate	HMDB0240522	-1.04784	0.469615	2.67314	1.09028	2.51865	3.65513	0.31012	11.896	3.19477	1	1.04083	7.92495	6.22066	8.73956	3.93455	0.378106	0.332031	0.225223	0.0525332	4.01741	0.0788998	1.11596	0.346904	0.394213	2.23071	1.66839	1	0.507009	0.995818	0.473541	1	0.711672	0.102907	6.00149	0.0152661	70.2442	0.656393	3.01379	2.61164	1.7801	1.94555	144.765	0.507009	0.00583024	7.70465	1.06562	20.5089
3.70_265.1116	Thiamine	HMDB0000235	2.18764	1.38758e-29	18.9345	9.58677	17.2028	25.6345	31.4536	1.84678	3.81794	3.60201	11.9021	17.2076	2.98089	1.71661	15.1561	6.05087	2.91858	1.31987	2.44851	2.89084	2.56799	14.9076	4.6872	14.0783	14.2849	7.07332	4.97465	2.13525	7.5651	3.65646	2.69417	0.745401	1.79115	2.44907	0.183069	1.04139	0.108352	0.000682146	0.292869	1.15299	0.110866	0.383869	0.147214	1.7049	0.534181	1.86282	0.473042
3.73_150.0573	Racemethionine	HMDB0033951	0.17638	0.00233147	1.83044	1.28717	1.76314	1.38113	0.97178	1.08698	1.09604	1.82692	1.19036	1.03174	1.3838	0.790348	1.51436	1.96601	0.896377	1.06481	1.21273	1.36302	1.27423	1.10138	1.42318	1.16671	1.46042	1.04175	1.63308	1.72336	2.4654	1.55955	1.86702	0.776147	0.915331	0.631264	0.723769	0.919208	0.692281	0.538975	0.787697	1.06075	0.88032	2.07012	1.01738	0.642143	0.861369	0.866878	0.635117
3.73_220.0817	N-Acetylgalactosamine	HMDB0000212	0.529685	5.22261e-08	0.997508	1.05245	0.762348	0.932996	1.57791	1.45672	1.85046	0.539284	1.74919	1.74924	2.7589	5.54059	3.69508	2.11079	1.58637	0.196767	1.24783	1.598	0.866863	3.91629	2.0214	2.27711	3.21831	2.14935	1.02432	2.03675	1.70924	2.22202	3.1809	1.16297	1.71508	1.32014	1.29695	1.51064	1.16236	1.25243	1.50383	1.04682	1.40824	1.62229	1.0035	0.985243	1.08153	1.18058	1.14123
3.73_374.1472	Simmondsin*	HMDB0030394	-1.60835	0.000295548	0.363949	1	1	1	1	1	1	0.93095	1	1	1	1	1	0.47027	0.216439	1	0.46992	0.295431	1	0.268667	0.169445	0.246125	0.284438	1	0.666057	0.979324	0.930827	0.965782	1	0.216439	1	0.46992	0.295431	1	0.268667	0.169445	0.246125	0.284438	1	0.666057	0.979324	0.930827	0.965782	1	0.363949
3.75_261.1435	Gamma-Glutamylisoleucine	HMDB0011170	1.829	0.000860302	1.37776	0.0628295	1	0.0613712	27.5043	2.37264	5.17556	1	32.2359	1	27.2741	1	1	1	0.49329	0.433626	0.425469	8.09671	18.9907	0.616784	0.000139855	0.47496	0.00366803	27.6537	41.6122	0.192935	0.0133209	0.614315	0.0618794	1.6923	1.60337	0.544131	0.317109	0.519269	1.28078	1.01955	1.13378	1.07716	0.767148	0.680921	1.06416	0.568136	1.29116	1.43083	0.00021469
3.76_130.0491	1-Pyrroline-4-Hydroxy-2-Carboxylate	HMDB0002234	-0.0499865	0.271972	1.80743	0.591029	1.61802	1.24459	0.605149	1.03285	1.23355	1.1422	0.95314	0.758894	0.923836	1.07993	0.726362	1.41893	1.01098	0.844302	1.0374	1.07419	0.841917	0.875492	0.84968	1.00392	0.950921	0.641661	0.897899	1.16809	1.01136	0.890234	0.790566	1.02764	1.0193	0.821902	0.75063	1.12242	1.01009	0.984265	1.01561	1.16689	1.0581	2.09293	1.08002	0.889275	0.912419	1.18868	0.939216
3.76_146.1170	Acetylcholine	57	-0.389477	3.80796e-18	0.533488	0.619989	0.896058	0.595158	0.430095	0.442706	0.78704	0.761754	0.521189	0.506027	0.672398	0.661419	0.311191	0.888898	0.511786	0.502363	0.468489	0.705832	0.610707	0.655627	0.695295	0.570477	0.571043	0.665239	0.716576	0.78771	0.657208	0.949086	0.581335	0.728854	0.936742	1.0603	0.977392	1.1064	0.962058	1.06338	0.873436	0.894654	1.06826	2.559	1.0609	0.961107	1.27947	1.32808	0.993052
3.76_160.0959	Turicine	HMDB0029409	-0.632247	2.06027e-05	0.522372	0.798122	0.974715	0.398724	0.561761	0.203636	0.188779	0.620802	1.42078	0.101049	0.408344	0.269729	0.277678	0.556551	0.194481	3.5163	0.230877	0.373727	0.0858128	1.80983	0.48527	0.356123	0.179156	0.266213	0.23739	0.714118	0.0761925	0.043861	0.130231	0.801586	0.958405	5.13531	4.69777	1.17709	3.23674	3.63904	3.1152	3.48264	6.5947	2.44221	1.09529	3.25231	1.86092	4.72428	1.52694
3.76_221.0912	5-Hydroxy-L-Tryptophan	HMDB0000472	1.03674	4.30411e-18	4.05611	3.64737	3.61008	1.68076	2.46683	1.77002	3.25502	5.21704	5.57092	2.4673	4.12755	4.83362	5.41804	3.11026	1.09108	1.07118	2.4068	2.23127	1.78053	3.36536	4.63737	2.8514	4.03313	2.19635	1.17301	8.32289	2.11541	1.39365	11.1591	0.720769	0.930675	0.767076	0.535943	0.624952	0.611	0.609826	0.518175	0.66233	0.66834	1.44171	0.734714	0.76316	0.543042	0.707603	0.704357
3.77_235.0917	Gamma-Glutamylserine	HMDB0029158	-0.299581	0.15995	0.874455	1.43794	0.363516	1	0.11817	0.951267	0.0346729	1	1	1	1	1	1	1	1.12628	1.19118	1.1359	0.421326	0.480424	1.08212	0.766529	0.183409	0.430324	0.359759	1.18251	4.69829	0.213508	0.108371	2.95003	9.49878	0.516756	0.652833	1.0167	0.0459795	1.56199	0.896033	1.20644	0.956592	5.37851	0.299168	0.27765	2.41591	2.42624	0.765141	0.293119
3.78_133.0138	L-Malic Acid*	HMDB0000156	-0.0347505	0.974859	0.913744	0.655917	1.12698	0.799372	0.726731	0.256758	2.13914	0.523244	1.29853	0.505934	1.44951	1.60286	2.70913	1.45059	0.947956	0.0781032	1.15608	2.64913	0.194567	2.42591	1.75708	2.1401	1.89587	0.918667	2.11555	1.42507	3.22102	1.68256	1.73641	0.715848	1.42604	0.654195	0.785301	1.08457	0.365328	0.623839	0.461546	0.784886	0.636343	0.309797	0.397599	0.603882	0.676777	0.73102	1.08626
3.78_146.0456	N-Acetyl-Dl-Serine	96376	0.278326	0.00809514	2.16081	1.14545	2.80551	1.48093	0.993383	1.29718	1.05215	0.0594409	2.70053	1.13391	1.5695	1.12502	2.93638	0.240514	1.34393	0.0464724	1.11566	1.40262	1.40304	1.57446	2.25873	0.101891	2.7908	1.36663	0.952284	2.48512	0.938153	1.08372	1.28098	0.53724	1.14928	0.671493	0.646757	0.990285	0.600487	0.984133	0.755114	0.547856	0.833816	2.40076	0.895277	0.607569	0.908145	0.678128	0.810819
3.78_175.1069	L-Theanine	HMDB0034365	-0.477926	5.92368e-05	0.0234857	0.0226884	0.159726	0.0360404	0.0274527	1.47633	1.48887	2.23327	2.08043	0.343302	1.86022	0.00172054	0.225254	0.997996	0.217824	0.0831924	0.190911	1.09623	1.4615	0.239535	0.353574	0.281913	0.397758	0.881093	1.40152	0.848392	0.135245	0.820787	0.786197	2.61977	1.95116	1.37072	0.858399	1.86566	0.842449	1.02044	1.22687	1.91136	1.19971	2.77435	4.47126	1.04128	2.16753	2.44809	1.21288
3.78_180.1002	1,2,3,4,5,6-Hexahydro-5-(1-Hydroxyethylidene)-7H-Cyclopenta[B]Pyridin-7-One	HMDB0039655	-0.255223	0.0438499	0.369965	0.611123	0.285983	2.78765	0.246668	0.200127	0.38387	0.426065	2.35752	0.221315	1.1043	0.322742	0.225747	0.195971	1.32591	1.69293	0.754875	2.11037	1.83361	1.13114	1.16809	0.0466091	0.847084	1.89276	1.47687	2.04579	1.50222	0.585877	0.485127	0.661135	0.681147	1.10266	1.54594	0.566034	1.43823	1.4468	1.42842	0.807824	2.36158	1.46083	0.22807	2.51847	1.11574	4.89331	1.4944
3.78_188.0556	N-Acetyl-L-Glutamic Acid	3325	0.141297	0.0967003	1.80638	1.26757	1.47674	1.38575	0.939731	0.258892	1.57574	0.696068	1.89126	1.46325	1.00894	0.966786	2.93581	1.30843	0.77768	0.076416	1.27075	2.10849	0.427265	1.27444	1.15289	1.32102	1.80705	0.908907	0.874256	1.8963	1.33261	0.959257	0.989099	0.54195	0.899874	0.383703	0.500004	1.02906	0.320604	0.192941	0.548126	0.510232	0.583265	1.22511	0.509807	0.623618	1.04074	0.370738	0.657754
3.78_215.1378	Prolyl-Valine	HMDB0029030	0.895238	8.66025e-09	1.55783	1.36142	3.23652	12.6415	1.06898	2.96573	1.5048	1.73286	1.93889	1.2265	1.07316	1.35962	5.70797	1	1.17602	0.810808	1.20344	7.15814	1.48208	1.65838	1.73	5.51394	6.63883	1.42066	0.698512	7.80006	9.86857	0.929139	0.862405	1.74862	1.21251	1.17825	1.01019	1.51602	0.947715	0.78114	0.560135	1.10575	1.01084	1.36275	0.946659	1.05631	1.00012	2.80482	0.974916
3.78_291.1332	N2-(3-Hydroxysuccinoyl)Arginine	HMDB0032765	0.857545	0.00079677	0.887948	0.0313721	0.0288365	0.136768	0.132164	0.3856	0.238313	0.999939	1.27405	0.0191261	1.59183	3.07862	0.36315	0.969606	13.4368	7.14697	5.13341	4.77383	8.53055	6.86411	5.51518	6.49542	6.81701	3.44053	5.52743	10.0007	6.45739	7.84838	5.0237	0.452097	0.0697752	0.105193	0.350549	0.0327993	0.801161	0.4031	0.186764	0.0406684	0.19692	0.290032	0.00132861	0.0739376	0.0941208	0.0719422	1.11205
3.78_417.1141	Genistein 4'-Rhamnoside	HMDB0033651	-0.0115748	0.748573	1.45423	1	1.6839	1.01051	1.15502	1	1	2.44678	1.17642	1.83307	1	1.19336	1	1	0.971495	2.20878	2.27419	0.955707	0.784099	1.11164	1.01087	1.5972	1.30761	0.882111	0.67329	7.61057	1.69755	1.1341	1.103	0.847963	1.1082	0.349606	1.89209	1.52634	0.42989	2.98152	1.76632	0.736989	0.836212	3.00048	0.796248	0.755275	1.06867	1	0.545772
3.79_105.0190	Glyceric Acid	HMDB0000139	0.286909	0.000207031	1.46792	1.02202	1.40121	1.30019	1.0128	0.229807	1.11757	0.424362	1.46455	1.04757	1.35817	1.68651	1.94158	1.17121	1.91892	0.174618	1.0695	1.00816	0.9252	2.23968	1.15432	0.865633	2.64439	1.64939	0.920015	3.05968	1.40956	1.58419	2.36584	0.622833	0.856785	0.636886	0.952304	1.00166	0.886483	0.728833	0.945216	0.495229	0.680816	1.04174	0.531647	1.27964	0.6146	0.66915	0.897446
3.79_174.0402	N-Acetylaspartate	3769	1.20003	1.01933e-08	2.12521	1.70579	1.84667	3.19603	2.0253	1.05838	1.93384	0.0562666	5.38741	4.4231	6.51759	2.33028	26.7775	0.0148594	1.02414	0.0228951	1.72352	3.77867	0.133629	3.16831	4.5363	0.0142434	2.75411	1.99697	1.44513	17.483	5.44703	2.38114	3.55602	0.959488	3.98129	3.93011	0.926206	1.01123	0.921331	0.631568	1.02495	0.0381558	0.827246	1.00939	0.46039	0.978454	0.812118	0.934747	1.02539
3.79_189.0398	3-Dehydroquinate	HMDB0012710	-0.464422	0.0026834	1.67928	0.569516	4.59361	0.632923	0.538451	0.341228	0.177714	0.182152	0.785636	0.777379	1.22277	0.895048	1.15314	0.448969	1.59513	0.0984264	0.0629837	0.578993	0.247668	1.2969	0.221783	0.116678	0.967138	1.10548	1.01405	0.837254	0.24753	0.0591537	1.00039	0.738559	0.914231	3.30573	1.87761	0.647301	0.709685	1.10353	1.80141	0.739012	2.91385	0.534589	0.166614	0.596948	0.0856537	2.63927	0.346336
3.79_285.0606	Diphenol Glucuronide	HMDB0059998	-0.234791	0.605576	0.076595	0.114012	0.135802	0.358272	0.0752573	1.10565	0.534202	1	0.562714	1.1553	1	10.8673	6.60579	0.32026	2.87611	0.590181	0.145816	1.95138	2.99557	1.59922	0.288135	1.01951	2.50929	1.09988	0.981418	0.841597	0.891183	0.965375	0.938653	0.645387	0.523301	0.750637	1.0781	0.996361	0.709075	3.30493	2.49268	0.783163	1.13448	0.82105	0.932175	0.903798	3.32857	0.454817	0.533778
3.79_363.0721	Xanthotoxol Glucoside	HMDB0038626	-0.485123	0.035867	0.0925369	0.0531732	0.0947061	0.42021	0.184849	0.230626	2.36668	0.202025	0.222177	1.02393	10.8182	12.6301	0.270365	0.259042	1.43459	0.216679	0.0577045	1.19984	0.0879803	1.0588	0.0193798	0.0222719	0.48182	2.48272	1.85676	0.0981279	1.75405	1.06822	0.144481	1.60425	0.974153	1.542	3.13567	1.45139	0.307196	0.9388	6.12641	0.185524	3.3973	2.01155	0.457256	0.362006	1.94097	1.19779	1.22406
3.79_371.0964	Dihydroisoferulic Acid 3-Glucuronide	HMDB0240497	-0.748363	0.0159269	0.281523	0.273679	0.594037	0.488318	0.180726	0.247385	0.320069	0.369572	5.84058	0.225529	1.04724	0.885735	3.05762	0.581852	0.095832	0.150272	0.318603	0.497291	0.154665	0.91164	0.230481	0.782321	1.45131	0.857863	0.163706	3.18824	0.99263	0.979356	0.833209	0.616303	2.83191	0.495274	1.33033	1.04879	0.372558	0.58147	1.32152	6.74423	0.993611	0.977837	1.17936	3.92405	1.02064	0.833209	0.233401
3.81_111.0089	3-Hydroxy-2H-Pyran-2-One	HMDB0032994	-0.357792	0.742058	0.793499	0.981109	0.969074	0.742683	1.0279	0.0285659	13.9023	0.0867408	1.53064	3.21258	1.53418	2.2321	4.29783	1.09073	0.790576	0.000658356	0.0121912	0.0300802	0.00622188	0.0864965	0.258004	0.765688	1.39232	1.13181	1.05446	1.61532	1.25501	1.49485	1.796	1.07202	45.8856	1.04874	0.795041	0.80455	3.13331	18.0698	1.2884	0.0495815	0.789943	0.0446761	1.05828	0.811892	0.726392	1.06889	1.12494
3.81_129.0194	Glutaconic Acid	HMDB0000620	-0.463614	0.00951666	0.778947	0.977581	0.985594	0.925946	1.14773	0.134399	1.3653	0.166485	0.671972	1.091	0.94744	0.846313	0.656829	0.355867	0.344387	0.0625447	0.229383	0.143834	0.139732	0.281414	0.433896	0.305829	0.757101	0.309362	1.29168	1.40046	1.38822	1.2512	1.27433	0.272973	1.79473	0.48479	0.528178	0.422125	0.762213	1.28843	0.174279	0.230721	0.12778	0.00625627	1.14688	0.705245	0.788559	0.937458	1.08753
3.81_160.0247	A-Ketoglutaric Acid Oxime	HMDB0002467	0.561141	0.000291373	3.2849	3.52722	2.04691	2.33772	3.62897	0.842822	1.86873	0.352825	0.598923	5.28206	2.80947	1.84771	1.19149	1.10756	3.98737	0.091632	2.43316	1.16173	0.0524874	1.63135	0.475945	0.0482509	8.49286	3.33281	1.07882	2.27805	1.1158	3.25772	3.22657	3.54086	5.03897	1.00052	0.9869	2.74808	1.38477	2.55214	1.96358	0.0273536	2.86329	0.921182	1.08557	1.75771	1.36674	1.66852	0.684315
3.81_165.0225	6-Methylmercaptopurine	HMDB0060412	0.36488	0.000546002	0.551116	1.43794	0.97457	1.56899	1.29181	1	2.23422	0.170764	3.17839	1.70779	2.75528	2.12683	5.43214	1.16183	1.64697	0.156688	1.02188	1.40048	0.45869	1.28117	2.01787	1.4291	3.21601	2.10059	1.09684	2.40428	0.941992	1.26021	2.25381	0.95308	2.11332	0.987054	1.43695	1.03749	0.327418	0.787214	1.00456	0.177311	1.16723	0.0697553	0.983127	1.33475	1.03996	1.21538	1.28076
3.81_177.0395	Gluconolactone	HMDB0000150	-0.640787	0.000689242	0.0990793	0.405569	0.173942	0.166796	0.29598	0.0909863	0.477212	0.0760179	0.972778	0.920261	3.18303	0.897859	1.15734	0.672553	1.13209	0.104768	0.200005	0.461487	0.125508	1.39392	0.588411	0.184328	0.892578	1.42881	0.645605	0.811668	0.783689	0.579285	0.529445	0.434425	0.74298	0.682897	1.05917	0.786382	0.501608	0.779309	1.2545	0.336145	1.02072	0.687213	0.154019	0.445782	0.524982	0.53617	0.740546
3.81_191.0197	Isocitrate	3328	-0.711601	0.744378	0.920973	1.02019	0.923947	0.776616	1.08368	0.235136	45.0523	0.00066085	4.37885	13.9457	2.16653	2.72579	12.2702	2.07575	0.702237	0.00878313	0.0103825	0.00452062	0.000890431	0.0563868	0.502534	0.950591	4.06415	1.03784	1.03893	1.42039	1.45431	1.52974	1.53535	0.595663	171.313	1.02616	0.809778	0.808294	3.41266	68.5083	0.855489	0.118758	0.738378	0.00420598	1.15875	0.930433	0.704384	1.17253	1.11829
3.81_201.1239	N-Acetylisoputreanine	HMDB0094713	0.940452	2.06869e-14	3.20353	2.95279	1.25661	4.76997	1.41246	1.4199	3.75763	0.129234	2.06109	2.91612	4.68215	2.47947	4.45454	3.63944	4.25487	0.122688	1.49232	2.62086	0.0252638	1.54791	2.76179	2.15598	3.27659	2.43395	2.38202	9.76651	2.5961	4.62671	1.16951	1.02895	1.8568	0.657122	0.881629	1.36517	1.0187	2.02077	0.430201	0.224257	0.897313	4.63128	0.567742	0.943912	0.839702	3.6566	0.643296
3.82_138.0540	Trigonelline*	HMDB0000875	-0.136052	0.647966	0.494461	1.94173	2.52963	1.62439	0.529591	1.0373	0.873511	0.475372	1.44255	0.739536	0.992085	1.10242	0.787335	1.38053	1.03868	1.41806	0.94199	0.405317	0.571201	1.3013	1.11012	1.00193	1.08244	0.886309	0.25912	1.16006	2.49931	0.534972	0.771146	0.207407	0.39214	0.198888	0.514494	1.3411	0.294252	0.753765	1.04696	1.11325	0.293977	1.02755	0.585569	0.763606	0.206528	0.929852	0.239416
3.82_167.0212	Uric Acid	HMDB0000289	-0.0594392	0.353293	0.917417	1.04161	1.30748	0.96102	0.845467	0.27576	0.989435	0.27182	0.97222	1.0303	1.33424	1.33787	1.55416	0.77809	0.957604	0.0525831	0.647124	0.367009	0.48733	0.712077	0.73623	0.72919	1.23023	1.10087	1.20087	0.950647	0.940399	1.11044	1.02667	0.872625	1.71076	1.24502	1.0087	0.607323	0.863666	1.00121	1.10744	0.455948	1.05164	0.300407	0.87168	0.972683	0.946897	1.14277	0.998134
3.85_338.1799	Arginyl-Tyrosine	HMDB0028721	-0.542702	0.778807	0.75308	1	1	1.44223	1.79485	4.08566	1.14222	1	0.00017573	1	1	1	1	1	0.401087	1.11397	0.801162	1.20036	1.0232	0.348371	0.103276	0.411041	0.476687	0.0729792	1.66479	3.73368	1.04945	1.00047	1.12044	1.37896	0.999889	1.47179	0.920762	0.687067	0.618472	0.388471	0.0304746	6.66341	1.76144	0.9823	0.851326	0.577402	0.294771	0.879565	0.0918439
4.03_154.0496	5-Aminosalicylic Acid	1145	0.0994077	0.112077	1.18962	1.73214	2.46664	0.496148	0.541622	1.42056	0.993112	2.21274	0.595467	0.947789	1	1	1.6122	1	1.16043	1.03447	0.956335	1.18903	1.26666	1.38504	1.00243	1.01794	0.739189	1.08556	1.23272	1.05621	0.905984	1.30162	1.04508	0.4652	0.856822	0.980877	0.479432	0.891954	0.858345	1.05333	0.707796	0.828928	1.16581	0.437863	0.943788	0.954367	0.838265	1.88188	0.855037
4.08_282.1188	1-Methyladenosine	HMDB0003331	1.07367	4.04589e-43	2.30504	2.5181	2.77592	2.16889	1.98351	2.78688	2.82676	2.59369	2.90462	3.2669	3.59505	3.404	2.87203	3.6281	2.85165	2.36914	2.48314	3.18682	3.42423	3.52995	2.44418	3.08993	2.80152	2.62068	2.5659	2.80628	2.41162	3.45512	2.58677	1.14335	1.14628	1.32063	1.18381	1.35852	1.13506	1.19533	1.05136	1.13934	1.09515	1.77817	1.2104	1.06698	1.11781	1.06009	1.14476
4.42_153.0653	N1-Methyl-4-Pyridone-3-Carboxamide	HMDB0004194	0.0897693	0.889088	0.699966	0.963206	0.00300129	0.365459	1.03369	0.92263	0.00481395	1.11931	0.879645	0.347071	4.20617	0.00679653	0.580963	0.0296508	0.459969	3.66484	0.0147804	0.990736	4.68723	29.1223	0.523632	0.237992	10.7599	0.232102	1.35613	1.13761	0.000328511	0.339024	0.583193	0.0264106	0.710547	5.8898	0.0448294	1.47339	1.34854	2.08447	3.56285	1	18.9773	0.00155654	1.01257	2.10836	0.981552	2.70475	0.0031263
4.61_181.0506	Hydroxyphenyllactic Acid	HMDB0000755	0.230778	0.899296	1.06539	1.88142	2.35852	0.996907	1	1	0.684725	1	1.34984	1	1	0.586773	1	1	23.3742	3.78873	0.880845	0.532671	1	0.248864	1.62719	0.665085	0.140401	0.0683591	0.840827	1.99551	1.12448	0.309773	1.32312	0.879024	0.669648	1.72354	1.13889	2.24063	2.22242	0.00516565	1.25016	0.914805	2.35381	2.4342	0.9337	2.24881	1.31696	1	2.64607
4.62_163.0606	L-Fucose	HMDB0000174	-1.58044	1.02051e-05	0.046154	0.0155473	0.0257967	0.0350763	0.0406287	0.0211938	0.135903	0.0519524	0.0531609	0.0361718	0.0366805	0.215517	0.232324	0.136749	0.0408406	0.024473	0.00823853	0.015659	0.0115915	0.072969	0.0133998	0.127016	0.0731431	0.0574597	0.0216192	0.0416475	0.0475818	0.104675	0.0383741	0.0135788	0.0226468	0.0101644	0.0163653	0.00554608	0.00943109	0.00915125	0.0137893	0.0118468	0.00589202	0.0695468	0.0219505	0.0105355	0.0162684	0.0214225	0.0121824
4.62_227.0763	Decitabine*	HMDB0015391	-1.67434	4.07457e-06	0.0113396	0.00764532	0.00415908	0.00308046	0.00466268	0.00164406	0.036007	0.00391645	0.0276698	0.0040219	0.00652072	0.069573	0.145926	0.0362306	0.0255443	0.0377666	0.0138129	0.0153931	0.00633489	0.0585029	0.0165307	0.0563562	0.0481724	0.0194922	0.0160152	0.00829732	0.0128907	0.0350656	0.016993	0.0145559	0.0726405	0.0186227	0.0110662	0.0162041	0.018271	0.0104524	0.020234	0.0214266	0.00869587	0.0243639	0.00733878	0.00407719	0.00289735	0.0154687	0.0148353
4.64_181.0717	Dulcitol	4179	-1.73285	7.76694e-06	0.107658	0.0756409	0.069603	0.0720374	0.0672431	0.0269099	0.0984099	0.0333251	0.0647086	0.0375829	0.0337922	0.133078	0.177936	0.0839713	0.0850596	0.0410072	0.0457569	0.04908	0.0354958	0.117865	0.0432846	0.146588	0.0949128	0.0681037	0.097269	0.101718	0.107539	0.136255	0.119649	0.0438864	0.0334405	0.025684	0.020162	0.0236382	0.0190482	0.0173356	0.0220592	0.0233682	0.020979	0.104332	0.0254203	0.0380327	0.0296879	0.0380801	0.0274163
4.67_116.0697	D-Proline	HMDB0003411	-0.170882	0.000244169	1.03945	0.873994	0.864587	0.875078	0.838333	0.897204	0.743755	0.663896	0.988418	0.689991	0.871149	0.729284	0.53919	1.12717	0.709744	0.785148	0.81386	0.98567	0.840918	0.779123	0.925225	0.610136	0.805612	0.961596	0.908327	1.20825	0.634472	0.917059	1.06614	0.913255	0.813487	1.03776	0.699241	1.14637	0.65212	0.572548	0.805703	0.756886	1.55121	1.35315	0.608484	1.09112	1.03481	1.1703	0.913895
4.71_105.0189	L-Glyceric Acid	HMDB0006372	0.194698	0.00229698	1.18877	1.33927	1.10042	0.995338	0.738695	0.152311	0.704313	1.33082	1.0561	0.600418	0.888057	1.42183	0.986925	1.43263	1.89076	1.87063	1.3711	2.26729	1.07201	2.17678	2.46907	1.58801	1.603	1.4143	1.16886	2.79443	1.16286	1.43385	1.5266	0.669216	0.741808	0.842327	1.29823	0.889876	0.767211	0.610104	0.654214	0.974548	0.877911	0.831145	0.426326	1.10352	0.635736	1.15914	0.864392
4.71_261.0513	5-Fluorouridine*	HMDB0060396	0.466369	0.00635668	2.27664	2.29412	1.72016	1.86714	1.23176	0.251415	6.50856	0.118427	1.00193	1.53062	3.72684	10.2604	1.1282	0.561599	2.49533	0.104768	1.84944	1.69806	0.0587565	1.30607	0.129265	0.352756	9.0036	1.60929	1.00107	2.90552	1.83837	1.40601	2.84648	1.00316	1.80416	1.01629	0.407086	2.393	0.505572	1.0175	1.64866	0.0912109	2.42221	1.44752	0.536688	0.703427	1.06273	1.1397	0.277028
4.72_324.1286	2-O-Alpha-D-Galactopyranosyl-1-Deoxynojirimycin	HMDB0041337	-1.75717	0.0219442	0.956975	0.260836	0.807949	0.344308	2.22059	0.188666	0.247189	2.41564	0.95606	0.284646	0.0452255	1.48244	1.0366	0.102205	0.263599	1.09685	0.107244	2.47266	0.914623	0.0487596	0.19057	1.24196	0.470479	0.319286	0.191874	1.0099	0.766433	0.150699	0.305745	0.279007	0.397925	1.77784	0.492829	5.61021	1.15783	0.465234	0.758038	0.0233939	1.16674	1.27161	0.990102	0.766433	0.150699	0.305745	5.0922
4.72_360.1281	De-O-Methylsimmondsin	HMDB0041208	0.0680615	0.200692	2.36233	1.44782	1.02721	1.21848	1.29964	0.647685	1.03373	0.773448	1.12428	0.706055	0.872208	1.16202	1.52996	0.942794	0.716403	0.710108	0.894737	1.28706	0.671702	1.23703	1.39455	1.46189	1.38373	0.999619	1.02279	1.2955	1.39449	0.8683	1.88558	1.02392	0.978689	1.22807	0.903165	1.11378	0.655081	0.673357	1.02665	1.08324	0.903935	1.4637	0.652918	1.00555	0.716616	1.21523	0.758387
4.73_146.0802	N-Propionylalanine	HMDB0094698	-1.3777	0.0283739	0.120306	0.102337	1.15376	0.152863	1.54216	0.0143459	1.06784	4.51621	1.23859	1.56181	0.245894	1.21821	0.675572	0.0339228	0.558037	0.299036	0.0576104	1.61688	0.375778	0.039399	0.17244	0.795504	0.544966	0.655294	0.563362	0.628442	0.352167	1.19259	0.506195	0.421932	0.346972	1.1146	0.568312	1.08776	1.4848	0.637976	1.36422	0.129262	1.28993	1.60638	0.557774	0.412437	0.515312	0.0634965	0.366567
4.84_228.0980	Asparaginyl-Proline	HMDB0028739	-0.499066	0.000162785	0.288709	1.27025	0.17073	0.71987	0.296947	1	0.143234	1.0493	0.437286	0.949793	0.755769	0.718446	0.157317	0.822912	0.162453	1.05191	1	0.055912	1.37928	0.878737	0.520641	0.925569	0.534386	0.304878	0.216104	0.156114	0.226544	0.504116	0.438645	1	1.05191	0.0703561	0.631439	0.488957	0.878737	0.86865	1.07443	0.789324	2.58167	0.960933	0.946518	0.212066	1.33988	0.938494	1.36702
4.91_299.1226	7-Methylguanosine	HMDB0001107	0.42559	0.000128874	3.28151	4.51351	1.41411	0.794545	1.18269	2.93964	3.17633	2.17622	3.8809	0.652188	1	1.91014	1	1	1.41506	4.37067	2.07934	2.80324	0.962016	1.92632	1.44766	2.65407	1.26426	1.89331	2.53276	2.4107	2.81284	0.373658	0.719863	1.23396	0.695536	1.27704	1.22691	1.2176	1.33952	0.473155	1.97216	1.01661	1.17122	2.30373	0.912234	0.273685	0.62004	0.497972	1.32713
4.94_146.0817	Fagomine*	HMDB0033453	-0.335477	0.00040117	0.668393	0.779663	0.988826	0.518506	0.494643	0.161634	0.690553	0.0890556	0.491424	1.37161	1.13088	1.11936	1.18248	1.12016	0.988708	0.0949439	0.215793	0.279544	0.16466	0.631948	0.990679	0.575433	0.949005	0.522659	0.481289	1.36772	1.03964	0.81266	0.970697	1.04206	2.05285	1.36526	1.41767	1.57647	1.3248	2.7203	3.15952	0.550364	0.865029	2.81237	1.0107	1.38608	1.02478	1.52968	0.927852
4.94_176.0924	N-Methyl-1-Deoxynojirimycin	HMDB0035360	-1.26193	1.30424e-08	0.0323839	0.10529	0.0943095	0.121056	0.114392	0.11514	0.210849	0.00736769	0.0965097	0.395174	0.277122	0.331833	0.547043	1.28008	0.106752	0.0788911	0.0698405	0.0657744	0.0706408	0.153576	0.353933	0.444512	0.355025	0.000193081	0.0582145	0.314166	0.141263	0.505542	0.197834	1.85307	1.21069	1.39228	1.37688	2.66339	1.17167	1.14148	1.35019	1.17884	1.37298	2.80093	1.28871	1.94111	2.44185	2.83075	1.08555
4.96_296.0986	2-Methylguanosine	HMDB0005862	-0.575176	0.0710083	0.487454	1	1	0.814759	1	1	0.305614	0.373471	1	1	1	1	1	0.00124073	0.400225	1	1.6755	1	0.700575	0.265346	0.0499257	0.702242	0.0121882	0.221953	1	1	1.49622	0.035331	1.26416	22.9829	0.0968487	0.324496	1	5.61208	5.04831	1	0.081739	0.706355	0.994246	1	1.53328	0.0116567	2.35807	1.53535	0.487454
4.97_101.0241	2-Methyl-3-Oxopropanoic Acid	HMDB0001172	-0.484555	1.82789e-06	0.808175	0.696807	0.503141	0.511763	0.711913	0.304025	0.526351	0.389717	0.591686	0.673958	0.70826	0.68755	0.693538	0.428154	0.85309	0.221947	0.489545	0.717637	0.24503	0.600815	0.642373	0.490687	0.967391	0.590669	0.623201	0.725466	0.803613	0.691866	0.767425	0.594598	0.972325	0.69843	0.654147	0.693917	0.722892	0.775316	0.748518	0.518572	0.658449	1.12113	0.66079	0.758116	0.625984	0.741378	0.675883
4.97_113.0241	Norfuraneol*	HMDB0031859	-0.0731337	0.129593	1.16668	0.993628	0.875366	0.902948	1.04298	0.248152	0.849827	0.658743	1.0546	1.28567	0.976755	1.06754	1.20132	0.999751	1.25662	0.251674	0.779328	1.11476	0.405436	0.801787	0.936301	0.692121	1.17631	0.93108	0.689975	1.11678	1.02262	1.03005	1.09647	0.890408	1.25009	1.11337	1.06297	1.23756	1.12552	1.22231	1.28668	0.846857	1.12746	1.61436	1.06173	1.11377	0.969951	1.19692	1.08742
4.97_119.0346	L-Erythrulose*	HMDB0006293	-0.186301	0.000127756	1.05322	0.905122	0.74899	0.737291	0.990485	0.261479	0.86127	0.537402	0.893015	1.16874	0.969415	0.96288	0.994422	0.615127	0.992171	0.232741	0.693164	0.99363	0.358175	0.795255	0.749067	0.602566	1.00514	0.902403	0.592918	0.984861	0.908559	0.843027	0.973633	0.67502	0.996348	0.98184	0.908541	0.999608	0.994882	0.9901	1.00826	0.648208	1.03577	1.18053	0.901099	0.905132	0.789494	1.02637	0.902363
4.97_131.0346	2-C-Methyl-1,4-Erythrono-D-Lactone	HMDB0029884	-0.0594349	0.17791	1.2432	0.918999	0.988329	0.973988	1.16079	0.260453	0.872227	0.500568	0.9359	1.21361	1.05382	1.04977	1.11008	0.807881	1.06205	0.235649	0.751651	1.17726	0.432714	0.954338	0.932699	0.63785	1.44064	0.97573	0.816505	1.11759	1.04564	1.03694	1.14106	0.771593	1.1053	1.05087	1.00841	1.14114	1.04566	1.19003	1.11484	0.759805	1.12208	1.42787	1.04938	0.99933	0.963058	1.01055	1.04619
4.97_161.0451	D-1,5-Anhydrofructose	HMDB0041561	-0.14548	0.000546687	1.07259	0.959023	0.759603	0.805472	1.03989	0.354711	0.79402	0.619879	0.954526	1.09832	0.96414	1.00793	1.05037	0.75797	0.976056	0.257291	0.665578	1.01061	0.342333	0.777248	0.836755	0.595394	1.06591	0.844178	0.622514	1.01979	0.923573	0.85445	0.963912	0.69788	1.03256	0.990719	0.916681	1.00087	0.968158	1.02024	1.01628	0.654986	1.00725	1.20575	0.921759	0.942224	0.818546	1.03609	0.895134
4.99_149.0452	L-Ribulose	HMDB0003371	-0.341287	7.76694e-06	1.01497	0.895451	0.760299	0.757811	0.9113	0.28948	0.72784	0.442311	0.903607	0.991122	1.00552	0.986633	0.934379	0.5147	0.834544	0.234874	0.626015	1.01803	0.323723	0.830182	0.71923	0.587122	1.00462	0.839081	0.568322	0.95406	0.907971	0.829142	0.96512	0.571855	0.925812	0.701047	0.760695	0.886316	0.728565	0.840705	0.811902	0.520702	0.871664	1.17508	0.831704	0.868549	0.729106	0.93853	0.822172
5.01_141.0642	Imidazolepropionic Acid	HMDB0002271	2.94534	4.77456e-34	3.61725	8.55177	6.76646	1.63387	2.22398	2.33862	10.1347	15.427	6.27459	14.3176	9.92714	11.0851	3.07196	7.68168	79.4301	24.3747	15.0434	16.7725	104.694	5.98148	11.6968	45.5183	26.0615	19.7695	14.4531	12.7488	3.86567	28.2667	12.0716	0.366728	6.22042	0.00266993	0.684978	1	0.225956	1	1	1	0.963736	0.208139	1.28569	0.275606	0.948138	0.322984	0.160881
5.01_292.1390	N-(1-Deoxy-1-Fructosyl)Isoleucine	HMDB0039780	-0.0354591	0.892629	1.6316	0.819502	0.0382218	0.62032	0.655755	0.800991	2.72738	0.215713	0.97141	0.997563	0.772786	0.385994	0.748995	0.389169	31.3702	0.102286	0.054188	0.363806	0.0878987	1.05973	1.007	0.0464887	7.8517	3.6219	2.49072	2.41543	1.5489	1.92055	1.71694	0.156176	2.43988	4.91293	2.78208	2.9216	3.91524	4.29061	2.96068	0.312667	3.03943	6.71572	0.409224	3.76959	1.51928	3.27007	4.18114
5.02_160.0958	4-Hydroxystachydrine	HMDB0029230	-0.414784	0.727672	1.39091	0.63342	18.1986	0.0317723	0.176362	0.0622119	0.279552	0.531893	0.235858	1.09536	12.1376	0.311133	3.46205	4.30433	0.467706	3.86063	3.11671	0.321124	0.217563	0.803945	12.0232	2.51812	1.03702	1.19276	0.213546	18.0621	0.356979	0.295976	0.143117	0.369749	0.49355	0.638178	0.369636	14.0143	0.744503	0.935826	0.376027	0.48433	0.45761	0.633673	0.297367	16.2859	0.263003	1.43072	0.415754
5.13_153.0651	N1-Methyl-2-Pyridone-5-Carboxamide	HMDB0004193	0.286556	0.655163	0.921633	0.146598	56.1654	0.252039	1.34859	0.234875	0.47532	0.458552	0.548452	0.110819	1.42034	1.43132	0.674956	0.0402549	1.04664	2.74736	0.395145	0.520712	1.68939	0.933064	1.86253	0.27541	2.08614	0.147835	0.514874	0.403827	64.7767	0.0015519	0.0208592	0.00135872	0.677808	2.59905	0.0146965	0.259245	0.658766	0.0932063	1.02791	0.611403	1.92326	61.3995	0.308024	1.17206	0.629095	6.60928	11.7584
5.13_157.0249	L-Dihydroorotic Acid	HMDB0003349	-0.120725	0.50833	1.07892	0.567054	1.88983	0.506926	0.463559	1.05981	1.21927	0.525136	2.30488	0.981318	2.19142	2.90294	1.73453	1.39347	1.86658	0.233705	0.872647	1.43663	0.510187	0.859469	1.03861	1.26797	1.00132	1.08244	0.994001	0.979654	1.06458	0.596651	0.100231	0.606572	0.653301	0.877	0.283628	1.25396	0.222748	0.908055	0.937654	0.998679	0.954893	1.48302	0.343393	0.403351	1.56123	0.378431	0.713311
5.14_187.0413	Isoplumbagin	HMDB0035291	0.448733	0.0097376	1.6155	0.965868	6.74515	1.08963	1.03585	0.106493	5.88608	0.377681	3.0354	2.71815	4.39352	4.4608	8.95249	4.11893	1.53472	0.132627	1.72315	3.4901	0.178578	1.2286	0.87894	1.22518	0.99087	1.44623	1.65686	0.810189	1.13407	1.45629	0.84766	0.477617	0.819057	0.3642	0.796173	0.684462	0.500651	1.51232	1.4291	0.383788	0.763264	1.28877	1.02719	0.460045	1.12253	0.762908	0.352873
5.16_154.0489	3-Hydroxyanthranilic Acid	HMDB0001476	-0.793853	0.304523	0.0738277	0.115191	1.17692	1	1	1.22849	1.44773	0.0190511	1	1.11112	1.02779	0.828926	1.45586	1	1	0.330982	0.720242	4.20069	0.0137362	0.00463853	0.418211	7.07923	0.120878	1.18294	2.39005	1.0752	0.0134541	0.815489	0.94774	1	1.02562	1.16827	1.9072	14.7169	0.0336295	0.663257	0.928132	18.0138	0.590067	2.39005	0.924799	0.204287	1.54701	0.00815292	1.25138
5.19_336.1917	Phe Gly Ile	20268	0.290378	6.70336e-06	1.0412	1.22866	1.17248	1.17502	1.03685	1.49544	1.48679	1.42877	1.46803	1.74918	1.60648	1.27341	0.972227	2.88028	0.983832	1.85443	1.90344	0.856538	1.57872	1.62431	1.70813	1.27531	1.41545	1.37819	1.07207	1.22525	1.19715	1.33496	1.10752	2.10029	1.08341	1.78774	0.96843	1.38491	1.12453	0.241077	0.390367	0.947431	0.512574	0.723877	1.14208	0.953767	1.03776	0.926162	1.46125
5.23_333.0056	Daidzein 4'-Sulfate	HMDB0240698	-1.07317	0.0155898	0.0617946	0.200589	4.76379	0.426941	0.393885	1	0.11898	0.235884	0.716262	1	1	0.133003	0.783586	3.95863	0.40466	0.263675	0.0338617	1.57063	1.06387	1.57767	1.98433	1.00971	0.386149	0.0836683	0.100991	0.0580074	0.133545	0.105027	0.26094	3.84871	0.770208	2.52475	0.137416	7.64388	0.942084	1.32189	0.830798	6.81672	2.22176	21.7685	0.108496	0.268327	2.06847	2.38319	1.73584
5.26_137.0358	Nicotinamide N-Oxide	HMDB0002730	-0.503312	0.143838	1.98033	6.57478	0.499649	0.369988	1.23602	1	0.521489	1	1	2.02157	0.941932	0.78152	1	1	0.966132	0.940424	1.66117	0.692955	1.0707	0.759316	2.62894	0.527393	0.678593	0.490831	0.944967	0.314652	0.244396	0.493049	0.575063	2.79892	1.52065	0.955231	1.08748	0.909822	1.10125	0.47034	1.27065	1.20087	0.463101	0.944967	0.490895	0.663514	0.114413	10.1287	2.62472
5.30_329.0870	Hydroxytyrosol 4'-Glucuronide	HMDB0240531	-1.10059	0.00502451	0.11051	1	4.15739	1	1	1	2.27747	1	0.00955272	0.807068	0.0736809	0.328152	3.81966	1	2.31744	0.741959	0.454929	0.290332	1	0.304584	0.135154	0.237585	1.43683	0.163693	0.646976	4.45582	1.1153	5.78165e-05	1.28556	0.0259089	0.741959	0.290333	0.281544	0.563599	0.216787	0.412833	0.986622	0.0390041	1.47876	0.673799	1	1	1	1	1.4088
5.31_269.0878	Arabinosylhypoxanthine	HMDB0003040	5.08942	4.81654e-11	1100.85	10.2405	629.972	295.723	7.55398	1	2.70403	5.31805	0.086393	1	1	1	2.53979	1	1.19976	2.42172	88.8674	0.378929	0.439739	1.27	16.4378	7.36972	13.1211	0.757147	1	7.11745	1.46247	1	1.38261	0.234663	1.00824	1.56027	0.269027	0.978334	0.165712	0.979779	0.791685	0.826788	0.301932	9.57158	1	1	1	0.00175525	1.03357
5.31_294.1534	N-(1-Deoxy-1-Fructosyl)Leucine	HMDB0037840	0.0964777	0.335467	0.997024	0.889708	0.268987	0.578026	0.686462	0.361707	1.01652	1.03572	1.36671	0.604161	1.08333	0.904168	0.722511	0.511727	4.36066	2.60528	0.6209	1.03281	0.98596	2.51612	5.06255	0.214826	3.67302	3.29283	3.86394	4.06126	1.15443	2.30718	1.36184	0.731143	0.804338	5.95726	1.41155	2.30664	1.48422	1.56331	2.66387	1.89097	3.20332	4.469	0.493206	2.71302	2.29977	3.12306	2.64994
5.35_159.0769	D-Alanyl-D-Alanine	HMDB0003459	-1.08248	4.18533e-06	0.0668867	0.0272584	0.285822	0.0536527	0.0119812	0.299044	0.0371936	0.0719604	1.13044	1.0323	1.23752	0.325351	1.35771	0.699697	0.330294	0.0298007	0.394369	0.895673	0.0762014	0.381598	0.792676	0.267501	0.792804	0.519296	0.652071	1.00052	0.159004	0.920007	0.976193	2.3179	2.60601	1.80959	1.16457	3.53592	1.33283	1.65487	1.67829	1.6979	3.45726	3.90568	5.98963	3.71267	2.50872	4.45666	2.11271
5.35_190.0509	2-(3-Hydroxy-1H-Indol-2-Yl)Acetic Acid	HMDB0257584	0.453058	2.87386e-16	1.90755	0.96205	0.622141	1.59971	1.02285	0.967528	2.30576	2.23487	2.0281	1.25061	1.91223	1.9432	1.63808	1.87232	0.249621	2.28487	2.09061	1.72536	2.7629	1.85542	2.36169	1.91864	2.47706	2.08449	1.00153	0.802191	1.54763	1.53191	1.89951	0.997832	0.938154	1.07695	0.514102	1.02014	0.595567	0.757178	0.695899	1.10424	0.781432	1.25566	0.593188	1.05034	0.841381	1.04172	0.374009
5.36_165.0422	3-Methylxanthine	HMDB0001886	-1.2336	0.143088	1.11116	3.29184	1.13979	0.33523	0.794356	0.965311	15.1929	1.1515	1.65809	1.69986	0.225306	4.71257	0.326931	0.810381	0.952292	0.755451	0.947643	0.676102	0.175769	0.527796	2.46096	1.04664	0.34264	1.48724	0.797473	0.633621	0.826226	0.88727	0.65267	1.73695	3.55091	1.83742	2.00036	4.31528	1.15633	1.04239	1.09043	6.55998	0.715927	0.611673	2.08382	2.38027	0.610243	1.53583	0.301287
5.36_245.1139	Gamma-Glutamylvaline	HMDB0011172	-0.197668	0.000250734	1.11086	0.513044	0.363037	0.772318	0.634662	0.243337	0.741644	0.816788	1.09846	0.748179	0.786693	0.963756	0.750358	0.76981	0.0243287	0.976726	0.90883	1.12424	1.18404	0.945378	1.20653	0.9276	0.990962	1.12764	0.465323	0.320144	0.623759	0.989825	0.98112	0.79492	0.636894	0.90934	0.736132	0.920114	0.700392	0.544683	0.767565	0.709289	0.868877	1.1198	0.912643	1.0147	0.889933	0.896128	0.264942
5.38_328.0443	Cyclic Amp	HMDB0000058	0.103232	0.463634	1.5262	0.075892	0.734245	1.246	1.01297	1.76589	0.0881439	1.03752	2.74275	1.96746	2.07029	0.0271028	1.8585	1.23494	1.34435	0.457863	0.609435	0.998673	1.19575	0.333596	1.0223	0.301369	1.43609	1.74578	0.896944	0.0483214	2.68576	1.70262	1.39518	0.959326	1.92803	0.505542	0.273234	1.19352	1.23625	0.917801	0.308303	0.357282	1.37499	1.84136	1.01489	1.13468	1.04011	0.0559821	0.269074
5.39_246.9925	2-[4-Hydroxy-3-(Sulfooxy)Phenyl]Acetic Acid	HMDB0125151	-0.0208958	0.954703	1.12373	0.175917	0.157708	1.63059	0.732827	0.959569	1.93656	0.235881	1.61422	2.33269	2.85599	4.16886	2.53362	0.524316	0.0217189	0.839073	1.41606	1.62651	0.768611	1.48	1.29701	1.16208	1.59575	0.970533	0.144058	2.13624	0.0928401	0.392101	0.769947	0.322945	1.23917	0.25064	0.610555	1.23139	0.527485	1.96606	1.05689	1.11855	0.525131	0.865242	0.685439	1.49359	0.992075	1.93913	0.550978
5.41_202.0719	1-Isothiocyanato-7-(Methylthio)Heptane	HMDB0038440	0.533683	0.00807508	1.78982	4.27037	1.01987	1.11374	1.60165	1	0.488653	4.89215	6.941	1.21885	1.64919	0.791651	1.33501	1.17383	15.9034	1	1	1	1	0.47855	1	1	1	0.0280564	2.47693	1.08454	3.19226	5.71954	2.00927	1	1	1	3.50225	1	1	1	1	1	1	2.04831	0.162863	3.68696	1.47764	1.56401	0.356705
5.42_162.0767	2-Amino-4-Ethoxy-3-Hydroxybutanoic Acid	HMDB0032862	-1.3511	6.0146e-05	0.603045	0.70216	0.671714	0.616772	0.345673	0.197251	0.277366	0.295276	1.17738	0.14376	0.593104	0.832782	0.664376	0.908933	0.36128	0.827399	0.0558083	0.196312	0.0890579	0.112071	0.247374	0.0425141	0.0804569	0.110688	0.0317266	0.158242	0.00518711	0.0574866	0.0466054	2.29295	1.37055	6.54648	10.3371	6.21958	16.0688	8.06088	10.7754	4.80198	9.95439	27.7333	1.84176	7.37383	5.19845	8.69756	3.04811
5.45_181.0366	1-Methyluric Acid	HMDB0003099	-0.546493	0.328876	1.2242	0.0136048	0.507171	1.23009	1.15405	0.342947	0.531302	0.922386	1.28044	1.22964	1.85922	0.0861094	1.51989	1.14431	1	1.13537	0.196612	1	6.18365	2.0022	1	1	1	1.63413	0.329527	0.0972579	0.928874	1.90572	0.978087	1.97753	13.9562	1	1	1	1	4.40736	1	1	1	5.2405	0.504242	1.07113	0.635721	0.0328895	0.22346
5.47_167.0558	7-Methylxanthine	HMDB0001991	-1.01577	0.191598	0.0127107	1.8974	0.253046	0.00915647	1.53265	1.07615	3.85165	0.677511	1.0056	0.945657	0.561112	1	1	1.64305	6.61365	0.20941	0.992646	1.01223	0.185253	0.0190138	5.32455	0.0278628	0.102693	1.30565	0.1455	1	0.149464	12.8308	1.22872	0.0321608	6.35356	1.89701	0.0329161	17.3729	0.590059	0.578929	5.4521	7.04791	0.229359	6.56369	9.89437e-05	0.48894	0.316569	0.180473	0.00201017
5.47_192.0650	Xi-2,3-Dihydro-2-Oxo-1H-Indole-3-Acetic Acid	HMDB0035514	0.878524	3.3843e-45	3.06921	3.42239	2.99061	2.79875	1.38168	2.85537	3.86606	2.31132	2.87357	1.53478	2.58625	2.22929	1.38537	2.08546	2.29971	2.92487	2.31975	1.7653	2.97345	2.04661	2.34621	1.95881	2.63091	2.40164	3.14468	3.25177	5.18797	1.68832	3.54793	0.0158276	0.959067	1.04587	0.0215611	0.936435	0.53552	0.725638	0.655446	1.02246	0.742234	2.85749	0.866845	0.921786	0.676504	1.02393	0.934607
5.47_209.0916	4-Aminobenzoyl-(Beta)-Alanine	HMDB0060757	0.817935	3.25175e-49	2.69013	3.77384	3.11618	2.83542	1.41378	2.34357	3.64659	1.98736	2.65502	1.47705	2.48035	2.31539	1.48738	2.2957	2.18141	2.45283	2.00561	1.67419	2.80891	1.93446	2.15478	1.85811	2.49319	2.13943	2.6092	3.07599	4.52223	1.5971	3.09455	0.0818012	0.964618	1.04707	0.301643	0.923364	0.588651	0.750812	0.654021	0.987751	0.814532	2.36252	0.905869	0.919778	0.74627	1.01302	1.00238
5.48_326.1238	N-(1-Deoxy-1-Fructosyl)Phenylalanine	HMDB0037846	-0.0397454	0.938739	0.400743	2.03054	0.216572	0.16354	0.401954	0.362262	24.6352	1.44737	1	4.72669	0.651949	68.4288	1	0.537059	0.0362693	2.63883	1.03718	1.05567	1.01732	2.87613	3.56664	0.962317	2.63657	3.20823	0.483004	28.0284	1	0.86135	1	2.03677	1.04021	3.14783	1.35689	1.78061	1.48225	2.60763	2.1126	1.99674	2.12726	1.35404	0.7527	1	0.262105	93.3951	3.8674
5.50_247.1283	Valylglutamic Acid	HMDB0029126	0.0482452	0.258124	1.53445	1.35204	1.39951	1.05027	0.770326	0.875074	1.04983	1.06853	1.39726	0.689974	0.95142	1.02645	1.00642	0.907774	0.959859	0.906575	1.0492	1.24647	1.13719	0.879929	1.11706	1.01362	0.990451	1.05499	1.14991	1.10356	1.62206	0.831239	1.10672	0.015095	0.734664	0.824544	0.0216414	0.790821	0.670933	0.477099	0.814665	0.713966	0.945014	1.58983	1.0405	0.729444	0.558692	0.943729	0.926058
5.52_419.1384	(2S,3R,4S,5S,6R)-2-[3-Hydroxy-5-[2-(3-Hydroxy-4-Methoxyphenyl)Ethenyl]Phenoxy]-6-(Hydroxymethyl)Oxane-3,4,5-Triol	HMDB0242526	-2.59886	0.000123362	0.0857991	0.0783709	0.150443	0.0526513	0.104587	0.157764	0.223695	0.11722	0.0738741	1	1	1	1	0.0936925	0.0804677	0.728574	0.085983	0.22005	0.114553	0.00900236	0.314285	0.252563	1	0.0651674	0.183898	0.158965	0.16896	1.99695e-05	0.0168588	0.0804677	1.27143	0.085983	0.22005	0.114553	0.0502108	0.314285	0.252563	1	0.0651674	0.183898	0.158965	0.16896	0.0838421	0.0940302	0.0698984
5.54_107.0485	Benzaldehyde	HMDB0006115	0.222796	4.15221e-06	1.91478	1.16006	0.99448	0.931111	0.936722	1.24019	1.65629	1.46527	0.977891	1.05614	0.992065	1.58839	0.957663	0.966749	1.09589	1.12111	1.29974	0.983613	1.0522	1.74287	1.63286	1.20306	1.18751	1.3565	1.70792	1.68642	2.66548	1.66785	2.03587	0.0307106	0.642345	0.657518	0.0509726	0.972746	0.564101	1.01766	0.647204	1.10177	0.593921	2.06384	1.00142	0.973562	0.85191	1.0334	1.18467
5.54_149.0588	Trans-Cinnamic Acid	HMDB0000930	0.327502	3.25965e-15	1.72676	1.30514	1.93002	1.35756	1.00056	1.19938	1.83935	1.46256	1.14368	1.09219	1.1453	1.87302	1.31271	1.38507	1.3437	1.20124	1.43442	1.20419	1.39409	1.70824	1.45417	1.59443	1.4976	1.44402	1.62772	1.93541	2.42733	1.81485	2.18202	0.0197654	0.825507	0.842507	0.031252	0.951641	0.741127	0.943758	0.847492	1.06447	0.736362	1.78067	0.947288	0.998758	0.785452	1.11149	0.980979
5.54_171.0661	3-Isopropenylpentanedioic Acid	HMDB0032352	2.02878	0.0952955	1	1	1	1	1	1	1	1	1	1	1	1	1	0.728888	2.10579	245.579	0.112741	1.48528	8.29874	2.57139	7.05926	0.847551	3.49384	6.61334	0.438381	0.512805	1	1	0.223351	1.1177	0.473096	3.40016e-05	1.20831	0.00688694	1.35146	1.59255	3.65329	0.079867	0.240508	1	1	1	1.4243	11.5572	0.977696
5.54_353.1464	Moschamine*	HMDB0032759	0.360104	4.40228e-06	2.94642	1.12273	2.60031	1.60125	0.828545	1.36515	1.89737	1.76695	1.22987	1.00246	1.19032	1.89696	1.96929	1.19495	1.52987	0.624576	1.28686	1.12069	0.987602	1.77472	1.49456	1.24895	1.75619	1.30312	0.973445	1.02243	3.52227	1.98406	5.15264	0.0547788	0.678293	0.561024	0.0479058	0.913049	0.541316	1.17975	0.724673	1.07958	0.58558	3.10917	0.910926	0.909069	0.544452	1.65312	1.02739
5.55_283.0681	Xanthosine	HMDB0000299	3.52858	0.000205523	3.05964	0.310891	2.00998	1.95006	1.53929	0.782499	1.13663	1.39096	1.92536	2.23692	1.56303	0.732075	2.05675	2.46017	600.583	3.7673	1	1.13584	1.33566	9.0374	0.0465796	0.393785	0.658864	1.72849	0.229421	0.243834	2.17649	0.898194	2.19093	3.00921	0.742847	0.119742	1.13584	1	0.319295	2.32083	2.23222	1.19001	1.72127	1.74864	0.507402	0.722006	1.10181	0.545028	0.704485
5.60_249.1957	Matrine*	68567	-0.0625051	0.676477	1.14757	1.03657	3.20065	1.01555	2.30976	2.06721	1.10814	2.32294	0.978569	0.73249	1	0.737548	1	0.576662	0.888852	0.617057	0.899673	1.30959	1.07916	1.43129	0.696606	1.1816	0.495756	0.749767	1.14148	0.922311	1.66263	0.971411	0.71586	1.24989	0.636512	1.04135	1.91276	1.00144	1.05078	0.968739	1.04624	1.20462	1.2661	0.784516	0.824545	0.99459	1.02859	27.2928	0.997927
5.61_188.9862	Hydroquinone Sulfate	HMDB0240263	-0.33424	0.0880248	1.05995	0.0101957	0.525508	1.02479	0.83904	3.71331	1.18243	0.176303	0.806434	0.732552	0.714233	1.89706	0.885515	0.599295	0.000207475	2.44393	0.49134	0.709321	1.16532	0.507692	0.557698	0.765926	1.15655	0.56696	0.0916732	1.79677	0.489418	2.35667	0.307765	0.714395	0.118021	0.991045	0.853819	0.999528	0.891451	1.52109	0.969285	1.25728	1.09141	0.967245	0.948382	1.66899	2.59122	0.333766	0.609024
5.63_384.1142	Succinyladenosine	HMDB0000912	0.553105	8.24868e-29	1.53993	1.81278	1.98731	1.42314	1.57006	1.78549	2.09223	1.7771	2.18965	1.58742	1.87653	2.19336	1.18611	2.66982	1.33094	1.77035	1.41233	1.58785	2.39027	1.78444	2.07953	1.91804	2.01672	1.95785	1.95521	2.3872	2.05312	1.93865	1.72018	0.0245616	1.04448	0.84584	0.0330827	0.750862	0.523227	0.548751	0.60562	0.783748	0.773677	1.46266	0.77807	0.706672	0.846533	1.0584	0.826565
5.64_164.1064	Methcathinone*	HMDB0041927	-1.22435	0.00365343	1.01531	0.744259	0.184875	0.941311	0.499246	0.767709	0.134712	0.890723	1.15621	0.129771	0.963688	0.299946	0.494432	0.426595	1.19685	9.32242	0.0519228	0.0638261	1	0.431604	0.897435	0.29986	0.707553	1	1.0092	0.814979	0.291852	0.0244009	1	0.19428	0.83214	7.00666	0.818415	3.36552	26.7541	11.0598	5.43096	6.8725	4.64556	13.7577	1.18502	24.2111	6.21848	51.7932	0.378511
5.65_871.4465	Pectenotoxin 3*	HMDB0033492	-1.90102	2.87728e-05	1	1	0.415574	0.144645	1	1	1	1	1	0.1156	0.0982405	0.781655	0.884821	1	0.820755	0.125535	0.132313	0.0805128	0.113388	0.0863217	0.0693762	0.0590502	0.150039	0.0870811	0.540357	0.173133	0.378017	0.0324115	0.14138	0.820755	0.125535	0.874016	1.49057	2.75028	1.24936	4.16632	2.26841	1.57457	1.92485	15.056	1.04212	2.31158	1.55063	2.24166	1
5.67_327.1282	7-Hydroxyolanzapine	HMDB0060958	-1.97979	3.89375e-06	0.0335704	0.0386661	0.0327719	0.0366145	0.0492976	0.00854772	0.0372639	0.0358306	0.0330814	0.0429643	0.0675711	0.0392012	0.0453625	0.054581	0.0274903	0.0929176	0.0174227	0.0179152	0.0194184	0.0202844	0.0201797	0.0195892	0.0236725	0.0168514	0.0757008	0.0372307	0.0351422	0.0314416	0.0425576	0.0274903	0.0484052	0.0174227	0.0179152	0.0194184	0.0202844	0.00182717	0.0195892	0.0236725	0.0168514	0.0757008	0.0372307	0.0351422	0.0314416	0.0425576	0.0335704
5.69_137.0594	Phenyl Acetate	HMDB0040733	0.422715	0.0134923	3.32993	0.304586	1.07713	0.0107512	1	0.539085	1.98641	1	0.138458	0.0657693	1	1	1	1	5.45521	4.02387	1.21905	4.8697	0.246911	1.41816	2.20518	1	1.44211	3.76904	2.67326	7.276	0.871506	4.44568	0.981361	4.28633	0.251728	1	1	11.6703	1	1	1.88641	3.52039	1	0.975113	1	1	0.600189	1	3.53992
5.70_195.0520	1,3-Dimethyluric Acid	HMDB0001857	-1.21167	0.0345489	0.329658	0.102961	0.0510104	0.447671	0.33464	0.892904	0.657738	0.165156	1.74341	0.111348	0.652192	0.421719	0.416469	4.06205	0.0107478	0.491925	0.212119	0.0769594	0.048866	0.0670419	2.47366	1.14378	0.216049	1.21401	0.0861701	0.920837	1.32387	5.70113	1.29206	1.82014	1.14277	3.33897	1.63496	1.38017	1.24758	0.960243	1.25202	4.77106	2.11023	2.13673	0.328486	0.00308537	0.113746	0.146006	0.113788
5.72_217.0172	Tyrosol 4-Sulfate	HMDB0041785	0.259899	0.0795246	2.94477	2.75981	0.912508	1.29207	0.0307254	1	5.1352	1	1	1	1	3.36995	1	0.0468589	0.16499	1.69003	0.637917	2.79871	2.29283	1.75565	2.24377	1.87261	9.29576	1.32857	0.764735	0.820133	1	1.0257	1	2.76906	0.136355	0.154914	0.157132	0.309017	0.303738	4.12186	8.68223	0.107375	0.498218	2.13472	4.30076	0.0262008	0.0917306	1.14124	1.8776
5.72_281.0865	5-O-A-L-Arabinofuranosyl-L-Arabinose	HMDB0038880	-2.73048	4.04276e-05	0.354928	0.000406036	0.014257	0.0586128	0.115358	0.233655	0.0370563	0.108524	0.369916	0.0346187	1.34418	0.0311473	0.629792	0.00518908	0.0863589	0.420587	0.14017	0.223511	0.219207	0.000309604	0.0809817	0.0300747	0.40769	0.0298904	1.00026	0.000531591	0.08293	0.0281146	0.0276664	0.0701325	1	0.174214	0.0100399	0.219207	0.0160126	0.132749	0.0807759	0.0684765	0.0885661	0.636382	0.109932	0.320697	0.046381	0.164468	0.354928
5.73_181.0856	Propylparaben	HMDB0032574	0.452854	0.00862418	3.5474	2.41118	0.921097	1.95277	1.10759	0.61711	1.64337	0.202054	14.2123	2.02631	0.407378	1.02679	1	7.62418	8.03252	1.3274	1.5208	0.865263	0.212444	0.812794	2.48816	0.5907	0.350084	1.37649	1.39562	1.81616	1.82755	9.54941	6.69707	0.307333	1.74314	1.30065	0.161427	13.185	1.18721	0.736861	5.65573	2.3354	0.246781	1.62799	0.78446	0.114653	0.430426	0.292048	0.389915
5.73_209.0818	6-Methoxymellein	HMDB0038510	0.301471	0.00050511	1.23698	2.16233	2.62992	3.5246	0.374252	1.41647	1.26654	4.02141	1.69841	1.68406	2.33099	1	0.00942492	0.734432	1.52161	1.20968	0.586603	1.2709	1.13321	1.20758	2.07598	1.13755	0.537485	1.28609	1.74315	1.31792	1.11176	1.18009	1.59829	0.816549	1.11796	1.91338	1.01618	1.65584	0.657577	1.34179	1.68463	0.98782	0.976342	1.55149	1.04833	0.994338	1.08443	0.886494	1.70813
5.74_187.1081	N6-Acetyl-L-Lysine	HMDB0000206	0.643349	0.00966835	5.14037	0.613844	0.680605	2.15955	0.287682	1.0092	1.21223	0.833023	1.57923	1.84752	1.95	0.177	0.525365	1.15938	1	1	0.913696	3.8311	1	1	27.1838	1.63317	2.48436	1.38675	1	2.21555	1.40976	0.236656	1.21775	0.568268	0.592501	0.00448251	0.410879	1.9506	0.0663757	0.613152	0.0533105	1	0.361503	1	0.0655732	0.90447	0.0343221	1.21775	1.62048
5.74_341.0873	6-[4-(2-Carboxyethyl)Phenoxy]-3,4,5-Trihydroxyoxane-2-Carboxylic Acid	HMDB0125169	0.670193	0.000302597	0.00319797	1	1	1	1.539	1	1	1.27299	1	5.38691	0.102927	0.605698	0.708137	1.34401	7.84756	2.32641	2.14707	1.95319	3.33901	2.54337	2.26847	0.647245	16.8389	2.42614	1.48788	0.400109	1	1	1.83036	1	1	1	1	0.841005	0.770896	0.583308	1.32122	0.168979	1.10205	0.000581415	1	1	1	1	1.45931
5.75_192.1378	N-Ethyl-N-Methylcathinone	85091	0.034145	0.443887	0.823052	1.33547	1.33659	1.55065	0.916982	1.19923	1.40635	1.06014	0.998542	0.987947	1.10894	1.02346	0.633154	0.695318	1.23626	1.22168	0.930816	1.6289	0.940913	1.04797	1.38652	1.38313	0.635533	1.12561	1.19957	0.549472	1.09517	0.936339	0.769253	0.252786	1.01592	0.99951	1.00716	1.19379	0.944795	0.694007	0.852654	1.10524	1.06516	0.954197	1.01525	1.01834	0.836497	0.907267	1.09407
5.76_128.0451	1-Methyl-4-Nitroimidazole	HMDB0060659	-0.131327	0.541265	1.17688	0.69031	0.774722	1	1	1.96953	1.08402	1	0.829333	1	1	1	1	1	0.970542	0.949751	1.04605	1.15427	0.874646	1.05951	1.34324	1.26803	1.01876	0.75194	1.21001	1.16634	0.988921	0.898439	1.66896	1.28828	0.948483	0.869865	1.20615	0.862571	1.02579	0.213375	0.662961	0.981243	0.551037	0.494565	1.43083	1.01108	0.723783	0.454648	1
5.76_206.1382	Dexpanthenol	3978	0.010151	0.646483	0.788949	3.90979	1.3773	1	0.528717	0.965522	0.492432	1.90604	1.5675	1.59456	1	1	1	1	5.26583	0.363819	0.853461	1.88854	0.97375	0.89148	0.0240741	0.466379	3.19362	4.40431	0.979907	1.34088	1.21373	0.969786	1.06361	0.458887	1.89408	0.940837	10.9082	0.552214	11.1785	1	1.90456	7.18513	1.27365	2.05222	0.659123	1.35373	1.03021	2.73919	1.21105
5.76_220.1176	Pantothenic Acid	HMDB0000210	1.68187	7.36778e-53	7.789	2.76348	12.014	1.01894	9.64202	2.33047	2.89731	3.1951	3.47499	2.18349	5.59365	3.30614	4.36485	7.90905	8.73522	8.4707	4.24866	10.0641	7.21786	10.4732	3.03679	6.60606	6.52291	2.40467	2.04021	3.6045	6.52043	2.76493	3.33838	0.0489405	0.921618	1.22954	0.0592469	0.754045	0.484808	0.507878	0.808599	0.861157	0.797445	1.18083	0.917987	0.719518	0.789202	1.12332	0.873058
5.78_232.1544	Butyrylcarnitine	HMDB0002013	-0.181056	0.00709482	0.893172	0.961302	0.992714	0.728765	0.408258	0.799338	0.989916	0.687117	0.976402	0.484271	0.815484	0.681206	0.848951	0.643621	0.717605	0.4801	0.674909	0.782188	1.02355	0.770526	1.04477	0.783418	0.913929	0.924158	1.43771	0.936242	1.24053	0.9211	1.38518	0.0205979	0.660204	0.822982	0.0497973	0.809336	0.568215	0.955225	0.931949	0.880044	0.962789	1.49239	1.01822	0.80676	1.03052	0.901835	0.669284
5.84_195.0520	3,7-Dimethyluric Acid	HMDB0001982	-0.89943	0.30602	0.823926	0.0527418	0.0671079	0.790832	1.0066	1	0.34728	0.0736479	0.977892	0.0888778	1.22146	0.120921	0.35802	1.75135	0.511574	4.35314	1.01385	3.48309	1.02803	6.26605	0.614365	7.25386	1.31967	0.404732	0.109663	0.06361	1.78711	4.86334	0.999188	0.515699	29.1969	0.708458	1.1645	0.825698	0.443169	1	0.472799	0.620608	0.0765282	2.68631	0.0706856	0.212892	0.717556	0.0497741	0.0828778
5.84_357.0820	Dihydrocaffeic Acid 3-O-Glucuronide	HMDB0041720	0.077324	0.680616	3.68632	0.189578	0.650425	0.730161	1.67469	4.89068	0.165182	0.0582106	1.06155	1.22435	1.02294	1.01308	4.327	2.20437	0.0400768	0.701452	1.61484	1.0929	2.41633	0.902451	0.809133	2.49554	1.55372	1.48364	0.12731	0.546759	1.32023	2.2321	1.02264	0.139718	1.23949	0.742007	0.310507	1.24054	0.407271	2.01786	0.570288	1.15097	0.363561	1.8578	0.199546	0.758879	0.693127	0.153961	0.125368
5.85_315.0720	Ginnalin B	HMDB0252723	-0.392222	0.433033	4.19056	0.150251	0.408065	1.13321	2.58496	1.2741	1.43211	1.35724	3.20979	0.374536	2.058	1.79067	3.40898	3.9792	1.90334	4.16455	1.06322	1.50442	0.541575	1.23714	1.54543	0.133943	11.2507	1.59364	0.928225	0.148187	2.93901	0.731546	1.58842	0.310894	1.79972	0.537523	1.09228	1.79605	7.31197	0.973261	0.416605	0.403645	0.332846	2.33064	1.17158	1.92638	1.8999	0.472347	0.475761
5.87_203.0829	L-Tryptophan	HMDB0000929	0.0384221	0.647966	1.38214	0.463595	0.498795	1.06787	1.01702	0.598454	1.29042	1.20757	1.22434	1.24836	1.0707	1.07688	1.22002	1.2643	0.0121273	1.15432	1.4915	1.04705	1.13266	1.05286	1.73065	1.25997	1.50321	1.25066	0.631823	0.631956	1.01652	1.24394	1.37631	1.04585	0.960353	1.02994	0.876499	0.831255	0.949713	0.973501	0.950269	1.15457	0.757584	1.21503	0.708706	1.55304	0.985469	0.997362	0.471307
5.89_152.0700	P-Acetamidophenol (Acetaminophen, Tylenol)*	487	-1.51567	0.874659	0.117568	0.586767	0.222869	1.13763	1	2.39004	0.768504	0.551822	1	1	1	1	1	1	1.21412	3.84697	0.381514	0.411405	0.143324	4.33016	1.89621	0.986139	4.34085	0.545308	1.00981	0.687659	0.623913	1.28032	1.10854	3.35648	217.954	1.36297	0.772097	1.1597	1.17828	508.613	3.24614	1.53924	1.38508	2.69566	2.29775	1.06127	0.230606	3.43561	0.219029
5.89_298.0956	5′-Deoxy-5′-<Wbr>(Methylthio)Adenosine	3425	1.0382	1.65379e-22	2.4861	4.10979	0.740922	3.50963	2.94047	1.55997	0.523304	4.91966	4.40766	4.86316	2.427	0.0417557	3.40079	1	1.36434	1.43383	2.56987	3.37523	5.74779	4.36574	4.69366	3.0616	5.09232	2.99759	3.10165	6.67288	1.35829	3.5985	4.61002	0.602517	0.929722	0.602705	1.15903	0.95353	0.365029	0.251836	0.556468	0.729295	0.667636	1.65234	0.815195	0.532774	0.218359	0.970727	0.349689
5.89_367.1494	1-(1,2,3,4,5-Pentahydroxypent-1-Yl)-1,2,3,4-Tetrahydro-Beta-Carboline-3-Carboxylate	HMDB0012492	0.396472	0.000815062	1.71251	0.99375	0.580664	0.966242	0.879666	0.603342	0.814301	1.28884	1.56637	0.749003	0.984891	1.01539	0.793094	1.65477	3.95975	2.93715	1.17248	1.15431	1.14004	2.28327	5.17741	0.525533	3.32689	4.2491	2.71832	2.46204	1.91393	4.46672	2.08924	0.0480409	1.00788	3.44603	0.0470043	1.33753	2.4052	1.84186	2.54249	2.14635	2.6983	3.1232	0.575096	2.60913	2.02358	3.24157	2.20409
5.91_109.0295	Pyrocatechol	HMDB0000957	-0.72356	4.0951e-05	0.274062	0.702257	0.472785	0.233664	0.11082	0.0595341	0.135981	0.344891	0.766588	0.506777	0.350707	0.512455	0.533381	0.503199	1	0.300694	1.22724	1.81435	1.43887	0.403945	0.697733	0.76787	1.14575	0.85029	0.00895642	0.34985	0.211998	0.1105	1.21733	1	50.2184	0.703849	0.733069	1.73672	0.833575	1.30227	1.23213	0.999335	0.445411	1.50212	0.722052	3.02433	0.723745	0.883295	0.263243
5.91_181.0717	Theophylline*	HMDB0001889	-1.32277	0.0258107	0.772145	0.282952	0.233266	1.78439	0.319666	0.638261	0.87153	0.951876	0.787988	0.0106015	0.558997	2.46453e-05	0.33142	1.09793	0.415766	0.681935	0.303764	0.232132	0.0212034	0.0442613	0.90401	1.2605	0.0230584	0.950236	0.209147	0.983687	1.70072	2.20689	1.00435	0.0941542	5.68071	2.69223	0.118294	1.70169	1.36182	1.09599	14.6804	3.34841	3.03833	3.82478	0.875348	0.0745384	0.383425	0.0138249	0.225451
5.91_188.9862	Pyrocatechol Sulfate	HMDB0059724	-0.907946	0.00057888	0.352549	0.725184	0.483264	0.325329	0.157585	0.343205	0.182074	0.406123	0.781849	0.577525	0.439418	0.470194	0.573403	0.506411	1.17287	1.9502	0.0238309	0.564641	1.09464	0.501449	2.43756	0.415558	0.290194	0.142535	0.024783	0.352767	0.238233	0.16318	1.68569	0.168066	54.9764	2.54462	21.3729	2.54934	1.25002	2.27433	0.536209	1.19919	1.43896	2.08147	0.529017	4.33506	0.871691	0.823163	0.252718
5.91_334.1390	Tryptophyl-Glutamate	HMDB0029082	3.42208	1.44641e-66	23.6395	16.7349	1	16.942	12.2668	15.6599	1	17.4834	17.1616	12.5779	15.1815	1	17.6197	5.44176	35.9472	21.8913	27.5986	33.0045	24.3046	39.9816	27.1932	20.7885	27.9069	19.5229	26.9092	51.2735	1	21.9797	26.0018	1.03734	0.00942962	1	1	1	1	1	1	1	1	0.499878	1	1	0.0171685	1	1
5.91_346.0532	2'-Deoxyguanosine 5'-Monophosphate	HMDB0001044	-0.510601	0.0798812	1	1	0.675763	1	0.549604	1	1.16292	1.23735	0.576604	1	0.000718362	0.812391	0.806843	8.1752	0.0219217	0.726567	0.708218	1.73719	0.00557918	0.410565	0.701704	0.432591	0.297671	1.8795	0.0477767	1	1	1.57031	1.1404	3.50174	0.655126	0.257484	0.376905	2.93524	0.973515	1.2983	0.635387	1.6136	0.336678	0.0698995	0.172912	1	0.646394	0.824788	1
5.93_259.1298	Gamma-Glutamylleucine	HMDB0011171	-0.240008	2.53045e-05	1.18309	0.399229	0.273228	0.667874	0.509418	0.443941	1.10524	0.881377	1.09337	0.696904	1.00232	0.936997	0.9181	0.819283	0.0234612	0.750701	0.748721	0.962285	0.999546	0.747634	1.15597	0.74108	1.07848	1.0122	0.639705	0.274892	0.710982	0.857304	0.838508	0.692816	0.796087	0.876986	0.834721	1.03312	0.542739	0.587073	0.697467	0.811616	0.987796	1.04347	0.673381	1.33802	0.986296	0.963276	0.307595
5.93_261.0077	3-(3,5-Dihydroxyphenyl)-1-Propanoic Acid Sulphate	HMDB0061117	0.273052	0.00282307	2.64011	0.234149	0.47725	1.15045	2.30232	0.987535	1.00731	1.30401	2.86303	2.01115	1.30209	1.28193	1.2197	2.27946	2.07625	0.981614	2.63727	0.965849	3.29536	1.20411	1.01908	2.02758	1.65676	1.15896	0.45545	0.104051	1.16174	2.46137	1.5653	0.659928	1.90026	0.712654	0.350255	0.986545	1.61614	1.20376	0.804924	0.996153	0.577115	0.974608	1.10217	1.10371	1.02784	0.905116	0.06861
5.94_359.0978	3-Methoxy-4-Hydroxyphenylglycol Glucuronide	HMDB0000496	-0.0784532	0.425228	1.199	0.626912	0.0617451	1.04203	0.535101	0.364993	1.04878	1.31022	1.24934	1.18917	1.04461	1.08596	1.17645	0.256342	3.08705	0.969686	0.84874	1.62356	1.41408	1.26951	1.13353	0.533905	1.92542	0.546046	0.682362	0.18031	1.12718	0.957844	0.974024	0.655895	2.35199	0.473228	0.739525	0.426148	0.482536	0.866466	0.934476	0.382982	1.04244	2.13021	1.26663	1.05493	2.29589	1.73986	0.368452
5.95_118.0641	4-Ethynylaniline	4113	0.410328	6.10677e-14	1.85838	1.2019	1.20038	1.86674	1.38407	0.982039	1.57174	1.3574	1.77173	1.27986	1.81698	1.60961	1.18437	1.54924	1.02267	1.79028	2.08377	1.11389	1.2028	1.86712	2.80372	1.0905	1.83027	1.99629	2.1443	1.67306	2.59377	1.61461	2.785	0.0199285	0.79318	1.17645	0.0281003	0.567138	1.02532	0.573215	0.948885	0.986525	0.860795	2.1317	0.779644	1.99893	0.649103	1.33329	0.894961
5.95_146.0596	4-Formyl Indole	96392	0.270095	6.20849e-11	1.77174	1.28918	1.34703	1.29354	1.03891	1.07432	1.29284	1.40893	1.4042	1.04239	1.48175	1.22908	1.51511	1.36894	1.09366	1.26771	1.57297	1.05185	1.15161	1.00701	2.09218	1.1745	1.43415	1.27971	1.5964	1.68714	1.79334	1.57845	2.20752	0.00985527	0.907524	0.938479	0.0179038	0.773175	1.01981	0.824294	0.798911	1.18595	0.742145	1.71966	0.818296	1.32808	0.89771	1.2408	0.953526
5.95_205.0967	Dl-Tryptophan	65534	0.276104	3.21093e-11	1.85801	1.3699	1.37674	1.32153	1.02095	1.09325	1.23289	1.44307	1.35965	1.09831	1.4338	1.20509	1.57235	1.3941	1.05681	1.20078	1.69163	1.0355	1.17257	1.06134	1.92824	1.19646	1.52499	1.28638	1.61431	1.69445	1.77593	1.5942	2.30955	0.047722	0.908462	0.969099	0.0744006	0.752238	1.00393	0.777228	0.830019	1.07311	0.799285	1.86268	0.809928	1.30777	0.870758	1.30838	0.946472
5.95_530.2065	O-6-Deoxy-A-L-Galactopyranosyl-(1->2)-O-B-D-Galactopyranosyl-(1->3)-2-(Acetylamino)-2-Deoxy-D-Galactose	HMDB0002060	-0.0914044	0.981085	1.34143	0.981091	0.386714	1.06997	1.768	1.08376	0.630154	2.51094	4.96293	0.614409	1.54743	0.399018	1.83844	2.52881	0.846339	0.944477	3.17904	1.05002	0.980568	0.974508	3.26685	0.751582	0.954962	1.04562	1.00599	1.11888	0.350448	0.558683	0.478179	0.371107	1.01546	0.430738	0.142179	0.485704	0.611102	0.938233	0.166662	1.64458	1.46331	3.78182	0.881124	7.94183	0.866833	1.94104	0.113641
5.96_179.0573	Paraxanthine	HMDB0001860	-1.69432	0.60691	6.49625	0.0163545	0.438639	12.4573	1.36779	0.976833	0.0941769	0.055985	1.22184	0.0714291	1.866	0.0260748	0.103469	1.68913	0.00962377	1	1.02265	0.893345	1.23711	1.3257	5.5436	2.8592	0.991939	0.895453	0.546482	0.53067	2.70371	6.03759	1.25869	2.72258	0.343147	0.670451	2.17137	0.80606	1.04133	0.537164	0.601158	2.83173	11.9713	4.92221	0.795591	0.0166452	1.76373	0.0102552	0.397556
5.97_132.0802	3-Methylindole	HMDB0000466	0.323588	4.98766e-09	1.99754	1.51321	1.36641	1.53609	0.888981	1.0728	1.00671	1.5	1.4343	1.83341	1.76346	0.93709	1.48038	1.55199	1.33582	1.08838	2.0715	1.33345	2.07586	1.27842	1.78543	1.09057	1.85568	1.05471	1.46658	1.72536	2.00642	1.46527	2.63528	0.0270549	0.854595	1.09201	0.0407055	0.866751	0.862933	0.805742	0.644514	1.24353	0.536791	1.87528	0.666848	1.5157	0.79085	1.06564	1.00524
5.97_171.0661	Ethyl 2,4-Dioxohexanoate	HMDB0034851	-0.78265	0.0406287	1	0.991078	0.956444	0.507922	0.598201	1	0.158833	1.1542	1	1.5883	1	1.10925	0.934201	1.2006	1.59177	4.86123	1	0.289881	0.989327	0.966281	0.359254	0.95269	0.309801	1.01359	1	0.089829	0.605155	0.893525	0.21439	0.336525	0.950677	0.745856	20.9045	0.383133	1.03372	6.60097	7.72599	0.00318113	1.19402	1	3.00425	3.50116	5.30251	26.034	10.7167
5.97_284.1860	Α-Hydroxymetoprolol*	HMDB0060994	-0.101746	0.491816	1.57335	1.87556	2.98411	0.812553	0.975325	1.13326	1.04873	1.53609	1.0408	0.981569	0.977509	1.0251	2.16599	1.2737	1.97171	2.10472	1.02617	1.09496	0.466659	1.07028	1.62734	1.38511	1.52368	1.18912	0.616573	8.91222	0.70415	0.405081	1.27551	0.015504	4.41818	2.00844	0.0164508	1.32611	1.59057	1.18278	1.38394	1.8324	0.754538	0.969929	0.836457	0.57797	0.37969	1.04291	0.662495
5.97_319.0465	Trans-3,3',4',5,5',7-Hexahydroxyflavanone	HMDB0030835	-0.607722	0.104259	0.784496	0.806022	0.0362897	0.0154654	0.498973	0.240238	1.31682	0.0493841	0.227389	1.01203	1.53399	3.54345	4.16307	0.527787	1	1	1	1	0.907196	1.48443	1	1	1	6.52686	0.163256	0.214762	1.2242	0.616171	0.326755	1	1	1	1	1.84882	2.08731	1	24.7825	1	1	0.276125	0.979247	0.190513	0.189038	2.68494	0.631803
5.97_784.1517	Fad	HMDB0001248	-0.233151	0.0106573	1.05283	0.041115	0.290183	0.885744	0.0884973	0.22095	0.783781	0.440709	0.339334	0.491366	0.137087	0.792915	0.147641	0.869075	1	0.103476	1	1	1	1	1	0.018671	1	49.0928	0.0226706	0.0999028	0.124389	0.0934632	0.380278	0.407076	1	0.119014	1.55984	3.28597	1.42369	1	1.03283	1	1.87259	3.34132	1.08859	3.38513	1.87591	1.77632	0.331934
6.00_222.0769	N-Acetyl-L-Tyrosine	HMDB0000866	0.107508	0.275449	3.29831	0.0315534	0.116942	1.04205	0.980534	1.85991	1.47846	0.980613	1.80267	0.991346	1.16198	0.812017	0.973732	1.42428	0.507186	1.01565	1.15922	1.48	1.79598	1.36324	1.03016	1.69298	1.36504	1.53425	0.686272	0.29657	1.11898	2.09596	1.60735	0.828095	0.516904	0.440718	0.297404	0.827333	0.478778	0.424461	0.81586	0.584432	0.26067	1.14565	0.224394	1.1008	0.807685	0.502141	0.0190314
6.01_261.1440	Gamma-Glu-Leu	23750	-0.0150879	0.894678	1.62754	1.66899	1.01945	1.16738	0.942712	0.94059	0.879267	1.15087	1.1037	0.695103	0.985851	0.727551	1.02879	0.84638	0.714272	0.855739	0.823616	0.93836	1.02139	0.941947	1.22641	0.834302	1.00496	0.955248	1.12058	2.30136	0.978779	0.943588	1.24857	0.111459	0.820421	0.961426	0.142979	0.908751	0.619746	0.682778	0.854063	0.77439	0.999417	1.34457	1.00015	1.02122	0.905314	0.947355	0.664174
6.01_329.0872	Hydroxytyrosol 3'-Glucuronide	HMDB0240529	1.51398	4.66906e-13	4.53408	1	0.00124538	2.5821	4.48636	2.72786	1	12.4406	8.31323	7.30199	11.839	1	6.8097	4.40402	37.3972	1	0.274099	1.67841	0.170044	1	0.168338	2.02043	0.615788	5.86822	6.78941	1	0.714661	7.42341	3.90509	1	5.44595	1	1.60173	1	1	1	1	1	0.461556	0.495553	1	1	1	1	1
6.02_171.1122	(3Xi,6Xi)-Cyclo(Alanylvalyl)	HMDB0033926	0.156117	0.10677	0.930153	2.72775	0.654059	1	1	3.92078	1.29809	1.76527	0.212452	1	0.257571	1	1	1	0.905181	1.93085	1.18718	0.985612	0.305188	1.36763	1.1579	1.74545	1.13178	1.00991	0.974621	2.34794	1.50796	0.629103	1.21153	0.689646	2.12024	0.975299	2.3123	0.818085	0.400654	0.873676	1.18887	0.893995	0.844128	1.02538	0.755933	1.1964	0.900962	1.07141	1.06985
6.02_209.0809	5-(3',4'-Dihydroxyphenyl)-Gamma-Valerolactone	HMDB0029185	-0.210439	0.642534	0.905718	1.32545	1.95098	0.984268	1	0.92258	0.962408	2.48788	0.246376	0.564178	0.400475	1.35772	1	1	1.23555	1.05543	1.01884	1.06243	1.37109	0.824203	1.04166	1.32942	0.971532	1.1123	1.12845	0.721673	0.963114	0.86936	0.93997	1.42253	1.41851	0.981164	1.14198	0.674603	1.22996	0.958337	1.29799	1.02847	1.20309	0.877723	1.04558	0.978867	0.868315	0.953697	0.849769
6.03_375.1288	Ile-His-Oh	65219	-1.08521	0.153793	0.278157	0.973848	0.312277	0.737344	10.8223	1	0.81467	0.43505	8.8024	0.564681	0.127629	0.0726002	0.00826768	0.125621	0.00755525	0.791743	1.76198	1	1.07706	9.0995	1	0.46903	1.12822	0.654898	0.183721	1.23999	0.402842	1.43309	0.688342	7.51204	0.730484	0.326269	0.547424	0.538998	0.357935	1.7215	1.33795	10.0602	4.60979	1.79142	1.69975	1.82688	0.271258	1.31166	0.936012
6.04_181.0506	Hydroxyphenyllactic Acid	HMDB0000755	-0.0112671	0.662935	1.53264	0.287523	0.398875	0.867225	0.758215	0.310949	1.18973	1.0508	1.52289	0.600269	1.10131	1.27814	1.18218	1.69842	0.0245926	0.996576	0.997619	0.918961	1.66487	1.13359	1.37026	1.90258	1.99947	1.49574	0.615422	0.288284	0.935633	1.10025	1.24566	1.0504	0.830313	0.990952	0.532638	0.828283	0.506097	1.01912	0.854486	0.8328	0.916734	1.24903	0.603479	1.29652	0.899748	1.11483	0.188669
6.04_281.1123	Phenylalanylaspartic Acid	HMDB0028991	0.510017	1.96079e-07	1.53615	5.6641	2.95611	1.83646	0.873482	0.741211	1.86817	2.7789	2.85955	0.944095	1.16964	2.16836	1.28133	1.85956	1.14081	1.00885	1.13941	3.05669	1.92521	1.49637	1.9344	2.01463	3.28073	1.38772	1.23709	3.26242	1.14698	1.73487	2.28883	0.00630647	0.991145	0.39469	0.0488625	0.375951	0.944322	0.510941	0.939379	0.674163	0.544676	1.78158	1.04088	0.531922	0.858514	0.746355	0.485286
6.05_190.0491	Kynurenic Acid	HMDB0000715	2.21216	3.45099e-84	10.3992	13.2227	5.0428	5.35001	5.7046	3.65396	15.5448	6.08222	6.67827	5.25378	4.74774	7.07792	6.43129	10.9655	5.44158	7.19289	5.6158	6.30238	5.84776	6.8178	5.23341	3.5769	9.65552	8.10543	12.779	8.90427	16.0869	11.7569	6.00709	0.00848104	0.863512	1.10998	0.0140688	1.06501	0.309247	1.11332	0.873602	0.74621	0.704745	1.52013	1.61809	0.973964	1.01935	0.950705	0.470649
6.05_220.1329	Ritalinic Acid	HMDB0042008	6.50416	1.15183e-09	1.47263	0.825154	2.1924	1.85499	1.24254	1.12209	87.1372	1.24498	0.80927	3156.95	1.41803	1.16058	0.73201	6.75422	1.72844	0.90212	0.989705	1.14631	0.782356	1.12341	1.4011	500.577	0.357863	443.755	1.15381	0.357094	3.16902	883.213	0.666876	2.8388	1.23192	1.05989	1.15902	0.984729	1.02381	1.34861	0.882764	0.533144	1.04046	0.575124	1.03131	1.15492	0.644975	0.947513	1.07774
6.06_312.1101	N-(1-Deoxy-1-Fructosyl)Methionine	HMDB0037841	0.34471	0.017257	1.87162	0.275273	0.113485	1.2242	1.20302	0.467898	0.997693	2.54799	1.96583	1.43777	2.15154	1	1.24498	1.7882	8.51264	6.53757	0.965687	1.45339	1.62206	3.86233	5.7941	1.34157	4.14499	5.25529	4.25666	3.38597	4.56509	15.1726	1.44527	0.936447	0.995446	6.01056	1.30653	1.99028	1.91759	0.902724	2.88071	2.21575	4.90926	9.92675	0.218867	2.47284	6.07992	7.34652	5.25475
6.06_419.1383	Rose Oxide (Cis)	HMDB0304731	-1.91225	3.99973e-05	0.00766545	0.0832543	0.0160822	0.00869214	0.272343	0.153417	0.367331	0.11058	0.0599118	0.290066	1.13303	0.517847	0.428277	0.420577	0.0628165	0.0634662	0.0084675	0.0678369	1.75026e-05	0.0237814	0.00641557	0.000410587	0.0352643	0.00141993	0.869965	0.0412898	0.301472	0.397794	0.199166	0.0628165	1.60126	0.140963	0.0356707	0.0274138	0.0303001	0.132892	0.040821	0.0352643	0.0225047	0.0936932	0.0412898	0.0488241	0.00514087	0.0378658	0.147657
6.11_127.0490	Imidazoleacetic Acid	HMDB0002024	0.70208	4.99124e-06	1.89842	2.33214	7.78911	1.23965	1.0548	0.960979	1.38705	6.22299	6.10846	0.39909	5.67742	0.280975	3.29408	1.86337	1.58082	2.27136	1.66123	1.3155	3.35416	2.24895	3.8405	2.05528	9.3989	6.18666	1.18671	3.06961	7.23593	2.87849	4.33581	0.210713	0.470457	0.743078	0.0592069	0.808727	0.161575	0.298155	0.334362	0.0951043	1.10597	2.49126	0.157616	0.467793	1.42261	0.770638	0.377852
6.11_178.0543	Cyclohexylsulfamate	65844	-0.352811	0.899296	0.989434	1.1853	0.0321041	0.0305735	0.183294	0.857078	1.14706	1.07514	0.21483	1.86422	1.07112	0.283346	12.2403	0.15502	0.0857895	3.14516	1.00125	1.31058	1.43456	2.66868	1.31028	1.18074	4.25321	2.0683	0.069158	0.0822893	25.7781	0.275811	3.26111	0.0613459	0.871349	0.998745	1.68016	1.61722	0.398302	0.196317	0.547925	1.02011	1.55883	2.19211	0.236072	0.716943	3.09159	0.0583327	0.187713
6.11_259.0915	Ribothymidine	HMDB0000884	0.607262	5.35775e-06	1.65633	1.60489	3.76228	0.869756	1.09171	0.885383	1.47853	1.78375	2.14193	0.885261	3.08845	2.22494	2.69347	1.66355	1.55165	1.93054	1.52366	1.02917	1.97443	2.00178	2.67979	1.16927	6.27214	1.434	1.11235	14.3661	2.97155	4.0803	2.59778	0.425126	0.510806	0.944282	0.508554	0.921108	0.29205	0.215206	0.495659	0.598356	0.279493	1.62497	0.353893	1.05426	0.86735	1.03155	0.702478
6.11_261.0071	3-Hydroxy-3-(3-Hydroxyphenyl)Propanoic Acid-O-Sulphate	HMDB0059967	-0.162319	0.536625	0.955479	0.434186	0.524474	0.931981	0.921659	1.0521	1.06535	0.902033	1.49938	1.64618	1.18703	1.38147	1.87988	1.73529	0.0668654	0.159675	0.204097	0.215524	2.92976	0.0436233	0.170812	1.25937	4.00903	0.330728	0.779061	0.814804	1.59975	2.69058	1.55328	0.446227	17.543	0.843158	1.24621	1.42533	0.979157	0.631666	0.764056	4.419	0.314719	0.684585	0.366076	0.586708	0.30516	0.895295	0.158775
6.11_269.0451	Emodin	HMDB0035214	-0.219486	0.872387	0.96989	1	1.03708	1	1.10555	0.195923	1	0.549282	0.351482	2.29012	5.27398	0.718981	1.79546	0.530435	1.11435	1.00753	2.44204	6.38383	2.06853	5.01441	1.16472	0.2241	1.32697	1.25027	0.313168	4.60149	1.60329	0.559305	0.84209	0.604486	0.506785	1.03229	0.874939	3.30492	0.789363	1.26776	2.32887	2.13646	2.19462	15.5683	0.687397	1	0.570124	1.53254	1.03011
6.11_285.0614	Diphenol Glucuronide	HMDB0059998	-0.501914	0.00420847	0.72688	0.263115	1.21314	2.77953	0.999048	0.818801	0.343215	0.0946484	0.487296	0.331878	2.00585	0.243351	1.20826	0.692315	2.59283	0.765976	0.213495	1.62202	1.05985	0.282111	0.80156	0.397883	0.551199	0.473953	0.105775	0.00283754	0.22378	0.408194	0.413945	0.301709	1.83009	2.63066	1.2625	0.940151	0.433192	1.12364	1.18093	0.59565	0.994983	1.67274	0.621571	2.03103	0.946787	0.259668	0.611595
6.12_135.0298	Threonic Acid	HMDB0000943	0.310551	1.42577e-06	1.56524	1.31519	1.72245	1.33619	1.33224	0.268219	1.53439	0.573521	1.48545	1.34098	2.69555	1.80421	2.61205	1.19298	1.62156	0.409939	1.36188	1.32531	0.601846	1.39632	1.23984	1.03481	1.92233	1.41931	1.22576	2.34746	1.69465	1.74123	1.86418	0.788414	1.30588	0.909392	1.00667	1.06052	1.4205	0.890731	1.26919	0.811312	0.903011	0.973048	0.611823	1.44039	1.08518	1.2648	1.14378
6.13_146.0799	L-Cis-4-(Hydroxymethyl)-2-Pyrrolidinecarboxylic Acid	HMDB0029425	0.543012	0.122489	0.548902	7.15551	9.09226	1	3.40166	0.444011	0.443359	2.57323	0.279857	35.7454	51.0343	1	4.23004	18.8126	2.9106	1.91088	2.49469	1.32204	0.597597	1.37243	1.40866	0.840342	0.373932	8.33003	1.39025	4.22692	0.869356	0.495161	1.1786	0.749031	3.8906	0.311967	3.54749	10.1023	1.7705	0.267089	1.68382	1	0.430192	0.931566	0.466096	2.09104	1.23199	1.2933	1.4511
6.13_239.1050	15(R)-Hydroperoxy-Epe	HMDB0062295	1.40825	0.00423321	0.981993	1.12234	1.79837	1.38241	0.989018	0.866521	1.09819	1.1124	0.999778	0.531519	0.951555	1.19553	1.13165	3.51527	2.09968	2.011	0.802435	0.537534	0.92986	1.58911	1.02951	2.03426	1.1121	1.06065	2.68524	110.61	4.63304	5.27888	7.68153	0.753038	1.1096	2.60155	0.690532	0.631822	0.973678	1.0003	0.801406	0.997072	1.00831	0.64418	1.20025	1.73114	0.952523	0.603518	0.596748
6.14_186.0560	3-Amino-2-Naphthoic Acid	34509	-0.384747	0.00562829	0.438292	0.259087	0.380747	0.964407	0.863894	0.67922	0.690017	0.885905	1.151	0.817028	0.819243	0.593013	1.36325	0.926808	0.0258672	1.11469	0.661031	1.45108	0.941859	0.938388	0.984851	0.714966	0.0852962	0.296444	1.23969	0.243358	0.595378	1.06992	0.299929	0.970836	0.558952	2.6928	1.19671	3.19837	1.87195	1.01515	1.23093	0.422346	2.79461	3.43343	0.997207	3.5642	1.0349	1.29363	0.433239
6.14_456.1752	4-Epiminocycline	1314	0.76007	0.00774574	8.89529	1	0.0195092	0.235759	1	0.0734746	9.84037	10.1143	3.40946	0.406229	1.02725	1.40124	0.0362303	0.622716	9.15395	1	0.174649	0.00250947	0.277967	0.34797	1.10087	4.36623	2.65729	5.40463	4.37168	1	0.12282	0.332957	0.332193	1	0.303288	1	1	1	1	1.06812	1	1	1	1	1	1	1	1	1
6.16_295.1283	Phe Glu	23833	0.270512	1.6126e-08	1.93778	1.46254	1.99654	1.62655	1.01497	1.0207	1.334	1.57297	1.45106	0.849939	1.1584	1.49792	1.23028	1.14077	0.98472	1.15274	1.21625	1.30723	1.46941	1.3849	1.40121	1.43271	1.262	1.39954	1.5253	1.72681	2.2811	1.46749	1.9461	0.0180862	0.86957	0.738894	0.0261758	0.722748	0.568604	0.889872	0.726864	0.984902	0.626252	1.34072	0.728946	0.839554	0.591088	1.0304	0.774677
6.19_130.0509	Trans-4-Hydroxy-L-Proline	257	0.232481	0.00327005	1.8813	1.85411	1.61313	1.42556	1.14853	0.458021	1.76363	0.809343	2.10813	1.31469	1.2163	1.01333	2.02998	3.0715	0.953947	0.29618	0.764121	1.13895	0.788813	0.599037	1.32725	1.9433	1.5672	1.24392	1.10558	1.36729	1.85065	1.67096	1.74619	0.950564	2.026	1.0672	0.572649	0.974611	1.13818	1.78898	1.01145	0.452297	1.49025	1.41229	0.594457	0.813449	1.64271	0.780453	0.492774
6.19_212.0025	Indoxyl Sulfate	HMDB0000682	-0.390379	0.00030009	1.54442	0.17112	4.00062e-06	0.136692	0.232019	0.588231	1.22774	0.842631	0.950784	0.157163	0.751714	1.41472	0.09992	0.913172	0.0358534	1.16257	0.909627	1.60838	1.08253	1.13094	1.64577	1.03618	0.978463	0.423114	0.0579665	0.314191	0.751595	0.563719	0.747525	3.73458	0.855343	0.511709	0.963266	1.43443	0.5518	2.53479	0.861709	2.4488	0.763915	1.2444	0.969681	1.11948	1.51957	0.955035	0.839129
6.19_287.0510	Orotidine*	HMDB0000788	0.285619	5.91181e-06	1.35131	1.53425	2.54438	1.43697	0.863482	0.94248	2.02776	0.699292	1.99465	1.33341	1.80388	1.75895	1.84352	2.12817	0.97982	0.470437	1.0915	1.01452	0.868968	0.987399	1.44025	2.04342	1.80658	1.26676	1.20609	1.20967	1.68231	1.32845	1.24126	1.02018	1.97626	1.02911	0.911523	1.30023	0.599603	0.96975	0.994413	0.491521	0.809686	1.25249	0.847104	0.708434	0.973937	0.732786	0.555685
6.19_475.1275	Orientin 7,3'-Dimethyl Ether	HMDB0037450	-1.49993	0.015531	2.88415	0.300171	1	1	1	1.14968	1	1	4.61905	0.467911	3.66211	1	2.52181	0.768801	0.0874775	1	0.0564677	0.185169	0.0903889	1.63289	0.375159	1.06843	1.03929	0.127194	1	1.25482	1	0.704041	1	0.0874775	1	0.0564677	0.120214	0.0903889	0.128996	0.375159	0.0740457	0.188445	0.281511	0.681396	0.51978	1	1	0.474411	0.858987
6.21_251.0672	5-Hydroxy-N-Formylkynurenine	HMDB0004086	1.27682	3.12478e-09	2.25425	1.30132	1.22515	3.24436	7.47121	1.05183	1	2.44936	1.92847	3.60535	0.881514	1.04507	2.64298	0.874523	39.947	7.57253	8.40287	3.69184	3.16185	5.75277	5.51671	4.91879	6.14949	10.1736	0.17839	0.911471	0.97943	1.7818	10.3476	0.890602	1	13.2314	1	3.74747	1	0.186407	1	1.36399e-05	1	1.13268	1.08853	3.42148	0.785539	0.511599	1
6.22_207.1490	Monoethylglycylxylidide (Megx)*	996	5.22061	6.95082e-21	190.202	692.047	476.937	79.9957	125.667	1.07722	80.4969	1	8.94444	72.5634	1	1	1	44.7047	1.06824	2.24691	0.886505	1.79947	1.8491	0.112459	3.75558	1.34602	0.593651	1.0724	58.8528	1.19961	123.824	105.946	0.377942	0.00469505	0.997036	1.04997	2.07334	0.438103	4.18344	0.835746	1.34602	0.98486	1.41939	0.974528	1.20217	0.679368	0.745112	0.59993	1.10116
6.29_117.1018	5-Aminopentanamide	HMDB0012176	3.30603	2.21368e-20	1	1	1	1	37.3624	0.857762	1	1	1	62.9791	1	74.7025	13.0536	14.3652	56.6605	0.209659	0.165066	4.38304	0.233649	11.8527	33.9317	61.0496	51.2226	2.16472	0.0243721	25.6322	7.80505	42.4749	43.3329	0.00237057	1.18263	0.170292	1.13642	1.2332	1	1	0.0338824	1	0.165775	0.167871	1	1	1	1	1
6.30_195.0875	Caffeine*	HMDB0001847	0.191932	0.128668	6.15688	1.12174	1.81336	1.80834	1.34269	0.464107	1.37876	0.110412	1.99559	0.15115	1.22192	0.200071	2.34514	4.30418	2.59728	1.37414	1.00892	1.03198	0.0161044	0.0289635	2.86335	1.93594	0.0259828	4.42665	0.719528	1.4716	24.3455	7.41384	8.92687	0.00172257	5.79359	3.61972	0.0613951	1.37402	1.96088	0.841616	3.41005	2.16614	1.5308	2.74023	0.256353	0.0358894	0.105441	0.00240154	0.0641189
6.30_388.2536	Lys Leu Gln	20914	0.118796	0.0810035	1.61735	1.10182	4.84817	1.02499	1.21715	1.02146	1.25351	1.15159	0.853631	0.987176	0.842652	1.32356	1.04848	1.09271	1.19432	1.02711	0.919971	1.56362	0.815813	0.931865	1.03845	1.37298	1.01952	1.59502	0.800252	1.42418	1.38992	0.884679	1.01326	0.0303864	1.13807	1.11099	0.206155	1.16703	1.06551	1.0315	1.02725	1.47656	1.0165	1.55366	0.907706	1.01362	1.09439	1.11304	1.00426
6.32_187.1083	N-Alpha-Acetyllysine	HMDB0000446	0.0641948	0.501688	1.27747	1.66466	1.5359	1.48287	1.20493	0.149436	2.43631	0.269142	0.96594	1.50382	2.44387	1.66557	1.41531	1.05938	1.19968	0.132143	0.937842	1.02749	0.448435	0.388569	0.751237	0.432814	1.00442	1.98889	1.49402	1.53384	1.74701	1.10604	1.41975	0.512627	1.24358	1.03613	0.97251	1.04033	1.0013	1.14481	1.74415	0.616233	0.794603	1.19555	0.652139	0.875353	1.05471	1.00365	0.731277
6.32_211.0611	Valtrate	HMDB0034493	-0.302423	0.0211552	0.880137	0.0751645	0.350661	0.288535	0.215774	0.268599	0.751182	1.07149	3.44755	0.627216	0.463432	1.29549	0.842856	0.990579	0.388284	0.987744	0.760603	0.751755	1.2865	0.955144	0.751172	0.941325	2.25286	0.876761	0.372726	0.367971	0.311787	0.793614	0.792871	0.866859	0.982364	0.852462	0.307224	0.80793	1.04486	0.433014	0.568989	3.88404	0.897412	0.63727	0.641361	0.914299	0.735862	0.668029	0.11616
6.36_194.0458	N-Acetyl-5-Aminosalicylic Acid	HMDB0060602	3.63013	2.61388e-58	32.219	25.6049	7.08646	24.439	23.7815	2.61629	33.9744	42.597	99.4592	17.0282	44.4368	43.4533	13.9254	54.6994	0.616676	20.9739	20.2785	23.605	38.3393	21.553	14.4601	36.9473	19.1188	9.46686	7.48009	9.39204	26.8662	13.0174	25.2294	5.79304e-08	0.499427	1.17519	1.12126	0.301812	0.157777	0.240398	0.0597945	0.15204	0.472196	0.165663	0.362099	1	0.376428	0.994381	0.350357
6.36_362.1510	Levofloxacin*	HMDB0001929	0.759015	6.77276e-09	6.76061	10.9791	9.44	7.59706	4.19527	3.12928	3.89851	2.67203	2.63582	5.00858	1.47754	5.53259	2.80046	0.975449	0.24615	0.409013	2.3247	2.37763	0.575113	1.44812	3.86999	9.42301	2.19307	3.79758	0.524972	8.88912	2.41776	5.70407	1.01779	0.15638	0.315867	0.634521	0.244891	1.50415	0.150331	3.09009	0.315217	1.4235	0.290296	2.24252	0.328994	0.493726	2.53222	0.997089	0.351243
6.38_334.1393	Tryptophyl-Glutamate	HMDB0029082	0.255758	8.1533e-07	1.42338	1.59403	1.53484	1.11866	0.828313	0.856762	1.05959	1.09579	1.48245	0.811438	1.44777	1.18773	1.28225	1.18832	1.2728	1.69353	1.03435	1.15206	1.18956	1.36635	1.97362	1.09821	1.92787	1.38312	1.44818	2.13925	2.22278	1.60482	1.82937	0.011965	0.882822	0.759605	0.0185824	0.638082	0.814345	0.713799	0.651502	0.952136	0.720754	1.44673	0.819985	0.806937	0.752849	1.05917	0.750421
6.39_127.0399	Osmundalactone*	HMDB0031303	0.373581	0.45418	1.05786	1.35826	0.51754	0.604964	0.658733	18.7475	4.42722	3.15268	1.95696	0.91825	1.03536	7.01317	1.11665	1.01213	0.324147	1.36518	1.10078	2.07963	0.880801	1.18694	1.00085	1.09486	0.820447	0.393805	0.661118	0.993779	0.244511	0.311593	0.680896	1.41086	0.3576	0.699416	0.884546	1.13956	0.102667	0.927292	0.448647	1.75492	0.27401	0.733301	1.79261	1.13879	0.415895	1.21082	0.662203
6.39_159.0660	Pimelic Acid	HMDB0000857	-0.155009	0.0324767	1.15532	0.694187	0.731211	0.771488	0.413134	0.0719247	1.79363	1.17174	1.50313	1.38631	0.614788	1.24864	0.980457	1.21768	0.0338221	1.18253	1.27305	0.991232	0.655798	1.36054	1.16539	1.15703	0.889146	0.68574	0.176802	0.985085	1.16712	0.949077	0.612067	0.990437	1.11939	0.892192	1.07916	0.782457	0.735364	0.922572	0.559533	1.40719	0.806501	0.738962	0.700371	0.695235	1.35832	1.25604	0.393115
6.39_246.1244	Acetyltryptophanamide	44265	-0.681827	0.71314	1.37087	2.90115	1.47326	0.178631	0.211792	0.314941	4.33391	5.47479	1.17262	0.361827	0.119584	5.35994	0.675976	0.981136	1.16697	1.21462	2.35749	8.82741	0.124437	1.34433	0.661759	1.00993	1.06447	0.994475	0.289142	1.26642	2.65521	1.03355	1.20598	0.532827	0.785383	0.259401	0.958971	0.216621	1.64389	1.74054	0.670989	1.26631	0.12511	3.14935	1.0811	0.877946	1.13495	0.386036	0.194351
6.39_357.0818	6-{[3-(3,4-Dihydroxyphenyl)Propanoyl]Oxy}-3,4,5-Trihydroxyoxane-2-Carboxylic Acid	HMDB0124981	1.10812	0.000352908	23.9841	1	5.18368	1.06466	1	1.03861	1.63923	1	1	1.96738	0.705742	1.66738	7.56627	5.02398	26.4513	11.7812	4.21859	19.3335	0.955613	1.45202	2.20322	0.985297	1.45019	0.440615	1	0.166056	1	0.245993	4.04907	0.0570386	0.237649	0.506095	1.0102	0.259597	0.00603425	1.01578	0.179248	2.26247	0.0907927	2.08911	1	1.22947	1.0501	1	1
6.40_107.0501	P-Cresol	HMDB0001858	0.616359	0.00340026	10.3465	6.18823	0.472425	9.69354	2.97534	1	0.254132	8.77954	8.50843	9.10094	1.72419	1.17565	4.14222	7.9058	1.02266	1.30526	1.13611	1.25179	2.17592	2.14653	1.55697	1.03762	0.746228	0.761446	1	0.00964406	0.252012	6.652	7.28513	3.94326	0.157766	0.637087	1.16001	0.530829	0.0328546	1.07705	0.092699	1.91456	0.0824483	11.0803	0.781089	0.816669	1	0.0127386	0.837748
6.40_153.0551	Hydroxytyrosol*	HMDB0005784	0.098571	0.59273	2.15139	0.160599	1	0.00827229	1	1	1	1	1.12108	1	0.988871	1	1.32967	1.59108	0.847385	10.9923	0.46288	1.23734	1.38893	1.18327	1.54279	3.31197	0.774652	1.66849	1	1	1	0.138034	0.715507	1.99232	0.325595	1.22112	0.980843	0.189031	0.7081	1.78808	1.34175	0.901504	0.863373	1	1	1.26515	1.20531	1.65867	1
6.41_129.0188	Citraconic Acid	HMDB0000634	0.384234	2.60357e-06	2.06953	1.66627	2.47378	1.94081	1.50862	0.506224	1.6336	0.738097	1.68492	1.57034	2.83363	2.26299	3.22735	1.24366	1.62124	0.140949	1.16033	2.14077	0.639671	1.93974	1.47405	1.56771	2.42797	1.0404	1.46797	2.63866	2.05926	2.15209	1.93129	0.750616	1.58736	0.687333	0.703288	1.08631	0.809183	0.97545	0.792487	0.602587	0.8253	2.24945	1.23151	0.917745	1.0066	1.10144	1.04351
6.42_139.0399	2-Methoxyresorcinol	44540	-1.03389	2.82368e-05	0.0948607	0.189329	0.058393	0.493972	0.158011	0.648893	0.0785266	0.0296837	0.561912	0.094482	0.25584	0.103905	0.133984	0.218232	0.494475	0.310393	0.18709	0.22545	0.90632	0.867248	1.08376	2.40015	1.81173	0.800383	0.0847783	0.0765198	0.198184	0.21615	0.774499	3.329	1.74065	1.29056	1.0176	1.08476	1.10008	0.344645	0.921549	0.975011	0.8735	7.09398	0.192643	3.91212	1.33559	3.63302	0.1433
6.42_611.1644	Hydroxysafflor Yellow A	HMDB0040677	0.254394	0.0819606	4.18806	0.194904	0.3136	0.973095	5.49904	0.291955	2.3109	3.11652	2.9989	0.836116	1.71406	5.17224	1.36087	1.79571	2.1265	1.08042	2.66387	3.90626	0.709538	6.34639	4.95699	0.405346	0.836795	3.85279	0.065681	0.7508	1.26447	1.36696	4.53545	1.10905	0.725099	0.0689298	1.18068	1.40748	0.836431	2.83638	3.65553	7.75486	0.0655788	0.588854	0.977257	0.869183	1.03645	0.980629	0.261197
6.42_617.1837	3,4,5-Trihydroxy-6-{2-[(3-Methylbut-2-Enoyl)Oxy]-2-{9-[(3-Methylbut-2-Enoyl)Oxy]-2-Oxo-2H,8H,9H-Furo[2,3-H]Chromen-8-Yl}Propoxy}Oxane-2-Carboxylic Acid*	HMDB0128923	-0.346966	0.972905	0.437953	0.696791	0.349237	0.632294	0.560299	1	9.29706	3.15464	1.0496	0.806379	0.249141	11.7333	0.249635	0.803673	1.98286	0.611135	5.73624	10.6011	0.239234	2.15812	3.73266	0.154673	0.832612	0.54095	3.87341	0.915614	2.90409	6.06982	8.94723	1.10983	0.301546	0.145461	0.222026	0.137421	0.29629	4.43536	4.4815	9.54031	0.0836735	1.66653	1.08439	1	0.894102	0.973644	0.55771
6.42_99.0087	Succinic Anhydride	HMDB0032523	-0.785396	0.0241385	0.803494	0.145537	0.833664	0.809247	0.708625	0.150024	0.636752	0.397721	0.850121	0.106379	1.24394	0.663153	0.166056	0.547949	0.245262	1.61114	0.463255	0.190932	1.08865	0.461608	1.60152	1.59367	1.61598	0.760801	0.145995	0.367538	0.839197	1.36404	1.38744	0.553447	0.230414	1.30631	0.984867	1.3836	1.0138	0.553021	0.307017	1.29729	0.968353	2.85545	0.944242	1.93137	2.03961	0.802642	1.86057
6.43_295.0434	Cis-Coutaric Acid*	HMDB0034620	-0.425594	0.00349158	0.232773	0.373906	1.06481	0.917894	0.904905	0.499154	0.381028	0.8149	0.445825	0.236232	0.877199	0.313125	0.142195	0.411273	0.264493	0.681462	0.64486	0.633241	0.95372	0.789399	1.01176	1.57543	1.29913	0.76341	0.947888	0.441509	0.57575	0.870026	0.885585	1.58245	2.56452	1.5384	0.754718	1.04628	0.982011	0.584087	0.799235	1.14544	0.853401	1.22404	1.20759	0.867452	1.17108	0.647467	1.13557
6.43_327.0713	Vanillin Glucuronide	HMDB0240573	-0.325069	0.942802	1.21383	1	0.696181	0.291744	1	1	1	0.750639	0.171889	1.24261	0.968028	2.6785	5.26005	0.258525	0.36495	1.39976	1.30333	1.30457	1.30479	2.10253	0.881994	0.0114797	3.14551	2.32577	2.03982	1.15858	1.88559	1.36839	0.684275	0.36495	0.4936	0.104385	4.03066	0.920614	1.64275	1.14058	1	0.893976	1.51747	0.0207702	1	0.0110142	0.699571	2.21406	0.913478
6.43_335.0740	4-O-Caffeoylshikimic Acid	HMDB0033997	0.754483	0.00502451	1.31019	0.285567	0.483994	0.976685	0.966548	0.154261	1.02412	1.01232	1.11399	0.644243	1.27342	0.973941	0.527165	0.964424	26.3094	2.32586	2.06878	2.00316	2.348	6.76151	6.25501	9.02647	4.6242	6.36769	0.246008	0.2855	0.977345	1.28538	1.30179	0.00433815	1.16529	2.65096	1.10771	0.245129	0.54627	0.0340475	0.582482	2.6215	1.04582	1.70163	1.01401	1.9143	1.70296	0.911291	0.689814
6.43_387.0925	6-{[3-(3,4-Dihydroxy-5-Methoxyphenyl)Propanoyl]Oxy}-3,4,5-Trihydroxyoxane-2-Carboxylic Acid*	HMDB0128004	-0.15657	0.228565	2.04432	0.998245	0.203495	0.894769	0.174374	0.624367	0.937301	1.11062	0.780427	0.656581	0.411495	0.161598	1.11758	1.43558	1	2.75481	1.56006	1.36081	0.756862	1.01452	2.67491	3.41829	0.00292251	0.671019	0.804152	1	1	1.25792	0.779077	1	1	0.929134	2.53648	0.812299	0.985479	2.11952	1.00686	0.980543	0.67336	1.21549	1	2.57366	0.760168	1.34319	0.675887
6.45_121.0295	4-Hydroxybenzaldehyde	HMDB0011718	-0.130473	0.000136033	1.1482	1.22477	1.07269	0.932591	0.808216	0.253685	1.05474	0.985221	0.653529	0.789062	0.954362	0.64913	0.822054	0.705921	0.518959	0.844235	0.906609	1.09952	0.993888	1.06245	0.972342	1.08852	0.702607	1.00775	0.502966	0.833529	1.00813	0.684237	0.991816	1.77792	0.985697	0.880904	0.900476	0.929695	0.986772	1.35564	0.787411	1.12973	0.961558	0.84883	1.03024	1.21976	1.01394	1.17912	0.877839
6.45_189.1221	Val Ala	23707	-0.957207	2.91015e-05	0.672938	0.694727	0.673357	0.57604	0.407295	0.769248	0.586388	0.469045	0.536297	0.446196	0.410399	0.429646	0.23757	0.323406	0.567772	0.463236	0.750268	0.669454	0.864587	0.524495	0.489448	0.502099	0.580804	0.427304	0.581883	0.907679	0.496344	0.562021	0.531641	0.374424	0.409085	0.864086	0.977196	0.919225	0.883656	0.988415	0.809016	0.921543	0.913392	1.19164	1.09232	1.16347	1.10313	1.16444	1.06233
6.45_269.1597	Ile His	23874	1.21492	2.75207e-17	7.74427	2.81207	3.69001	2.82401	8.69387	2.15073	2.72766	3.6385	3.48183	13.4869	3.02867	3.58403	2.28834	7.94051	7.6818	1.85112	8.56301	2.47944	4.79069	3.02958	3.3365	5.05702	2.47929	1.98193	1.21301	2.13536	4.2015	3.24411	3.40387	1.27778	1.01654	1.1016	0.974216	1.5496	0.809108	1.06606	0.486115	0.587696	0.17314	1.93919	1.57711	0.697236	1.95636	1.51552	0.337831
6.45_310.1758	Tyrosyl-Lysine	HMDB0029110	1.44803	1.23701e-10	1.23315	4.48013	2.28891	1.71442	2.87856	1	4.19963	0.668853	0.45999	12.9878	1	8.94308	5.66187	4.70342	1.48099	1.47834	0.870358	6.84978	1.23825	4.65463	10.7389	1.87304	1.37142	0.587795	0.309634	15.1969	10.3671	20.9955	28.6525	0.311952	0.713838	0.299764	1.1377	0.266473	1.54948	0.874747	2.0365	1.79357	1	3.73104	1.27749	1	2.35193	1	0.766853
6.45_357.0820	Homovanillic Acid 4-Glucuronide	HMDB0240526	-0.305592	0.129593	1.54159	0.806006	3.67763	0.711468	0.0185295	1	0.533571	1	0.264526	0.317921	0.904954	1.37189	1	1	0.963517	0.216102	0.131582	0.276406	1.15872	0.434705	0.351029	0.745757	1.46302	1.43652	0.254347	1.3026	1.46128	0.749095	1.98545	0.506124	1.40349	0.24685	0.972843	0.37395	0.6888	1.45608	1.25424	0.536976	0.00545209	0.471751	0.302879	1.76581	0.847252	0.728218	0.368943
6.46_171.0665	2-Octenedioic Acid	HMDB0000341	-0.383203	0.00030009	1.43671	0.0584223	0.030266	0.94181	0.459916	0.824469	1.05597	0.177922	1.02713	0.626651	0.149517	1.08732	0.352416	0.673191	0.384976	1.04666	0.977337	0.937969	1.53731	1.09773	1.37764	1.01267	1.05004	1.00911	0.0157354	0.221534	0.0383646	0.828682	0.260637	0.284225	2.28764	1.02266	1.06203	0.32306	1.36864	0.784995	0.539129	0.546306	1.16012	1.93213	0.590173	0.511494	1.38209	1.1108	0.346326
6.46_265.1183	Phenylacetylglutamine	HMDB0006344	0.200711	0.0889341	1.23027	1.71067	1.19667	0.358601	0.513748	0.796647	2.81045	3.75132	1.17397	0.617147	0.600187	2.73654	1.35282	0.868148	2.6217	1.06948	2.28219	4.67531	0.539627	1.35858	1.89922	0.803452	1.07757	0.579407	0.636724	1.22259	1.64168	0.620251	2.96086	0.00608723	0.440168	0.186078	0.0122356	0.504775	0.608697	1.94591	2.03578	3.5598	0.361682	3.01215	1.44605	0.200512	1.71229	0.140568	0.419285
6.47_176.1019	Argininic Acid	HMDB0003148	-0.423519	2.1012e-09	0.512979	0.701747	1.1451	0.123312	0.342048	0.719364	0.33902	0.704402	0.740153	0.360065	0.369204	0.365382	0.978316	0.684634	0.545505	0.613855	0.556916	0.524649	0.640136	0.97525	0.699349	0.449472	0.972736	0.440121	0.635374	1.26032	0.753261	0.62855	0.542572	0.311846	0.589465	1.32759	0.61861	1.00382	0.592795	0.776829	0.927996	0.671888	0.742874	1.25129	0.719483	1.08826	1.01785	1.05434	0.579955
6.47_463.1959	16Α,17Β-Estriol 16-(Β-D-Glucuronide)*	43170	7.56694	5.76219e-120	478.785	218.799	100.65	134.309	241.552	83.1536	220.661	705.836	119.929	374.152	334.61	624.976	238.246	359.998	65.6431	226.051	394.387	491.844	105.603	114.869	1286.02	533.211	1618.58	592.066	168.107	44.2037	333.16	944.594	186.932	1	1.96551	1	1	0.230977	0.57064	1	1	0.747996	1	0.429241	0.461649	1	1	0.179384	1
6.49_178.0512	N-Benzoylglycinate	HMDB0062583	-0.462933	0.024459	1.25376	0.33104	0.465107	0.222987	0.226606	0.584181	0.865611	0.657973	1.09785	0.687042	0.34404	1.18087	1.10828	0.670383	0.0107861	2.22277	1.51752	1.14088	0.569585	1.04066	2.16117	0.562413	1.1493	0.273685	0.143761	0.838124	0.17287	0.182717	2.4956	1.01752	0.614548	2.22751	0.679671	0.898588	2.14585	2.38919	1.33294	2.1523	0.731182	0.990583	1.01894	1.80019	1.31189	0.447186	0.228186
6.49_217.1080	3-Hydroxysebacic Acid	HMDB0000350	-0.0625338	0.620021	1.91812	1.71447	0.9799	1	1.0764	1.06446	1	2.08371	3.04794	0.0292797	0.417382	0.407681	1.27209	1.01076	0.720883	4.70773	1.10978	1.1965	1.41225	1.22805	0.750714	4.22529	2.40602	1.18813	2.85688	1	0.934153	0.898564	1.10874	0.626809	0.652543	0.836494	0.789927	0.587752	0.771951	0.392538	0.0429373	2.51158	0.518846	0.142699	1	4.34922	0.486009	0.232729	0.876487
6.49_324.0708	Dihyroxy-1H-Indole Glucuronide I	HMDB0059997	0.292458	0.99468	0.244123	35.0238	0.30893	0.171799	0.737345	0.502572	4.37828	7.23604	0.209438	0.618952	0.136527	0.440218	0.63489	1.40945	1.41709	0.386836	5.97919	12.7362	0.243818	0.317418	3.37908	1.17301	0.324228	0.212634	0.568027	2.4521	0.181052	0.214095	4.90746	1.39313	1.39083	0.585351	0.533076	0.676315	0.220619	2.5455	0.048557	14.0352	0.663848	5.98206	6.66226	1.0078	0.000138866	0.000681079	0.59128
6.50_111.0543	Imidazole-4-Acetaldehyde	HMDB0003905	0.391635	4.65156e-05	1.69267	1.77731	2.91614	1.1595	1.22034	1.35173	2.0672	3.71824	2.75455	3.06664	0.134965	2.55338	1.30639	2.51399	1.01194	0.981645	1.16553	1.16984	2.37568	1.63785	0.253395	1.04426	3.89879	1.89639	1.19605	1.62012	2.46811	2.07797	1.24225	0.889713	1.27156	0.984766	0.32995	0.952124	0.742915	0.9061	0.67454	0.708713	1.16868	1.8921	1.04716	0.696004	0.650727	0.884746	0.815241
6.50_135.0450	4-Hydroxyphenylacetaldehyde	HMDB0003767	-0.766276	0.992818	0.66604	3.09996	0.0877369	0.426036	0.691927	1	1.70466	0.605475	7.54299	0.753734	0.903157	0.70161	0.742029	1.16488	5.56966	0.463079	1.58107	1.3885	0.607516	0.946401	2.72053	2.70792	0.224612	1.39701	1.3594	0.780488	9.55618	1.54717	0.21151	1	0.801169	1.01545	0.611497	0.796374	1.73312	2.12531	0.966264	1.79226	2.19003	26.2748	1.15457	0.399284	0.257658	28.3954	0.66604
6.50_147.1118	(3S)-3,6-Diaminohexanoate	HMDB0012114	-0.538984	0.000287628	0.361621	0.289882	0.554302	0.465567	0.34374	0.382555	0.202555	0.182802	0.865198	0.247086	0.831669	0.369055	0.180349	1.22109	0.488455	0.639213	1.03645	0.818333	0.945457	0.477234	1.08071	0.298234	0.896218	0.735956	0.778392	0.663942	0.230114	0.433124	0.563074	0.890424	1.16647	1.00195	1.19222	2.05441	1.26715	1.30342	1.45841	1.99838	1.78021	4.2494	3.52403	2.21416	2.92852	2.28358	1.68915
6.51_160.1325	Dl-2-Aminooctanoic Acid	HMDB0000991	-0.0627946	0.621979	2.13334	0.874414	1.96447	1.77579	1.09906	0.394088	0.805419	1.41745	0.646413	0.805986	0.599269	0.534047	1.08843	1.23921	1.09994	1.10454	0.723516	1.64057	0.741145	1.10091	1.01734	1.57107	0.293418	0.585682	0.687654	1.00563	0.827703	0.586736	0.967015	0.017296	0.935931	1.45254	0.434402	1.07964	0.922231	0.596293	1.18856	0.863703	1.80742	3.27267	0.513506	0.531319	0.56871	1.03298	0.662675
6.51_180.0650	Hippuric Acid	HMDB0000714	-0.483056	0.0136285	0.890112	1.18522	1.34031	0.235659	0.0655784	0.629561	0.420227	0.648571	1.05918	0.428982	0.217598	0.836296	0.549671	0.221578	1.63961	1.26634	0.956339	0.617567	0.447628	0.944679	1.41526	0.444255	0.836856	0.167919	0.00430383	1.08885	0.381534	0.158971	2.18928	0.0162765	1.12554	1.99054	0.0786694	1.7231	2.71217	2.56515	1.99829	3.17571	1.16954	2.3393	1.51169	2.08603	2.28116	1.07338	1.10989
6.51_235.1807	Lidocaine*	HMDB0014426	7.43379	1.02594e-22	731.078	835.857	1771.61	1239.18	2368.82	2.80365	13.4046	1.70568	160.681	246.692	0.607265	10.7827	1.67916	759.646	1.07128	0.98891	1.06039	1.09183	1.3091	0.900198	0.909719	0.73871	0.615994	1.29525	1079.16	1.66281	223.949	590.265	1.99912	1.1393	1.01109	0.994777	9.18129	0.958942	1.00838	1.24153	0.783746	1.25927	1.01678	1.292	0.996397	1.17693	1.00609	0.970284	0.984822
6.51_505.1751	Diosbulbinoside D*	HMDB0030084	-2.16607	0.000139833	1	1	1	1	1	0.0549023	1	1	1	1	1	1	1	1	1	1	0.539906	1	1	0.412136	1	1	1	1	1	1	1	1	1	1	1	0.539906	1	1	0.412136	1	1	1	1	1	1	1	1	1	1
6.52_134.0592	Oxindole	34541	-0.0238757	0.97734	1.14785	1.96274	1.73882	0.134696	1.13707	0.469309	1.24172	1.10875	2.08229	0.458227	0.348242	1.61514	0.496323	1.08434	1.56956	3.3276	1.08127	0.9256	0.881142	1	3.09981	0.0022278	1	1	0.307335	0.960616	1.13543	1.0186	2.06292	0.250196	0.200579	1.03733	0.00519711	0.61636	1.66875	2.60802	1.36279	4.8972	0.880989	4.48953	1.8084	0.448436	1.37371	0.438614	0.852154
6.55_118.0507	Aminohydroxybutyric Acid	44197	0.417264	4.50005e-13	2.0341	1.97749	3.41756	1.93827	1.5107	0.399699	1.11854	1.11111	2.08086	1.59256	1.79359	1.41958	2.48651	1.54269	2.50801	1.04932	0.846384	1.3511	1.57398	1.13584	1.61865	0.839033	1.84046	1.25633	1.4604	2.02439	1.61064	1.67699	1.7884	1.44161	2.33514	1.12348	1.68542	1.13301	1.54834	0.760604	1.94877	0.939254	0.987348	1.59696	0.995889	1.12293	1.32172	1.09756	0.911681
6.55_230.0124	Benzeneacetamide-4-O-Sulphate	HMDB0059994	0.409226	0.0274645	0.728157	3.46051	1.89064	1.10656	0.193402	1	0.725999	0.342356	0.462017	2.14989	1.6538	0.552181	0.144534	0.401682	0.261398	2.97979	15.4186	7.03287	1.13283	4.7212	4.004	1.60494	5.5548	1.64837	3.45332	1.60459	1.00938	1.10683	1.25428	2.4186	1.02681	0.00191214	0.960705	0.26054	0.580241	5.57198	11.3737	0.997911	0.0338301	0.0050568	0.0665805	0.230183	0.00287552	0.493466	1.42154
6.55_517.1751	Ciceritol	HMDB0032777	0.0188265	0.835945	0.76849	0.358635	6.9763e-07	1.4953	3.73176	1	0.000438638	0.212257	0.146591	2.20011	2.31933	0.0604584	4.52205	3.32709	3.93601	1	3.7394	6.83668	1	1	1	0.381467	1	1	1	2.57428	0.402944	2.79297	0.113396	0.895248	9.22192	4.69204	1.26859	1	1	0.0760742	1	1	1	2.30377	1.22081	0.402944	1	1	4.99113
6.56_187.0977	Azelaic Acid	HMDB0000784	0.287451	0.0120254	1	2.35756	4.30281	0.654866	0.456083	1	0.953476	0.284546	0.909332	1.83084	2.35398	2.66684	1.25494	2.1518	6.43483	1	1	1	1.69571	1.19691	1.05162	1.33023	0.974597	1.13306	1	0.915805	0.978245	0.735461	1.02112	0.949096	1	1	1	1	0.962555	0.948378	1	1.0254	1.18142	0.815489	1.16363	0.145654	1.36288	0.172064	2.90004
6.57_154.0616	L-Histidine	HMDB0000177	2.86193	1.26543e-39	16.7092	40.7015	55.797	24.108	0.434763	2.8023	10.4849	14.5626	10.7957	30.6564	21.8914	21.366	47.3727	28.2936	6.2001	2.64688	2.45302	1.84614	4.58357	5.22999	6.94224	3.50405	4.95916	3.68395	4.86865	6.23065	6.52576	11.0836	9.46601	1.42963	0.505978	0.149809	0.3737	0.686964	0.644479	0.313323	0.628295	0.535499	0.345515	0.875302	0.105594	0.771583	0.701975	0.262131	0.70278
6.57_193.0342	2-Keto-L-Gluconate	HMDB0011732	1.19178	1.11312e-06	1.26796	2.36157	1.56416	0.856759	8.50029	0.444391	0.267271	2.32667e-05	2.06926	13.8919	6.38928	6.26373	16.7957	3.26213	1.61198	0.0481238	0.814098	0.146461	0.0122477	4.0702	5.88028	4.50464	7.53205	0.471956	0.125099	7.06612	6.11515	10.4957	9.18785	0.940654	0.971645	0.527768	0.665234	0.940756	0.774081	0.892055	0.599163	0.858269	0.936981	1.92295	0.946971	1.07445	0.563307	1.08252	0.517874
6.58_477.1433	4'-O-Methyl-(-)-Epicatechin-5-O-Beta-Glucuronide	HMDB0029181	1.43256	2.53526e-05	6.63848	6.10767	7.99956	0.346151	0.226916	1	25.3708	1	5.76114	8.54447	1.5761	7.03	1.96511	0.487906	1.78093	0.965138	1.04678	0.179012	0.398381	2.75371	1.18789	4.06579	9.87383	2.31777	0.519178	2.92086	61.561	2.71136	1.15606	0.348533	2.55244	0.00417476	0.792334	0.425717	0.00877884	0.112915	0.201109	0.105524	0.00538821	1.96596	0.362907	0.148018	0.210995	0.336989	0.000517537
6.59_153.0193	2,3-Dihydroxybenzoic Acid	3276	-0.732593	0.00970776	0.157709	1.1352	0.497021	0.512424	0.397936	1	2.61538	1	0.75871	0.941508	0.0646886	2.20531	0.273397	0.754802	0.0160786	1.08216	0.631438	0.297268	0.966648	0.606642	0.672409	1.24201	1.71274	0.842812	0.142677	0.295778	0.836522	0.0348315	1.07102	1.89059	1.30199	1.17157	1.06989	1.16048	0.985858	0.818486	0.752332	0.800396	0.770697	6.07744	2.21634	6.99148	0.937665	1.35697	1
6.60_102.0540	1-Aminocyclopropane-1-Carboxylic Acid	6029	0.841595	4.62391e-42	2.40138	2.58944	5.49139	2.2197	1.56585	1.89857	1.53728	3.66204	2.69196	2.57684	2.14959	2.308	1.49648	2.13443	3.61607	2.84464	1.96455	3.16686	4.72731	1.81283	2.70532	1.67678	2.79025	1.7499	2.90944	3.97574	1.99104	2.60646	2.711	1.02741	1.20123	1.03633	0.804601	1.2662	1.13886	0.694465	1.41609	1.39895	1.01099	2.2969	0.916443	1.02275	1.31539	1.28611	0.728216
6.60_120.0645	Allothreonine	3245	0.895423	5.53599e-44	2.61735	2.9109	6.17937	2.65498	1.67709	1.95409	2.00175	4.4446	2.93667	2.03716	1.77379	2.08895	1.95129	2.42123	3.65517	2.79465	2.08669	3.48203	5.09007	2.03998	2.84561	1.8872	2.67979	1.5285	3.04554	4.34298	2.26217	2.39105	2.6662	1.00403	1.15862	0.985036	0.862411	1.26762	1.17624	0.531712	1.43787	1.23423	1.042	2.39583	0.887791	1.10458	1.21932	1.19517	0.750256
6.60_198.0865	N-Acetyl-L-Histidine	44784	2.18287	1.87818e-63	9.1977	13.7456	21.0932	6.54374	1.53312	6.60571	5.68628	12.1114	6.81515	13.2769	6.39143	13.5087	13.9787	10.2418	3.3351	4.79032	2.91611	7.55416	6.35184	5.01666	6.8173	7.16461	3.69651	3.71523	3.42674	8.30975	3.92219	8.34999	7.70371	0.4817	0.463178	0.444101	0.370627	0.579256	0.413799	0.28296	0.393805	0.69718	0.31909	1.147	0.439284	0.559882	0.469917	0.581042	0.854079
6.62_191.1018	2-Amino-4-[(2-Hydroxy-1-Oxopropyl)Amino]Butanoic Acid	HMDB0031412	-0.784077	0.00143667	0.677914	1.03448	0.842266	0.625904	0.617823	0.15974	0.165972	0.516649	1.03593	0.156738	0.552723	0.62713	0.362392	0.620757	0.703156	11.6209	0.235339	0.478388	0.614126	0.537378	0.295375	0.151569	0.513659	0.336154	0.541791	0.659067	0.131912	0.232043	0.212406	1.29684	0.96582	5.26015	13.9506	3.47421	18.041	5.93229	6.77646	7.29966	7.46885	9.95696	1.34093	9.84397	5.2048	11.2147	3.95562
6.63_304.1288	Indoleacetyl Glutamine	HMDB0013240	0.294179	0.119317	1.60317	2.61983	7.70114	1	1	0.853386	1	1	1	0.708704	1	1	1	1	1.099	1.31275	0.727981	0.38106	1.12831	1.02566	0.613523	3.42528	8.3809	0.736029	2.6122	10.5845	4.85036	2.03982	3.30921	0.0954817	0.446697	3.76784	0.38106	0.451062	0.301443	0.467192	0.167752	1.15717	0.637109	5.70224	0.842295	2.15407	1	0.453193	0.296487
6.63_344.1327	N-(1-Deoxy-1-Fructosyl)Tyrosine	HMDB0037845	0.858635	3.69996e-06	3.77925	1.34536	1.20027	2.10903	1.38044	0.86225	1.18944	1.38314	2.80823	1.16689	1.74722	2.41101	1.02411	1.61464	7.48747	3.73758	0.950066	2.36574	3.43368	9.5225	12.4947	1.3814	7.37952	5.55778	7.80977	9.75128	2.3146	11.4961	4.36909	1.03732	0.493439	3.23143	1.13428	1.70392	2.2721	1.87851	2.51506	2.44344	3.51582	14.1449	0.0632785	2.7075	3.19405	7.11454	3.23477
6.65_421.1539	3-(1,1-Dimethylallyl)Scopoletin 7-Glucoside*	HMDB0032853	-2.0946	9.44008e-06	0.0612061	0.022261	0.0103865	0.000493654	0.0574819	0.0803848	0.454005	0.091317	0.00887527	0.0664932	0.318314	0.15769	0.0373647	0.10428	0.104654	0.193787	0.00496038	0.291021	0.010019	0.009837	0.0162815	0.0131722	0.000958761	0.0218604	0.0349255	0.024489	0.00019991	0.000338837	0.0344744	0.0377979	1.06328	0.0147034	0.0126735	0.010019	0.009837	0.0162815	0.0116422	0.0254237	0.0164989	0.0349255	0.0327755	0.0243887	0.000529771	0.0560001	0.0260338
6.66_146.0591	Isoquinoline N-Oxide	4111	-0.20874	0.647966	2.60047	1.16922	1.50674	1	1	1.10182	10.3064	3.55159	2.47381	0.829796	1.00867	1	1	1	1.9101	1.22003	8.37194	1.31562	0.652632	0.14225	1.43011	0.168033	1.47432	0.458556	0.182592	0.340929	3.31166	1	5.65046	0.105096	0.373664	0.786124	1.03842	0.288768	0.849096	8.02068	17.2161	1.65414	1.0016	1.44165	4.42603	0.435318	1.108	1	0.174116
6.66_507.1881	3,4,5-Trihydroxy-6-({2-[3-Hydroxy-6-(2-Methylbut-3-En-2-Yl)-7-Oxo-2H,3H,7H-Furo[3,2-G]Chromen-2-Yl]Propan-2-Yl}Oxy)Oxane-2-Carboxylic Acid*	HMDB0130314	-4.18966	0.000465499	1	0.41179	1	0.0935017	0.134349	0.145003	0.167604	0.16906	0.200808	0.293145	1	0.539601	0.561979	1	0.0338125	0.986995	1	1	1	1	1	1	0.777574	1	1	1	1	1	1	0.0338125	0.889336	1	1	1	1	1	1	0.777574	1	1	1	1	1	1	1
6.68_403.0660	Urolithin A-3-O-Glucuronide	HMDB0029222	-2.54772	0.0682985	0.571475	0.00504883	0.456782	0.918687	0.967526	1.49369	7.07783	0.191011	0.427107	1.0179	0.458572	0.101658	0.286463	1.27843	0.958107	1.31965	12.5438	0.147861	0.147994	0.807466	1.15988	0.485148	0.250118	1.57818	1.49128	0.0797357	0.606278	0.286219	0.111272	1.04189	1.33748	1.35279	8.38434	0.169041	0.807466	56.7752	1.17542	24.2014	0.0338471	0.380504	1.11896	0.741971	1.00788	0.0287473	0.0451561
6.77_268.1905	Metoprolol*	HMDB0001932	0.924266	4.80707e-19	21.283	16.3489	16.997	8.62115	17.5426	11.908	12.3656	25.0566	13.3216	8.63527	9.17423	12.247	6.24808	1.53372	8.77981	8.07896	5.86322	5.74332	1.56053	11.2012	5.60949	1.09441	5.37598	6.75499	68.4921	79.4857	65.3444	1.8786	58.2621	1	1	1	1.15526	1	1	1	0.0135991	1	1	0.0388914	1	1	0.0299378	1	1
6.77_313.1543	Phenylalanylphenylalanine	HMDB0013302	0.635551	0.0406502	1.22863	1.23202	1.0023	2.99615	0.996435	1.00982	1.09414	1.00371	1.01862	0.731423	1.10793	0.924155	1.0374	0.79756	1	22.5275	2.53452	1	4.89808	28.9493	2.68863	0.831069	27.2629	1	0.90395	1.42097	1.27202	1.52441	1.68921	1	1	1	51.7435	1	1.34262	0.575141	1	26.7224	1	1.68192	1.1218	1.01053	1.66501	1.20889	0.806036
6.78_131.0714	(S)-(-)-2-Hydroxyisocaproic Acid	4142	-0.320178	3.4916e-05	1.64649	0.23938	0.256058	0.759992	0.690903	0.237063	1.15396	1.01393	1.0913	0.588868	0.810776	0.765638	1.05198	0.957045	0.00901672	0.587151	1.07108	0.809282	0.666012	0.727578	0.973306	0.97193	0.831309	0.540201	0.225093	0.830242	0.512398	0.597903	0.609579	1.34867	0.860391	0.542159	0.675314	0.975615	0.754307	2.47771	0.875204	1.01736	1.02414	1.5437	1.04545	5.3387	1.32964	3.44827	0.190066
6.78_230.0126	Paracetamol Sulfate	HMDB0059911	0.556762	0.962674	1.09714	1.47649	0.352685	0.307084	0.0500037	0.0127349	45.0552	55.9204	0.683483	1.06232	0.311346	1.71758	0.220694	1.16763	1	2.22382	0.764916	0.834751	0.29384	2.41518	1.97177	0.317224	0.251737	17.3874	0.081743	0.0455909	0.806981	1.08237	2.17963	1	1	1.06471	0.301283	1.54421	0.948804	0.969638	0.21965	10.8922	0.959343	0.614932	2.33341	1.19302	1.93263	0.00730507	0.0790202
6.79_360.2121	Asp Leu Leu	23212	-0.319522	0.575507	1.16602	1.90283	1.43985	1	1	0.282369	1	1.03275	0.558304	1	1	2.15193	1	1	1.19295	0.963549	0.658497	2.12514	1.13224	1.55028	1.86745	1.07663	1.25499	0.285138	0.599333	1.28642	0.433796	0.919983	1.59607	0.0790395	1.99497	1.41725	0.513134	0.19434	0.235643	0.996949	3.39829	1.16213	1.14962	3.35691	1.6147	0.705861	1	0.584179	0.448128
6.81_159.0293	Oxoadipic Acid*	HMDB0000225	-4.07352	2.36689e-05	0.111729	0.0257407	0.590711	0.687449	0.0121469	0.240112	0.374162	0.382037	0.107793	0.0320891	0.513628	0.584261	0.254219	0.463543	0.257896	0.375291	0.028497	0.193025	0.378329	0.0125625	0.00197575	0.000890153	0.0745842	0.143039	0.512076	0.981891	0.99111	0.26865	0.117116	0.0875221	1.16004	0.0157251	0.0752664	0.0861935	0.101459	0.391728	0.0101071	0.00404672	0.114661	0.504089	0.132248	0.136657	0.149733	0.0521954	0.254875
6.81_217.1275	Nα-Acetyl-L-Arginine	58241	-0.27852	0.000152405	0.812709	0.56666	0.855614	0.526203	0.481441	0.64141	0.485113	0.929164	0.851995	0.874302	0.680906	0.752986	0.747103	0.694991	0.454953	0.976555	0.761077	0.86495	0.955523	1.11203	0.982571	0.372822	0.872325	0.528952	0.975969	1.29685	1.07086	1.11086	1.0679	0.350791	0.928458	0.501887	0.75437	0.87767	0.88797	0.634416	1.04105	2.23604	0.74799	3.24576	0.472535	1.02076	1.84085	1.01754	0.636304
6.83_187.0074	Benzyl Sulfate	HMDB0034782	-0.422798	0.0873374	1.37563	0.374172	0.356086	0.890918	0.885268	0.411162	1.39324	1.04582	1.04561	0.877103	1.11375	0.864326	1.0298	1.04574	0.0693011	0.117859	2.10427	1.88741	0.117711	1.3467	1.13286	0.391253	1.06154	0.335992	0.547914	0.416885	0.869004	0.814614	0.783117	0.934699	0.0903348	0.142028	0.442602	0.557075	1.04009	2.25286	0.0228246	4.22831	0.120243	0.932457	0.776613	1.74112	1.13216	1.37344	0.468041
6.84_175.1066	N2-Acetyl-L-Ornithine	3303	-0.190166	0.0257855	0.658456	1.09286	2.51143	0.45824	0.191098	0.406789	0.660044	0.98551	0.925227	1.0481	1.68094	2.14955	0.566555	1.35042	0.573101	1.10068	0.57245	1.11947	1.10823	1.7187	1.39203	0.45326	1.03681	0.750629	0.753506	1.00552	0.536596	0.851012	0.526776	0.77611	0.951412	0.810344	0.880527	0.695121	0.836656	0.588006	1.00814	0.646847	0.259865	1.91605	0.99448	0.947854	0.466137	0.921134	0.585793
6.85_153.1265	(1S,4R)-P-Mentha-2,8-Dien-1-Ol	HMDB0035054	0.048726	0.605576	0.843388	0.85473	0.557197	0.0144448	1	1.70939	1.05924	0.627174	2.70193	1	1	1	1	1	1.39874	0.740492	2.10937	0.956978	1.01439	1.45437	1.19233	1.1193	0.997795	1.03437	1.11384	0.957352	0.836624	1.30482	0.664057	0.674308	1.01732	0.979773	1.59178	1.12758	1.0302	1.00792	1.16191	1.41235	1.13244	0.846344	1.13885	0.894958	0.885188	0.785141	1.06576
6.85_190.0507	Desmethyldeschlorobenzoyl Indomethacin	828	1.26968	8.01118e-11	13.3585	0.757524	0.247052	3.83384	2.79941	7.09159	22.9596	4.96779	8.30747	3.84172	2.59886	2.96827	10.7137	5.44903	1	0.956817	1.90323	0.958188	0.156272	4.09987	2.04755	3.08166	4.57858	3.94281	5.15579	1.37249	10.301	3.92659	5.50784	1	0.956817	1.54406	1.95443	0.693532	0.482239	1.04506	0.151631	4.65516	0.47414	3.29737	0.119949	4.72738	0.55383	0.0794658	0.104797
6.85_283.0819	P-Cresol Glucuronide	HMDB0011686	-0.474733	0.30823	4.01073	0.745594	0.683063	0.0174298	0.083531	0.196967	2.66905	3.52104	1.01398	0.515133	0.139979	2.82493	1.0633	0.228353	0.641065	0.291524	10.025	8.34877	0.0310374	0.688373	1.14104	0.256992	0.480026	0.00109186	0.0595332	0.373249	1.04399	0.602167	1.19327	0.872923	0.0569958	0.103372	0.693811	0.416081	0.584543	6.95906	0.00844184	51.5123	0.017457	1.43095	1.32332	0.255838	9.58098	0.0467287	0.134294
6.86_153.0192	3,4-Dihydroxybenzoic Acid	3277	-0.396841	0.0934719	0.862676	0.176207	0.634304	0.80033	0.703394	0.0193309	0.662414	0.944837	0.858597	0.940625	1.10862	0.846503	2.0898	0.946865	0.246594	3.26789	0.65423	0.519634	1.43715	0.632727	0.987299	1.21471	2.50489	1.08797	0.340027	0.470265	0.852153	0.491774	1.2482	0.801554	1.21343	1.69718	1.02176	0.403865	0.853525	1.0127	1.86937	1.50552	2.35645	1.71278	0.869123	7.68231	1.43678	1.98919	0.287754
6.88_157.0598	Imidazolelactic Acid	HMDB0002320	0.410633	0.00226009	1.54088	1.48633	9.63246	2.92045	0.305565	1.33692	6.48159	2.35327	1	1	1	1	1	1	0.609992	1.02929	1.27296	0.929275	1.89113	1.41568	0.936224	0.755641	2.59483	1.91845	1.22857	1.23212	1.84735	2.92453	0.960915	1.00619	1.41943	1.03354	0.942457	0.881077	0.828163	1.03999	0.542423	0.987937	1.06713	1.22241	0.833503	0.508568	0.511788	1.49377	0.468449
6.89_172.0977	N-Acetylleucine	HMDB0011756	-0.331078	0.0014533	1.01652	0.423052	0.547404	0.411544	0.72762	0.147352	0.682772	0.769552	0.912697	1.07453	1.22744	0.801151	1.02235	0.801898	0.119068	0.226923	1.56105	0.996944	0.0755479	1.13926	1.04778	0.834759	0.912389	0.791565	1.10508	1.04646	0.703872	0.961011	0.961933	0.981322	0.0593762	0.468648	0.588957	0.939598	0.707589	0.662898	0.372762	0.469775	0.5143	0.89492	0.522247	0.689707	0.952629	0.44646	0.704367
6.89_199.0064	4-Vinylphenol Sulfate	HMDB0062775	-0.279005	0.120872	1	1	1	1	1	1	1	1	1	1.10825	0.325146	0.684174	1.34256	0.723073	1	0.330294	0.302209	0.335688	12.0493	0.300034	1.21238	1.00414	0.538057	0.384353	1	0.683621	0.560364	0.358074	1.01384	0.407303	0.529786	0.932982	1.68198	1.17945	1.72121	0.555981	0.0807891	1.02615	1.26423	0.322649	1	0.273515	0.664104	1.71087	1
6.89_303.1765	Arginylglutamine	HMDB0028707	1.63334	7.83463e-18	4.05887	4.99936	4.97887	1.09937	20.9535	1.69098	2.14383	1.83402	1.40983	7.87925	1.15454	20.541	15.9441	4.21938	1.52932	1.39518	2.05965	1.70887	1.02069	3.24355	2.87843	3.17559	2.37514	1.46861	1.70161	9.26183	14.3349	18.4532	8.78394	0.0247291	0.854615	0.91327	0.177337	1.54087	0.948584	0.976228	1.00915	1.45985	1.22842	2.80163	0.841874	0.960741	1.59432	0.931155	3.49128
6.90_494.2660	Imatinib*	HMDB0014757	0.789463	4.17696e-09	2.92211	1.85471	0.0820657	2.3727	4.1371	1.03793	1	1	1.28964	1	1	0.518997	1	1	3.70359	1.57031	1.96623	0.860399	0.567843	5.48037	2.12743	3.59969	2.16979	1.43046	5.01206	16.3616	4.8805	3.76699	2.76588	0.186237	1.09035	0.43101	2.26207	0.994147	1.08667	1.0511	1.01883	1.48984	1.08416	1.13867	1.17479	1	1	1	1
6.91_259.0275	N-Palmitoyl Asparagine	HMDB0241921	0.152706	0.519311	0.0367919	1	1	1	1	1	1	1	0.897406	0.19685	0.796272	1.82624	0.117782	1.09364	1.07727	1.01531	3.34858	4.76999	0.00914438	10.8428	6.60495	4.13253	8.20594	5.80283	1	1.56376	1	1	0.72154	0.267268	0.984694	0.744621	0.518062	0.81675	1.07387	0.651316	0.0080791	1.03129	0.822961	1	0.0763688	0.58918	0.345491	0.0319015	1.02598
6.92_352.1649	Tryptophyl-Phenylalanine	HMDB0029090	0.264369	0.0428365	0.620754	0.699301	0.760167	0.841719	0.612666	0.505153	0.573589	0.965045	1.07692	0.570733	1.00695	0.62946	0.699668	0.355062	2.70879	3.92154	3.5266	1.28069	1.93137	3.43713	5.026	1.42072	2.33673	3.55197	0.76628	0.986353	0.693665	0.872977	0.87551	0.0477032	0.997131	0.86062	0.387796	0.646918	0.884226	0.676429	0.88337	0.855196	0.880185	1.68114	1.08127	0.730583	1.4717	1.19799	1.05851
6.94_560.2523	His Asp Tyr Lys	152667	2.69601	6.07439e-35	18.941	1.33108	8.5563	10.6394	6.49189	11.1617	43.4672	40.8771	25.3002	12.9614	22.4986	0.964691	8.82623	15.87	5.84848	1.81039	15.8606	4.5268	21.4832	26.6628	0.834869	0.897874	0.703142	1.5005	1	1	2.59378	18.7605	33.7661	1	1	1	2.73658	5.49011	5.53035	0.0687877	1	1	2.16971	1	1	1	1	1	1
6.95_383.2010	Asn Leu His	22029	-2.48291	1.99843e-05	0.484832	0.487897	0.44229	0.055872	0.516343	0.623207	1	1	1	1	0.751095	1	1	1	0.0566349	0.0616756	0.0765012	0.0990913	0.102006	0.0562454	0.148507	0.0613086	0.124432	0.286298	0.27228	0.317423	0.254843	0.248695	0.296873	0.0582636	0.0616756	0.0765012	0.0990913	0.102006	0.135461	0.148507	0.153795	0.124432	0.286298	0.27228	0.252567	0.254843	0.248695	0.296873	0.484832
6.97_173.0817	Suberic Acid	HMDB0000893	-0.145677	0.129622	0.94591	0.934021	0.822229	0.852729	0.740833	0.188948	1.60463	1.34728	1.25814	1.76479	0.743232	1.1585	1.20583	1.0078	0.231618	0.153789	0.991981	1.17922	0.105519	1.04379	1.34745	1.23989	1.03	0.984067	0.455938	0.96647	3.35036	0.834022	0.84386	0.136484	6.98967	0.891767	0.916933	1.03858	0.797733	0.874252	0.0233502	1.06446	1.01593	0.880203	0.872376	0.829284	1.05646	1.16137	0.758267
6.97_203.0019	O-Methoxycatechol-O-Sulphate	HMDB0060013	-0.441195	0.135421	1.15343	1.14248	0.705569	0.127574	0.308936	0.0968992	1.34776	1.95144	1.51759	0.820598	0.989243	1.66863	0.424945	0.789848	0.0277028	3.0708	0.423401	0.453066	0.0521833	1.15494	3.1853	1.53047	1.28623	0.936015	0.00396284	0.708125	0.277769	0.601429	1.70731	1.02184	0.879103	1.03449	2.07709	0.935388	0.845062	1.2792	0.644295	0.724668	0.776864	0.999365	1.29188	1.75015	4.11648	0.0902081	0.66197
6.97_244.1282	Gly Pro Ala	16082	-1.16094	0.00154828	0.171277	0.912181	0.421984	3.93079	0.0818785	0.0103357	0.0131778	0.170695	0.829744	0.280032	0.434248	0.320568	0.0355467	0.0336652	0.252068	13.3469	0.241651	0.183637	0.109222	0.296683	0.0325245	0.0842976	0.134087	1	0.143764	20.0827	0.0521579	0.538938	0.820692	0.088981	0.028954	5.29788	42.7395	1	48.2301	23.4516	6.56112	7.50198	4.5786	5.77955	0.519577	41.6865	7.65533	28.001	35.296
6.98_189.1021	Antipyrine*	HMDB0015503	0.197562	0.00420847	5.11278	9.00493	12.0131	2.31609	2.76896	1.33857	1.28788	1.89601	1.16753	0.706642	1.5772	1.41288	2.17232	2.71654	1.20732	0.876045	1.72848	0.670205	0.783504	1.54899	1.22627	1.03385	1.01531	1.38697	1.29232	1.13487	1.22784	1.12632	1.53921	0.497633	1.05665	0.709247	2.66057	0.924904	1.21651	1.54749	0.913463	1.71383	1.47179	1.08213	0.904855	0.890551	1.12707	1.14655	1.3645
6.99_291.1073	Pantoyllactone Glucoside	HMDB0041269	-0.818706	6.81825e-07	0.395761	0.471852	0.831832	0.0322251	0.51059	0.773976	0.15753	0.654091	0.186224	0.0203798	0.65622	0.215315	0.393129	0.0578979	0.0807706	0.922383	0.0110142	0.234602	0.433166	0.753423	0.907006	1	1.10351	0.0445323	0.288778	0.86673	0.0578296	0.185095	0.870935	0.0291381	4.61322	0.875272	1.91281	3.41444	0.189782	0.987987	1.90464	1.61664	5.74478	1.3207	1.13327	1.49466	1.00066	1.08483	0.578715
7.01_159.0672	3,3-Dimethylglutaric Acid	HMDB0002441	-0.0905517	0.56148	0.767399	0.182739	1.18982	0.0349092	2.48459e-05	1	0.402047	1.43001	0.191196	1.63041	0.517378	1	1	1	1	1	1.82956	1.40273	0.470188	0.389296	1.09144	0.471765	0.471226	0.890888	1.14365	1.04966	1	1	1.00159	1	1.05421	1.30939	0.476231	0.934091	2.81551	0.317761	0.531462	0.849623	0.652202	0.157715	0.033456	1	1	1.00159	1.2326
7.02_318.1813	Leucyl-Tryptophan	HMDB0028940	0.328499	0.00142942	1.01145	0.901839	3.04189	0.644954	0.689545	0.931957	1.25571	0.731949	1.15956	0.99408	1.17346	0.889487	1.55515	0.240037	2.03565	1.02085	0.257967	2.24041	2.50292	1.51037	2.13939	2.58118	0.273522	2.52971	2.01595	1.10845	4.32003	4.60257	1.4353	0.0235585	1.37704	1.12922	1.17381	0.91401	0.594864	0.951039	1.1345	1.38792	1.30364	0.971265	1.04298	0.758782	0.969159	1.06802	1.23312
7.07_194.0459	Salicyluric Acid	HMDB0000840	-2.70301	0.0795246	0.760194	0.372354	0.55532	0.278828	0.11907	0.270908	0.00060152	0.279378	4.51699	0.762888	1.73919	0.211352	1.03925	1.65388	0.0300752	1	1.17647	0.962601	0.314719	0.31577	0.0653316	1.94106	0.684633	4.87719	0.0734392	0.537578	0.0800698	0.401497	0.954731	4.78622	6.5455	0.227612	1.0374	2.5678	1.28052	1.04833	0.0763625	0.961912	0.692621	0.0278558	0.169843	0.559115	1.83029	0.311056	0.173357
7.08_151.0401	2-Methyl-3-Hydroxyethylenepyran-4-One	44405	-0.394911	4.40228e-06	0.593971	1.04422	0.63848	0.869652	0.57451	0.0339715	0.552943	0.490846	0.787057	0.725981	0.756103	0.582383	0.836035	0.794162	0.134192	0.623294	0.536464	0.491728	0.76348	0.459133	0.65915	0.756828	0.615078	1.77779	0.317457	1.03276	0.659792	0.525986	2.72477	0.828424	1.26138	1.05386	1.11584	1.11198	1.1663	0.925725	0.515693	1.16117	1.95694	1.65692	0.829476	1.11464	0.906468	1.01234	1.18855
7.08_184.0978	2-Hepteneoylglycine	HMDB0094728	-0.949643	0.0933598	1	0.635379	0.473931	0.65445	0.657306	1	1.09737	0.0303719	1.7924	0.666939	0.244505	1.38604	0.0209899	0.0151695	0.0992656	1.17016	1.54864	1.72701	0.0312292	0.0278969	0.223918	0.307091	1.01382	0.126188	0.843134	2.38164	0.0377906	5.28239	5.81898	1	0.241212	5.0949	0.0398994	1.64534	9.48673	1.36022	0.0575544	1.8476	0.213695	1.12804	1	1.6557	1.14581	0.834821	1
7.08_447.0917	Naringenin-7-O-Β-D-Glucuronide	44838	-0.350429	0.410804	5.97304	0.623175	0.552893	0.650934	0.687059	0.902338	1.6187	4.07973	0.491219	0.860685	1.39482	0.515579	1	0.048258	47.1366	11.9386	1.93734	2.63731	1.34538	18.8775	13.9084	14.6782	3.59678	6.14654	1.46425	0.313255	2.39351	0.588091	1.64244	1.65748	0.118467	0.120139	0.842811	2.41194	0.281344	0.432044	0.830508	0.754774	3.48899	0.535749	0.874219	0.0900523	4.34722	0.566091	1.3098
7.09_261.1435	Glutamylisoleucine	HMDB0028822	-0.051247	0.519716	1.15464	1.07483	1.11988	1.02276	0.84195	0.816806	0.942657	1.05144	1.14189	0.945478	0.900196	0.658535	0.264413	0.987033	0.851458	0.981665	0.789111	1.08268	1.21126	1.27406	1.27602	1.05159	1.211	1.06997	1.13467	1.64665	1.00001	0.901046	1.10351	0.668976	0.826641	0.817318	0.726226	0.993283	0.760208	0.598354	0.789123	0.867324	1.00155	1.80017	0.776311	1.08997	1.12832	1.01094	1.04582
7.10_196.0601	Dopaquinone	HMDB0001229	-1.87307	0.287048	0.94092	0.858215	0.212927	0.329598	1	0.986531	0.555495	0.311752	0.266708	1.97744	2.79886	6.6733	1	1	1.05447	0.615388	0.192057	0.893196	1.03424	0.277363	0.19079	0.955494	0.93125	2.10894	0.363312	0.800796	0.121149	1.35285	1.76792	0.729106	2.38404	0.933163	1.00086	1.34129	0.0856713	0.0985103	1.25061	0.971043	0.311138	0.656943	2.50196	0.697647	1.03499	1.04637	0.219783
7.11_187.0074	P-Tolyl Sulfate	263577	-1.1862	0.835312	2.66124	0.849162	0.786761	0.0844519	0.576371	0.514999	2.03221	2.42433	0.981422	0.746386	0.411463	1.22907	1.09245	0.604783	0.000380445	3.68083	4.43329	3.63766	0.0162059	1.08354	1.14979	0.161352	1.12532	0.240583	0.0387302	0.688076	1.08609	1.28833	1.3041	6.91239	1.64941	0.0125194	0.290478	0.624049	0.916464	3.58138	484.212	5.75426	0.00426979	1.46103	1.39923	0.328124	2.90473	0.0967792	0.519533
7.11_463.0885	Quercetin 3-Β-D-Glucoside*	64941	2.50012	2.95321e-10	0.472856	1	1	0.0951557	0.0705001	1	1.64749	0.0419047	0.260801	1.23394	1.32682	0.740714	0.428726	1.91067	1	80.5171	18.0914	16.6423	1	18.6907	32.175	0.981221	23.3292	81.046	3.12851	1	0.860194	1.83409	7.2552	1	1	1	1	1	1	1	0.380324	1	1	1	1	1	1	1	1
7.14_273.0432	4-Hydroxy-5-(Phenyl)-Valeric Acid-O-Sulphate	HMDB0059981	0.958379	0.00618456	25.6032	1.15968	1	1	7.58714	1.16673	10.786	1.24301	1.34121	1	0.612296	0.681711	1	1.38492	0.0534828	1.92622	4.77735	1.26032	0.0622457	1.02154	1.62715	1.1706	0.192587	0.339056	1.29274	1	13.9727	28.2242	1.16161	0.656237	1.43261	0.179831	2.67239	0.294859	1.22887	1.68564	0.761961	0.554192	0.490794	2.77403	1	0.00908101	0.0348841	0.241823	0.0180295
7.15_206.0820	N-Acetyl-L-Phenylalanine	HMDB0000512	0.261888	0.0805827	3.62561	0.36998	0.781938	0.735025	0.806352	1.7731	0.477732	0.317902	1.26124	1.80775	1.31077	0.980397	1.11497	2.5571	0.955714	11.6685	1.7005	1.846	0.0724985	2.60712	2.96635	3.0558	1.41008	1.83429	0.989721	0.933544	1.76905	1.29587	1.72975	1.04429	2.6406	0.420569	0.748397	0.891888	0.731256	0.825014	0.249266	0.521682	0.67332	1.01028	0.214244	1.09245	1.01544	0.351527	0.308122
7.15_237.1044	Glycosminine	HMDB0033122	0.425425	0.000205523	3.34335	1.15594	3.00933	1.8103	1.4073	2.11183	4.83841	1	1.94649	1	1	1.08405	1.01208	1	1.79918	0.144387	2.63393	1.66668	0.135426	2.99101	0.261793	4.93419	1.67296	0.351809	0.40287	1	3.0648	1	1.91141	0.0457307	0.88595	0.751525	0.0960172	0.178951	0.406582	0.840683	0.560041	0.135908	0.563236	0.882063	1.08165	1	1	0.00246298	0.811551
7.16_193.0342	Α-D-Galacturonic Acid	3333	0.553848	0.00896243	1.27452	1.23856	1.24185	1.01068	1.9759	0.0857702	1.31688	0.0546773	1.19175	5.2013	0.979898	7.36803	13.1858	1.94413	1.00219	0.171171	0.818591	0.664785	0.16886	1.66944	2.68932	3.41763	4.47394	0.564796	0.834832	4.06536	4.58762	4.09707	3.18089	0.363451	1.02282	0.768993	0.974746	0.904116	0.686188	0.901758	0.999084	0.310122	0.793267	1.16517	0.597317	0.862612	0.308829	0.894169	0.530718
7.17_153.0539	Vanillin*	HMDB0012308	0.0402344	0.489752	1.02062	1.24108	1.03666	1.22356	1.28866	1.49647	1.67019	1.34215	0.912705	1.75279	1.16447	1.69681	0.731254	0.391697	1.19802	0.848697	0.537417	0.768313	0.860359	0.866083	0.933099	0.800153	0.79345	0.802998	1.28827	1.71799	1.25916	1.35664	1.1551	0.80198	0.968906	0.914831	0.49173	1.01557	1.00644	0.851286	1.16554	0.0210427	0.928289	0.931105	1.06457	0.967087	1.14873	1.04624	1.29509
7.17_165.0558	L-(-)-3-Phenyllactic Acid	3291	-0.351338	0.000294797	1.43583	0.340084	0.450469	0.730742	0.630183	0.203575	0.811022	0.670866	0.977766	0.677995	1.07951	0.891234	1.01809	1.20863	0.178496	0.89766	0.55674	0.680399	0.0635135	0.949264	0.737762	0.97641	1.25654	0.961212	0.411257	0.417313	0.843487	0.978405	0.820017	1.20034	1.28717	0.749637	0.773225	1.03501	0.957312	1.46589	0.280721	1.40804	0.765255	1.35338	0.643945	2.18904	0.708885	1.2276	0.362078
7.17_166.0871	L-Phenylalanine	HMDB0000159	0.151538	0.0120615	0.909455	0.999899	1.46523	2.10848	1.13826	1.51853	1.78444	0.981421	1.69604	1.48114	1.49528	1.0075	1.25559	2.50977	0.904445	0.814611	1.08908	1.51604	1.92768	1.61366	0.314498	1.21033	0.938126	0.914906	1.29041	1.24009	2.21769	1.8592	1.48734	17.5542	1.05022	0.993309	2.08894	0.91978	1.16158	0.980769	0.905808	0.79308	1.13474	0.972548	0.935889	0.873195	0.904326	0.960826	0.925385
7.19_400.1523	Lys-Phe-Oh	65014	-1.45727	0.0034919	2.27835	0.8648	0.864688	0.352158	0.912867	1.9642	0.226383	0.42534	1.00575	1.71772	0.117216	1	1.2003	0.356766	1	0.232877	0.479018	0.362316	1.30508	0.255221	0.70669	0.456135	0.435968	0.277219	0.0573379	2.22352	1.50559	1	0.501404	0.782995	3.75389	0.230028	0.460045	0.859041	0.97197	0.276142	1.33074	1.56403	0.277219	1	1.42962	0.588175	1	0.501404	1.0668
7.20_157.0506	Ethyl 5-Oxotetrahydro-2-Furancarboxylate	HMDB0059815	-0.151413	0.548875	3.91545	0.211935	0.676858	0.982134	0.739434	0.898542	0.356001	2.71551	2.23043	0.807808	1.85313	1.60035	1.58145	1.02948	1.02487	0.451298	0.144729	0.494609	0.171268	0.262914	0.795455	1.34455	0.266741	0.436521	0.525812	0.728778	2.0202	1.93398	1.78386	0.975134	0.859977	1.99574	0.68331	1.6956	0.760697	0.730293	0.656636	1.19032	1.01067	1.21546	0.999351	1.21596	0.366481	1.22217	0.703257
7.20_340.0630	Alpha-Hydroxymidazolam	HMDB0061089	0.53881	0.035283	0.977207	1	0.0869886	0.628732	9.10855	1	2.96853	0.436444	4.03961	21.5976	2.06945	3.59038	1.20063	0.986085	0.122617	2.52946	4.13613	1.6712	0.0515079	1.86297	2.40201	0.37083	1.39144	0.962867	0.919803	1	8.23605	4.25747	3.22679	3.09804	0.129997	0.473261	1.57693	0.00469144	0.582153	0.332406	1.41957	0.772684	0.450265	1.0802	1	1	1.16027	1.05143	1.02279
7.21_211.0611	3,4-Dihydroxyphenyllactic Acid Methyl Ester	HMDB0041661	-0.0646485	0.887129	1.3619	0.543214	0.719024	2.82246	0.0523667	1	1.98725	2.48505	1.33704	1.37668	0.707313	0.984166	2.99971	0.932198	0.648888	1.34325	1.39637	1.54924	0.0504622	1.14631	1.43304	0.629387	1.1466	0.62243	0.492694	0.116245	0.189553	1.82212	1.94331	1	1	0.898153	0.856188	0.519646	0.825803	0.546803	1.07764	0.562867	1.09615	2.61025	1.04191	0.99993	1.27037	0.958228	0.00699791
7.21_295.1277	Glu Phe	23756	0.351928	2.94241e-07	1.98029	1.69664	2.38803	1.61752	0.960744	1.48546	1.62974	2.25367	2.08734	0.718713	1.14109	3.5329	1.1076	2.05046	1.01459	1.3089	1.34239	1.22654	1.86927	1.63818	1.63866	1.89445	1.44867	1.48185	1.56096	2.03649	1.73861	1.26449	2.08669	0.396314	0.823694	0.698533	0.905101	0.832523	0.830881	0.962361	0.831049	1.06776	0.602023	1.63919	0.734326	0.782412	0.555594	0.858657	0.907072
7.23_308.1759	Zolpidem*	HMDB0005023	0.631659	0.00762284	1.1844	1.567	3.79063	1.04371	0.0667519	0.967542	4.18708	1.42006	1.15979	15.306	0.0231559	0.0203373	1	1	1.32368	0.733693	3.4678	12.0743	0.649122	1.24597	0.417882	0.481377	8.76599	0.346273	1.3751	4.31213	6.36474	1.28211	1.39591	0.559379	1.82336	3.59898	0.971223	0.427695	1.05157	1.53935	1.54042	3.49311	4.26393	0.98252	0.406912	0.379445	0.480407	0.564718	0.815603
7.24_333.1683	Gibberellin A4*	41233	5.0027	1.29755e-116	41.9064	55.4448	55.3868	38.729	42.5778	35.0075	44.1984	77.5243	83.6852	54.296	27.4547	39.075	41.1685	11.7854	24.4605	29.1909	92.6348	62.977	27.8364	73.3402	47.4146	31.8793	43.127	28.6618	61.861	144.697	177.129	79.7195	96.475	0.215486	0.334547	1.02671	1.15118	0.527145	0.439294	0.59298	0.0997937	0.586202	0.394867	4.57393	0.209646	1.38081	1	1	0.0188979
7.26_173.0819	Ethyladipic Acid	HMDB0002023	-0.218702	0.213913	0.678306	0.904975	0.352759	0.957196	1.43605	4.3477	1	1.03409	1.48973	0.231119	0.726878	1.07648	1.61267	1.39324	0.0115598	1.02638	0.652186	0.506931	1.5073	0.811885	0.738083	0.992191	0.985729	0.0915259	0.0105932	1.084	1.19364	1.01277	1.05687	2.00228	0.178386	1.29532	0.848028	1.3928	1.18811	1.12502	10.6394	1.01427	1.35371	1.23632	1.02023	1.14684	1.14289	2.18281	3.54228
7.27_171.0661	Trans-3-Octenedioic Acid	HMDB0013312	-0.295947	0.0336849	0.970915	1.05066	0.817102	0.911961	0.940829	0.231161	1.10315	0.955176	1.05398	1.05868	0.940847	1.18402	1.08597	1.09447	0.300119	0.841519	0.904175	1.20693	0.0362154	0.851196	0.878198	1.23728	0.898925	0.713556	0.513461	1.05539	1.0353	0.958482	0.968276	6.03383	1.15848	1.01677	0.917767	1.30192	1.04901	1.02657	1.26168	1.28524	1.01897	0.915195	0.730582	1.11597	1.04152	1.4074	0.764418
7.28_164.0351	(R)-2-Hydroxy-2H-1,4-Benzoxazin-3(4H)-One	HMDB0038318	1.04573	1.4667e-07	6.62945	1.04727	0.277427	3.12288	1.79326	0.182874	7.24314	8.15987	5.49901	4.30992	2.64525	3.40839	3.72254	24.7201	1	0.556366	4.09723	3.41078	0.0850737	4.34044	1.04965	0.172697	1.74316	1.5058	1.03402	1.04737	7.45673	1.59473	7.12924	1	0.0113543	0.625395	1.06988	0.72076	1.03549	1.21045	0.673267	1.2127	0.947643	2.32826	1.5735	0.747849	1.31948	0.567334	0.085686
7.28_195.0659	(+)-3-(3,4-Methylenedioxyphenyl)-1,2-Propanediol	HMDB0030571	-0.375811	0.0960149	0.216581	0.438091	0.241909	0.591203	0.624654	1	0.201529	0.261367	12.1393	0.882817	0.970413	0.0818913	0.963622	0.928203	0.000305918	1.06518	0.836007	1.77152	0.00968006	0.794357	0.875297	1.36347	2.41381	0.491416	1.24052	1.13957	0.258178	0.97364	0.959277	1.11896	0.75138	1.23681	0.238786	1.40678	0.521345	0.524726	3.03685	19.7944	1.27321	0.524613	0.741916	2.05239	1.02636	1.69531	0.116965
7.28_261.1081	Nopalinic Acid	HMDB0029437	-1.75195	7.15004e-06	0.0299633	0.11634	0.0181134	0.0011183	0.547216	0.0599737	0.0816271	0.0505187	0.163825	0.0304281	0.122638	0.445923	0.428891	1.21021	0.715755	0.181866	0.00432631	0.0169863	1	0.0398373	0.00199253	0.124083	0.214146	0.000632736	0.186715	0.000393436	0.0176128	0.0910567	0.0539676	1.28424	1.82394	3.73639	5.11692	19.0924	6.70479	3.66431	6.44709	3.24942	15.9466	11.6443	2.67538	9.34334	6.53486	4.86112	1.38469
7.29_248.1644	Ketobemidone*	HMDB0041913	2.31516	1.95931e-07	1.07617	1.48859	1.98815	2.20863	1.21895	0.985111	1.17465	7.72526	0.958203	8.82179	0.811349	0.508385	0.705811	0.448871	1.11209	1.00348	0.759936	0.821908	1.30189	1.30726	0.940085	157.461	0.494803	47.5723	1.13613	1.18955	2.27715	6.21175	1.21601	0.621121	0.574871	0.885512	1.54668	1.3981	0.648336	0.641228	0.770566	0.500987	0.790524	1.12584	0.98899	1.06014	0.656349	0.894444	1.24771
7.32_646.1499	Cefoperazone*	HMDB0015424	0.166272	0.126878	2.47033	0.37055	1.10856	1.2152	2.08808	1.09523	1.16823	1.31384	0.72618	0.473865	1.80534	1.14995	3.77352	1.09649	0.736173	1	1	1	1	1	1	8.0048	0.920387	1	0.901065	0.718678	1.37745	0.572968	2.9514	1	0.0470846	0.00505292	1	1	1	1	1	1	1	2.40405	1.93606	0.736111	2.62488	0.876349	0.0120495
7.33_204.0666	Indolelactic Acid	HMDB0000671	-0.278344	0.778807	1.76631	0.470574	0.569952	1.08569	1.02269	0.63646	1.76467	1.94107	2.36031	1.12578	1.5465	1.37676	1.49594	2.059	1.69521	0.420887	0.945463	1.11566	0.0231641	1.24933	1.626	1.99268	2.30343	1.34207	0.843365	0.635322	1.32716	1.59875	1.83954	8.73096	1	0.897792	0.832715	0.849035	0.520253	0.963611	0.647024	0.93038	0.847258	1.3044	0.764046	1.48169	0.850371	1.4129	0.204135
7.34_311.1483	Tetranor-Pgdm Lactone	96507	0.823959	0.0433828	1.37668	0.378815	0.600235	1	1	0.874696	1.14013	1	1	31.7447	1	1	1	1	0.478748	0.760707	0.810672	23.3963	2.00346	1.66491	1.12806	1.5514	1.63279	0.727589	1.26876	2.87309	2.56919	0.468494	0.972313	0.823901	0.149418	1.00474	2.35987	0.883608	0.827595	0.871941	0.257471	0.215847	0.200152	1.33574	0.730442	0.859414	5.1095	1.02769	0.508639
7.36_159.1028	7-Hydroxyoctanoic Acid	HMDB0000486	-0.40271	1.6695e-07	0.537893	1.28102	0.937679	0.747606	0.726109	0.204893	1.88385	1.03035	0.727671	0.179186	1.00819	1.83967	0.789194	0.79387	0.0278089	0.078417	0.158573	0.521505	0.117065	0.0793466	0.148842	0.687608	0.0173232	0.162464	0.276993	1.24212	0.805652	0.459809	0.957915	1.23843	0.666227	2.12348	1.80018	1.04626	1.74272	1.66391	5.66198	0.976798	1.03142	0.947712	0.965866	1.16568	0.962361	1.17045	1.04595
7.36_445.0763	Baicalin*	HMDB0041832	-1.80936	0.02436	0.608855	0.217066	1	1	0.484327	0.603675	0.136228	0.195193	0.157248	1.41632	1	2.60068	1.75166	0.312261	0.561932	0.11265	0.0906738	1.43907	0.175298	1.41052	1.29827	0.24968	1.06846	1.02715	0.155969	0.111038	1.20587	0.888697	0.693626	1.43807	0.201348	4.15658	0.043559	54.8988	0.277034	0.245324	0.78711	1.28321	0.972846	50.0275	0.111038	0.242288	1.1113	1.30637	1.10782
7.37_181.0868	Peperinic Acid*	HMDB0038181	0.801818	0.000232218	1	1	1.09276	1.23405	1	1	1	1	1	1	1	1	1	1	1	1	20.6426	1	4.19562	1.62011	0.991642	1	1.11777	14.2719	0.229582	1	1	1	1	2.0563	2.11449	2.20666	1	1.17239	1.62011	2.11399	1	1.88923	1.52564	1.33008	1	1	1	2.14168	1
7.37_373.1332	(-)-Wikstromol*	HMDB0030598	-1.8944	1.7798e-06	0.032584	0.0402421	0.0337161	0.0343323	0.0339781	0.00429128	0.0608899	0.0517306	0.069173	0.0673815	0.0692426	0.0796478	0.0540964	0.0766667	0.026364	0.0789618	0.0230316	0.0286834	0.0221256	0.0207114	0.0189752	9.05021e-05	0.000312054	0.0194442	0.0468298	0.0379292	0.0362347	0.0407761	0.0336683	0.026364	0.0789618	0.0543878	0.0286834	0.0221256	0.00906809	0.0189752	0.00411133	0.022205	0.0194442	0.0468298	0.0379292	0.0362347	0.0407761	0.0909602	0.0500271
7.39_111.0084	3-Furoic Acid*	HMDB0000444	0.160105	0.0272146	1.54324	1.04249	1.43129	1.16744	1.00189	0.248542	1.67969	0.369645	1.48698	1.36093	1.70495	1.96629	2.23434	1.33926	1.41651	0.211123	0.963019	1.34555	0.397532	1.1881	0.916319	1.13542	1.75313	0.974811	1.0354	1.99129	1.51031	1.3233	1.49987	1.17755	1.67906	0.916287	1.10178	1.33659	1.1256	1.27028	1.53001	0.79592	1.15986	2.38228	1.25663	1.09705	1.17533	1.71524	1.32912
7.39_173.0083	Cis-Aconitic Acid*	HMDB0000072	0.254689	0.000204544	2.02619	1.5344	2.23733	1.46718	1.01583	0.241346	1.6157	0.646667	1.51589	1.35239	1.98304	1.77373	1.93119	1.34137	1.81813	0.182171	1.06144	1.68799	0.476151	1.10766	1.03041	1.04825	1.40353	0.953508	1.77803	2.1272	1.63593	1.6756	1.71025	0.76053	1.40513	0.818737	1.04191	1.0502	1.03516	0.957501	1.04749	0.593218	0.909971	1.9705	1.06554	1.00441	0.988392	1.09449	1.21075
7.39_235.0452	6-(Acetyloxy)-3,4,5-Trihydroxyoxane-2-Carboxylic Acid*	HMDB0124934	-0.233166	0.59273	1.25627	3.06872	1.11349	0.725011	1	1	0.172289	0.965326	1	0.172224	2.18631	1	0.0894323	0.120487	1.03451	0.901193	1.10338	2.65795	0.688314	2.29517	1.14554	1.28718	0.954807	0.498788	0.932936	0.879293	0.949551	1.12641	0.913807	3.05867	1.66939	0.896618	1.54777	3.15186	2.64342	0.874698	0.542109	1.86794	0.942828	1.19732	1.74561	1.05045	1.36642	1.69683	2.17367
7.40_212.0017	Indoxyl Sulfate	HMDB0000682	1.18932	0.154298	1.11423	0.204688	0.011629	0.071546	0.392658	0.361697	0.671538	1.14491	0.101928	0.0846073	0.0282901	0.229447	0.0304008	0.240595	109.207	4.41258	1	0.0414595	1	1.26651	1.70061	1	1	1.40929	0.0493885	0.34326	0.322814	0.267879	0.778122	8.90267	0.391694	1	0.892276	1	0.887128	1.70061	0.0766866	1.02466	1.40929	1.86896	1.47985	2.60942	1.05848	0.240635	0.0901841
7.41_447.0914	Naringenin 4'-O-Glucuronide	HMDB0041759	-1.02045	0.59273	0.768425	0.743771	6.73305	1.26746	0.062171	0.695777	0.115664	0.618454	1.09096	0.208958	0.384015	1.82976	1.0602	0.0992174	0.459165	3.82679	2.53637	3.14561	0.0657231	17.2617	5.59001	4.0243	3.42032	4.29627	0.413397	0.537404	0.896973	0.404579	0.0402972	1.29692	0.555796	0.964824	0.00108321	18.7232	0.316211	0.0711399	0.246357	6.48652	1.49189	32.9968	1.33014	0.744265	1.58242	32.7366	0.928713
7.43_171.1372	2-Exo-Hydroxy-1,8-Cineole	HMDB0059610	0.0126209	0.707012	0.950279	1.0503	2.13101	1.23278	1.46855	1.05145	0.937942	1.67129	1.21648	1.16178	1.02012	0.13301	1	1	1.41677	0.800441	0.895836	0.80817	1.0478	0.826331	0.633371	0.96405	0.705419	1.05735	1.29277	0.772218	0.793986	0.878038	0.634807	0.908115	0.715716	0.797219	0.71183	1.17156	1.04039	1.43108	1.05531	1.02216	0.948829	1.10761	1.06745	0.905203	0.902741	0.961385	1.17248
7.45_147.0758	L-Glutamine	HMDB0000641	0.0697777	0.00505812	1.23957	1.12604	1.41716	1.17758	0.998536	0.974452	0.935474	1.21134	0.99496	1.04742	1.09603	1.2827	0.903778	1.10075	1.40185	1.07879	0.981266	1.10075	1.07491	1.37683	1.04401	0.876348	1.04543	0.837074	1.3101	1.24047	1.0067	1.32101	1.32197	0.961596	0.986807	0.903987	0.715836	1.01744	1.23255	0.691202	1.01741	1.0244	1.10805	1.78309	0.999965	1.18119	1.06774	1.13429	0.98763
7.46_102.0539	L-3-Aminodihydro-2(3H)-Furanone	HMDB0029387	0.102293	0.0246288	1.59659	1.07068	1.95531	1.07815	0.808693	1.00046	0.977398	1.39175	0.937958	1.24617	1.50568	1.15788	0.833948	2.44194	1.18403	0.985633	1.08638	1.29172	1.22264	1.16529	1.03041	0.920382	0.938294	0.79504	1.21772	1.12903	1.01354	1.49802	1.34367	1.04261	1.01437	0.815847	0.73637	1.02567	1.40051	0.768656	0.948463	0.959745	0.976804	1.66204	1.03343	1.13917	0.868184	0.98821	0.857976
7.46_243.0770	Indolylacryloylglycine	HMDB0006005	1.09169	1.7798e-06	2.47019	2.47733	1.4466	1.0957	0.96067	5.53661	2.35184	2.0583	4.14878	0.479066	6.94908	6.68525	3.85495	7.70242	0.884593	2.73986	2.64347	7.52781	0.455314	2.49582	43.0788	4.52179	3.78131	2.32185	0.9732	1.07568	1.3353	9.59468	2.94765	3.50735	1.09896	2.7659	0.244558	0.722178	1.82798	0.884313	0.490872	1.07634	0.514845	2.44694	0.924317	7.11218	0.834143	0.975275	0.487616
7.49_165.0556	D-(+)-3-Phenyllactic Acid	63106	-0.327535	0.000125672	0.824519	1.09479	0.7454	0.606372	1.03101	0.203565	1.01056	0.244358	0.92412	0.725756	0.773154	0.659685	1.17803	1.34556	0.0398856	1.2924	0.710366	0.478959	0.268764	0.856693	0.661778	1.40731	0.629657	0.657463	0.012806	0.962261	0.701684	0.807758	0.655515	1.94691	0.404255	2.18386	9.19314	2.06949	3.31705	1.35545	2.87352	1.41568	0.859417	0.973566	1.04429	1.01812	1.04107	1.2409	0.539434
7.50_160.0398	Indole-3-Carboxylic Acid	HMDB0003320	0.630347	0.00030009	3.46562	0.463757	0.560912	1.19	1.05092	1	6.37989	8.86174	4.71036	0.902777	4.25613	2.25551	3.94978	12.3216	1	1	1.46391	1.68971	0.145527	1.00933	1.28784	2.43536	1.69796	1.05456	0.206338	0.901553	0.812484	2.61321	2.5105	3.31138	1	1.09517	0.665147	1.32459	0.990673	0.945773	0.878493	1.03761	0.984914	1.07514	0.477244	1.71068	0.450893	0.514467	0.378508
7.50_456.1500	Bisindolylmaleimide Ix	HMDB0257262	-1.4977	5.58628e-06	0.797799	0.203932	0.184692	0.322835	0.000199028	0.418865	0.895453	0.593312	0.279514	0.666472	0.41793	0.355173	0.0207009	0.262655	0.359864	0.768396	0.503265	0.468069	0.000780786	0.308534	0.71592	0.0574402	0.310852	0.283999	0.989637	0.470214	0.333438	0.54597	0.678916	0.381143	0.768396	0.503265	0.468069	0.195397	0.308534	0.71592	0.297951	0.310852	0.283999	0.989637	0.470214	0.333438	0.54597	0.678916	0.797799
7.51_109.0751	2,5-Dimethylpyrazine	HMDB0035289	0.0758939	0.0988186	1.34409	1.2601	1.96539	1.00315	0.702386	0.906015	1.07381	1.62208	1.11064	1.16714	1.02815	1.36207	0.714778	1.15893	1.01642	0.900666	0.971671	1.21848	1.12478	1.17936	1.99474	0.972266	1.36954	0.898976	1.36863	1.22201	1.12748	1.29097	1.25389	0.789893	1.0076	1.02833	0.801842	0.515072	0.497092	0.661462	0.511921	0.849558	1.04065	2.11834	0.79375	0.776041	0.959327	1.21407	0.780091
7.51_153.1265	(4R,6R)-Cis-Carveol	41122	-0.0688989	0.395327	0.931715	0.990622	1.88855	0.728226	4.78886	1.26437	1.0682	1.04436	1.90994	4.41057	0.602954	1	1	1	1.40354	0.966858	0.717646	0.761663	1.18561	1.15961	0.62672	0.90945	0.576554	1.10978	1.17128	0.789092	0.568399	0.90955	0.985043	0.692868	0.825365	0.72279	1.02427	1.01479	1.44514	0.975959	1.22501	1.09027	1.00622	0.934249	1.04591	1.0239	1.00783	0.985061	1.38806
7.51_170.0919	1-Methylhistidine	HMDB0000001	0.0616533	0.194187	1.5188	1.28101	2.19245	0.911716	0.674381	0.927577	1.05286	1.55613	1.09292	0.995077	0.974638	1.37208	0.830307	1.25209	0.93843	0.871328	0.961311	1.2842	1.16927	1.12937	2.05765	0.894131	1.30866	0.945432	1.27613	1.29086	1.07716	1.20163	1.12876	0.756476	1.00728	1.02817	0.855014	0.566881	0.5689	0.731321	0.637062	0.81724	0.905587	2.23944	0.877173	0.785499	0.924403	1.1497	0.885395
7.53_333.0065	{4-[(6-Hydroxy-3-Oxo-2,3-Dihydro-1-Benzofuran-2-Ylidene)Methyl]Phenyl}Oxidanesulfonic Acid*	HMDB0137537	-1.36592	0.00061025	0.122245	0.00714188	0.199543	0.0598496	0.0797802	0.0242934	0.0645425	0.0536122	0.608994	0.0711862	0.842804	0.439077	0.433733	0.730513	0.0144244	1.28687	0.579712	0.642416	0.772995	1	6.17455	0.558919	0.375517	0.444957	0.0752241	0.0139037	0.112206	0.0985247	0.0620844	2.11429	0.713134	1	0.942435	12.7554	2.35676	6.06842	2.05564	4.13543	0.789792	17.5087	0.106874	0.248837	1.43022	1.54111	1.7264
7.53_351.0548	A-L-Threo-4-Hex-4-Enopyranuronosyl-D-Galacturonic Acid	HMDB0039720	0.593113	3.31657e-05	1.13054	1.58618	5.29432	7.60324	1.07501	0.734358	2.07654	1.58722	4.3265	1.5099	1.10253	1.84452	3.07733	1.84745	2.53109	0.0130643	1.38245	2.60291	0.213011	3.9305	2.93312	1.33598	1.01067	1.86141	4.53634	6.26292	2.66259	2.24027	3.58613	1.35351	1.1312	0.299806	0.730758	1.36849	2.29965	1.0296	1.18882	2.42785	1.15288	1.05663	2.61356	0.230985	3.64705	1.11218	0.529812
7.54_106.0487	L-Serine	HMDB0000187	0.173549	1.16195e-05	1.43116	0.990875	1.53857	1.18208	0.895415	1.10759	0.939396	1.95118	1.15901	1.13261	1.12489	1.90015	0.800789	1.43427	1.20231	1.23126	1.2702	1.22407	1.32918	1.22081	1.44967	1.05529	0.996994	1.39711	1.56377	1.32097	1.43119	1.28268	1.43834	1.147	0.967934	0.928801	1.06305	1.03349	1.26833	0.86369	1.36443	1.02075	0.93047	2.02181	1.00472	0.884545	1.05459	0.969447	0.832452
7.56_167.0347	5-Methoxysalicylic Acid	HMDB0001868	-0.306815	0.134847	0.954795	0.593537	0.539736	0.789776	0.405957	0.404962	1.04616	1.80572	0.861262	0.908916	0.86216	1.18372	2.05203	1.50892	0.299588	0.55773	0.587454	0.487058	0.0558056	0.984056	2.60611	1.43668	1.62003	1.13273	0.0427506	0.431779	0.842832	1.77125	1.20603	5.37446	0.640233	0.544354	0.79367	0.802451	0.786548	0.670877	0.499461	1.00259	0.282773	1.44429	0.893161	2.19385	0.794626	1.67638	0.083457
7.58_459.0542	6-({4-[(3,3-Dimethyloxiran-2-Yl)Methyl]-14-Hydroxy-3-Methoxy-8,17-Dioxatetracyclo[8.7.0.0²,⁷.0¹¹,¹⁶]Heptadeca-1(10),2(7),3,5,11(16),12,14-Heptaen-5-Yl}Oxy)-3,4,5-Trihydroxyoxane-2-Carboxylic Acid*	HMDB0128488	-0.186063	0.981085	18.8124	1.09369	1.7182	10.2358	0.102996	1.7483	1	1.15534	2.02943	0.0786256	2.69366	1.75198	0.466747	0.887558	1	1	2.15731	2.42068	1	1	1	1.09344	5.68627	1.85059	5.2827	1.85539	1.00932	0.0548037	0.93119	1	1.97924	1.46022	9.62762	10.4241	1.50804	0.419548	0.0441866	2.83387	0.83513	0.452046	0.287503	3.7246	6.50153	8.28423	1
7.59_90.0905	Dimethylethanolamine	HMDB0032231	-1.19982	1.96682e-05	0.155083	0.113101	0.110885	0.155536	0.103151	0.216531	0.000634574	0.0472428	1.60577	0.111847	2.47996	0.525397	0.0516326	0.142602	0.226955	0.795351	0.0281911	0.205677	0.196302	0.464061	0.215721	0.313285	0.21824	0.289893	0.199582	0.164647	0.170176	0.180179	0.566723	3.39607	1.84307	5.71549	8.16631	4.24611	16.1003	5.49224	8.30447	3.96483	5.4517	11.129	3.61016	8.91415	8.75328	14.2376	4.46257
7.60_351.0166	Naringenin 7-Sulfate	HMDB0240547	-0.668327	0.0877366	0.162367	1	0.0483222	0.212223	0.388588	0.283702	1.52518	1	1.12691	0.960276	1.06661	1.74075	0.569062	0.50825	0.297221	0.556885	0.113576	1.6097	0.393135	0.95869	7.0886	1.51261	2.93137	1.06807	0.295751	0.094809	1.18446	0.16752	0.932327	1.843	1.44312	1.42977	0.755234	18.3052	1.04131	0.204212	0.48739	0.2115	1.19072	0.159978	1.03302	0.699315	1.23604	8.05181	0.491904
7.63_157.0871	Cis-4-Hydroxycyclohexylacetic Acid	HMDB0000451	-0.145798	0.00526296	1.06941	0.928592	0.480325	1.31374	1.20278	0.0562788	1.51936	0.786926	1.01675	0.816983	0.948264	1.00034	1.23601	1.12138	0.0485231	1.56905	0.656246	1.18853	0.441044	0.825943	1.1281	0.976842	1.03672	0.7352	0.111939	0.940942	0.906925	0.721872	0.618921	1.0839	1.24872	0.855894	0.922572	0.844847	1.14987	0.754576	0.309024	0.778324	1.26788	1.25381	0.987947	0.997618	1.1967	1.13282	0.664472
7.63_215.0018	3- Acetylphenol Sulfate	HMDB0304930	-1.30861	0.006397	0.231949	0.714899	1.25051	0.0669531	0.260954	0.106968	0.0184457	0.409467	0.30032	0.110227	0.0904226	0.789645	0.88443	0.158157	0.0791332	1.30302	3.1577	0.279659	0.0998647	0.387822	1.24154	1.28701	3.89959	0.147682	0.0725501	0.0651305	0.69403	0.317995	0.998291	1.00943	0.696977	0.198951	3.74438	0.295427	1.02563	3.90982	0.364043	0.928832	1.47837	0.274034	0.793378	4.57077	0.0522085	0.701275	0.00696736
7.64_131.0458	L-Asparagine	HMDB0000168	-0.196711	0.000180764	1.15584	0.899623	1.51285	1.28989	0.8399	0.285506	1.00537	0.545538	0.630754	0.744292	0.773664	0.893985	1.10211	0.937496	1.03622	0.298116	0.83907	0.999069	0.42854	0.476609	0.77086	0.748659	0.506458	0.728066	0.859283	0.465665	1.18681	0.395848	0.756305	0.963776	1.53317	0.976567	1.23775	1.29178	1.23128	1.13533	1.35346	0.939447	0.911703	1.44097	1.01861	0.743168	1.2128	0.769689	0.886755
7.66_197.0450	Syringic Acid*	HMDB0002085	-0.553002	0.0474787	0.865434	0.0564705	0.787745	0.544481	0.177044	0.06307	1.78043	1.79678	0.624963	0.847529	0.193115	2.74899	0.402044	0.00520592	0.666834	0.935597	0.392626	0.141541	0.847673	0.759331	1.60584	0.111073	2.53054	1.76686	0.681956	0.0201022	2.0326	0.138479	1.72146	0.142202	1.0644	0.844978	0.26879	1.28843	0.564762	0.237481	0.00102158	1.16602	0.346217	3.51043	0.102974	0.0946769	2.31979	0.239574	1.91698
7.68_133.0594	Glycyl-Glycine	HMDB0011733	-0.100514	0.00951666	1.15844	1.00589	1.39028	1.11191	0.650685	0.67595	0.783564	0.754792	0.926653	0.868813	1.15528	0.890229	1.11102	0.830259	0.956441	1.09922	1.04787	0.987424	0.984612	0.859482	1.12192	0.575983	1.01894	0.576251	1.01973	1.27575	0.896134	0.839953	1.30812	0.633614	0.931548	0.904604	0.678252	1.01539	0.907266	0.93176	1.13838	0.878231	0.952173	1.98379	1.02528	1.0968	1.46315	1.30985	0.930546
7.68_147.1118	(3S,5S)-3,5-Diaminohexanoate	HMDB0012115	-0.499555	5.01614e-07	0.142531	0.152601	0.270469	0.225388	0.191665	0.855378	0.587645	0.739066	0.751335	0.315184	0.763463	0.375615	0.125676	0.744319	0.218163	0.160901	0.285515	0.687469	1.0081	0.249295	0.482354	0.251019	0.334465	0.547609	0.736915	0.361144	0.238281	0.354052	0.307139	1.07409	1.06139	1.00948	0.89789	1.43782	0.98194	0.962305	0.954677	1.13636	1.04185	2.17333	2.10045	1.42332	1.71849	1.54585	1.14254
7.68_190.1173	N6-Carbamoyl-Dl-Lysine	85017	0.833962	1.44528e-13	2.33993	2.77593	12.3982	0.989441	0.735485	0.993251	1.41061	1.44794	2.24935	2.75993	3.892	2.60976	1.08377	3.06611	1.38986	2.07309	2.88839	2.61649	3.20534	2.95244	3.14229	1.06942	3.68488	1.29898	1.48466	4.87659	1.47134	1.9585	2.36639	0.42936	1.26979	0.686341	0.877902	0.608523	0.344744	0.205135	0.512629	0.620968	0.318502	1.04337	0.501322	1.14786	0.624504	1.76151	0.603639
7.70_159.1033	3-Hydroxyvalproic Acid	HMDB0013899	-0.64805	4.46285e-09	0.906774	0.979188	0.548751	0.784705	0.684211	0.165037	0.925783	0.158701	0.747967	0.286795	0.412907	0.777423	0.674488	1.06148	0.180851	0.779503	0.121358	0.132623	0.0429554	0.134846	0.223779	0.755159	0.55024	0.0530559	0.06464	0.804291	0.903243	0.478463	0.410692	1.27935	1.68622	1.52444	1.32655	1.17634	1.27809	0.410584	0.978813	3.63654	1.03495	1.12185	0.864031	1.38016	0.912492	1.86295	0.936681
7.70_209.0658	D-Altro-D-Manno-Heptose	HMDB0029952	-2.31234	3.17222e-05	0.111209	0.150014	0.103212	0.176542	0.173238	1	0.156252	0.153377	0.281346	0.515793	0.853824	1	0.470406	0.29912	0.0909122	0.627131	0.0200577	0.0521403	0.0466821	0.0591159	0.0799042	0.0556672	0.0534755	0.0228688	0.715616	0.545578	0.70992	0.138784	0.106335	0.0909122	0.627131	0.0378818	0.0521403	0.0173034	0.0591159	0.0799042	0.0190527	0.0534755	0.0401395	0.715616	0.0588823	0.076619	0.138784	0.106335	0.111209
7.70_213.1130	5-Hexyltetrahydro-2-Oxo-3-Furancarboxylic Acid	HMDB0030984	-0.14445	0.742058	1.77196	2.43185	0.695418	1.37207	1.10694	1	1.46915	1.05838	1.08346	0.958678	1	0.964183	0.676302	1.20195	2.61056	1	0.285828	1	0.692725	0.723433	1.12349	1	2.14545	1	0.371099	1.90663	1.4035	0.243708	0.602723	0.0386672	1	1	1	0.949053	0.620686	1	1	1.1006	1	1.66005	0.425224	0.183231	0.763509	5.28499	0.722099
7.73_199.0070	4-Vinylphenol Sulfate	HMDB0062775	-0.987932	0.00182152	0.956332	0.319637	0.491624	0.412241	0.634508	0.145535	0.677024	1.33208	1.06211	0.372418	0.787372	0.738256	0.889032	0.472917	0.155013	1.37095	0.592823	0.321479	0.457464	0.47543	0.56801	0.992908	0.257709	0.510948	0.421735	0.35772	0.753222	0.594654	0.803191	0.556876	0.868463	1.21984	0.859751	1.13898	1.38093	1.07433	0.321089	1.33855	1.06744	0.610239	0.994986	2.94324	1.17715	0.413882	0.165363
7.73_369.1174	Linusitamarin	HMDB0040865	-0.899058	5.26143e-05	0.305595	0.314711	0.161012	0.260456	0.143546	0.188645	0.616863	0.163923	0.115615	0.27684	0.162791	0.239704	1.12933	0.380169	0.155441	0.309404	0.410491	0.106693	0.193261	0.124402	0.469286	0.092594	0.456391	0.605969	0.056774	0.386342	0.343108	0.63204	0.333741	0.307778	0.830521	0.516872	0.253253	0.389727	0.167007	0.506626	0.174958	0.065932	0.0984204	0.0594009	0.0767607	0.110464	0.347462	0.00484218	0.27278
7.77_193.0343	D-Glucuronic Acid	HMDB0000127	0.88119	5.75369e-07	2.36663	2.26642	5.12207	1.9715	3.59653	0.0927588	1.44464	0.140118	1.04305	4.1022	1.22358	9.8255	15.3601	0.900232	1.99696	0.152565	1.1689	1.88205	0.204711	2.50975	2.28625	3.01206	3.45093	0.918827	0.702643	5.66467	4.17211	5.04723	2.69362	0.317641	1.36478	0.746235	0.993912	0.962995	0.922744	0.736896	1.11674	0.397426	0.882726	1.61833	0.187279	1.16404	0.346757	1.18631	0.999604
7.77_358.2021	Nalbuphine*	HMDB0014982	0.756811	0.0025353	0.942753	1.69896	0.695526	1	1	0.212073	0.469216	1	1	1.91805	1	1	1	1	0.806306	0.846995	0.99692	1.16843	0.927546	1.5841	0.661773	1.58801	1.0267	1.33906	2.99458	29.2164	10.4381	3.09112	4.09799	1.12537	1.15517	1.06369	1.01941	1.07245	0.880805	0.882544	0.372506	0.973297	1.65165	3.9379	0.080273	0.588199	1	1	1
7.78_121.0293	2-Hydroxybenzaldehyde	HMDB0034170	-0.407292	2.93892e-44	0.679704	0.851449	0.931008	0.854156	0.795488	0.136854	0.424877	0.598239	0.565615	0.568031	0.595861	0.435948	0.79861	0.538245	0.450408	0.476104	0.506086	0.310933	0.579126	0.356909	0.45226	0.437225	0.328628	0.352254	0.0801476	0.78839	0.626907	0.564059	0.639454	0.95511	1.04725	1.12908	0.972868	0.977525	0.989879	1.0214	0.5011	1.0234	1.02793	0.937279	0.988195	1.11566	0.894272	1.26844	1.09658
7.78_333.1436	Zanamivir*	HMDB0014698	0.823346	3.78945e-10	1.53915	2.28488	3.69694	3.81595	1.06854	0.744072	0.994894	0.441797	1.01503	0.398442	1.02827	2.79343	0.42905	1.48622	4.13198	2.78623	4.48744	6.62538	3.51797	4.40086	0.0789296	3.18096	3.6164	2.20803	2.39551	2.6777	3.78158	3.52883	3.5831	0.0534307	0.232498	0.2593	0.00393522	0.130002	1.10457	0.497586	0.392163	0.166089	0.101995	0.810792	0.19544	0.0578395	0.840074	0.532088	0.869231
7.79_160.0610	N-Methylglutamic Acid	44791	0.983984	8.34613e-16	4.01422	4.91553	3.12102	1.68285	1.28415	0.450111	3.54358	1.04895	2.3747	1.77667	1.90668	4.01138	5.48336	1.07433	4.22007	0.38748	1.93385	5.46041	1.06332	4.1107	3.49945	5.17436	6.42736	2.60992	1.84734	6.52956	5.05762	1.78747	5.83289	0.701957	1.36411	1.61215	1.17662	1.19843	1.00931	1.04201	1.25273	0.367591	1.15177	1.2966	1.09338	1.03468	0.91169	1.52944	0.875423
7.79_171.0768	Glycylproline	HMDB0000721	4.73448	5.55478e-64	46.2064	48.0645	43.3075	13.5009	11.7748	8.11655	26.8195	3.14416	41.779	41.7213	44.4758	51.1149	11.5875	4.32369	50.8968	0.362983	51.1234	243.986	19.2008	29.9915	65.3403	74.3667	64.1459	156.68	53.4458	67.0418	48.822	129.219	137.557	0.695518	3.2679	0.277295	1.98606	1.80994	0.326463	0.0100982	2.39419	0.346466	0.201469	1.11545	0.988567	4.86833	0.0769418	2.22258	1.20898
7.79_179.0712	10-Hydroxy-(2E,8E)-Decadien-4-Ynoic Acid	HMDB0062773	-0.362444	0.118916	1.10799	1	1	0.965248	1	1	1	1	2.14697	1	0.437284	1	0.850098	1	1.04743	0.966858	0.952507	0.706261	0.970706	0.724916	0.962518	0.440529	0.0274459	0.955968	1	1	1	1	1	1.58981	0.83447	0.811028	0.507036	1.00383	1.08491	2.03328	0.446883	1.28878	1.05545	1.89291	1	1	0.528856	11.1382	1.10799
7.79_217.0821	Glutamylalanine	HMDB0003764	0.118643	0.231569	0.87738	0.812141	1.73626	0.702791	0.606967	0.356842	2.32553	0.0790766	5.22176	1.24758	5.0018	0.667329	2.29534	1.29587	6.76741	0.107661	0.41744	3.99083	0.753578	2.0631	1.0069	0.432293	4.29521	4.02861	2.2851	3.29033	0.87714	2.24285	2.47344	4.84553	7.47053	2.42375	3.63325	5.94583	6.044	2.58814	4.36601	0.972909	2.05114	5.18607	2.90069	4.0033	2.72511	5.05262	3.74161
7.79_287.2432	N1,N12-Diacetylspermine	HMDB0002172	5.31043	1.70327e-124	63.4797	52.0136	49.2551	67.1437	60.7893	164.771	94.3043	60.467	120.003	70.6326	68.8969	134.343	87.083	193.903	67.2012	30.8385	20.5016	56.667	107.05	65.1544	26.5427	143.151	67.089	42.238	60.9844	67.3498	16.6557	34.1191	58.069	0.92293	1.76236	1.36532	1.07551	1.1681	1.13186	1.06622	0.976783	1.52594	1.36309	2.30101	1.02744	0.806871	1.23599	1.36267	1.10832
7.80_179.0554	Myo-Inositol	HMDB0000211	0.105566	0.10998	1.6071	1.35025	1.85528	1.36659	1.35338	0.684496	1.96126	0.632469	1.21603	1.31809	1.27488	1.50741	1.6712	1.11039	1.34091	0.581778	1.17699	1.40899	0.834699	1.11063	1.26308	2.6139	1.98301	1.41797	1.11409	2.21382	1.42018	1.50372	1.29655	0.503026	1.19553	0.46619	0.547508	0.776954	0.543824	0.675278	0.513491	0.487756	0.429632	0.885909	0.546657	0.460891	0.394796	0.518271	0.371852
[truncated: 189 more rows]
[truncated: 163 more columns]
