# Supplementary material for: Human Umbilical Cord Plasma Metabolomics Uncover Potential Metabolites for Combating Aging
Source: Aging Cell. 2025 Nov 26;25(1):e70295. doi: 10.1111/acel.70295 (PMC12740092; doi:10.1111/acel.70295)
Supplement: Supplementary file 4 — Table S4: acel70295‐sup‐0004‐TableS4.xlsx. [file ACEL-25-e70295-s007.xlsx]

## Sheet: legend
Table S4. Information of the list of the identified metabolites in human cord plasma, related to Figure 1C

## Sheet: metabolites list
Metabolites	ID	Chemical taxonomy
1-(1,2,3,4,5-Pentahydroxypent-1-Yl)-1,2,3,4-Tetrahydro-Beta-Carboline-3-Carboxylate	HMDB0012492	Others
Polyanethole-Sulfate	HMDB0256670	Benzenoids
4-Allylphenol Sulfate	HMDB0170765	Benzenoids
N-Palmitoyl Asparagine	HMDB0241921	Benzenoids
4-Allylpyrocatechol Sulfate	HMDB0304934	Benzenoids
2-(10-Heptadecenyl)-6-Hydroxybenzoic Acid	HMDB0038522	Benzenoids
Phenyl Valerate	HMDB0256425	Benzenoids
2-Dodecylbenzenesulfonic Acid	HMDB0031031	Benzenoids
Hydroxyphenyllactic Acid	HMDB0000755	Benzenoids
3-(3,5-Dihydroxyphenyl)-1-Propanoic Acid Sulphate	HMDB0061117	Benzenoids
3,4-Dihydroxyphenyllactic Acid Methyl Ester	HMDB0041661	Benzenoids
3-Aminosalicylic Acid	HMDB0001972	Benzenoids
3-Hydroxyanthranilic Acid	HMDB0001476	Benzenoids
3-Hydroxyhippuric Acid	HMDB0006116	Benzenoids
3-Phenoxypropionic Acid	HMDB0002229	Benzenoids
4-(1,1,3,3-Tetramethylbutyl)-Phenol	HMDB0013825	Benzenoids
4-(Butoxymethyl)Phenol	HMDB0039957	Benzenoids
4-Aminohippuric Acid	HMDB0001867	Benzenoids
4-Ethylphenol	HMDB0029306	Benzenoids
3-Carboxy-4-Methyl-5-Propyl-2-Furanpropionic Acid	HMDB0061112	Benzenoids
4-Hydroxy-5-(Phenyl)-Valeric Acid-O-Sulphate	HMDB0059981	Benzenoids
4-Hydroxyphenylacetaldehyde	HMDB0003767	Benzenoids
4-Methylcatechol	64945	Benzenoids
4-Phenyl-2-Butanol	HMDB0031613	Benzenoids
5-(3',4'-Dihydroxyphenyl)-Gamma-Valerolactone	HMDB0029185	Benzenoids
5'-(3'-Methoxy-4'-Hydroxyphenyl)-Gamma-Valerolactone	HMDB0029226	Benzenoids
Dihydrodeoxy-8-Epiaustdiol	HMDB0031668	Benzenoids
(Z)-3-Oxo-2-(2-Pentenyl)-1-Cyclopenteneacetic Acid	HMDB0030197	Benzenoids
5-Methoxysalicylic Acid	HMDB0001868	Benzenoids
Acetaminophen	HMDB0001859	Benzenoids
Alpha-Ionene	HMDB0059826	Benzenoids
Amyl Salicylate	HMDB0038604	Benzenoids
Benzaldehyde	HMDB0006115	Benzenoids
Benzyl Sulfate	HMDB0034782	Benzenoids
D8'-Merulinic Acid A	HMDB0041454	Benzenoids
Dopamine	HMDB0000073	Benzenoids
Emodin	HMDB0035214	Benzenoids
Ethylhexyl Salicylate	HMDB0061839	Benzenoids
Gentisic Acid	HMDB0000152	Benzenoids
Hippuric Acid	HMDB0000714	Benzenoids
Hydroquinone	HMDB0002434	Benzenoids
Isoplumbagin	HMDB0035291	Benzenoids
N,N-Diethylbenzeneacetamide	HMDB0032635	Benzenoids
P-Cresol	HMDB0001858	Benzenoids
Phenyl Acetate	HMDB0040733	Benzenoids
Phthalic Acid	HMDB0002107	Benzenoids
P-Hydroxyphenylacetic Acid	HMDB0000020	Benzenoids
P-Mentha-1,3,5,8-Tetraene	HMDB0029641	Benzenoids
Propylparaben	HMDB0032574	Benzenoids
Pyrocatechol	HMDB0000957	Benzenoids
Salicylic Acid	HMDB0001895	Benzenoids
Salicyluric Acid	HMDB0000840	Benzenoids
Styrene	HMDB0034240	Benzenoids
Toluene	HMDB0034168	Benzenoids
Pyrophosphate	3306	Others
Thiosulfate	HMDB0000257	Others
(3E,5Z)-1,3,5-Heptatriene	HMDB0061889	Others
(3E,5Z)-1,3,5-Tridecatriene-7,9,11-Triyne	HMDB0039104	Others
1,3,11-Tridecatriene-5,7,9-Triyne	HMDB0034294	Others
(12S,15S)-15-O-Demethyl-10,29-Dideoxy-11,12-Dihydro-Striatin C	HMDB0033030	Lipids and lipid-like molecules
(1S,4R)-P-Mentha-2,8-Dien-1-Ol	HMDB0035054	Lipids and lipid-like molecules
(2E,4E)-2,7-Dimethyl-2,4-Octadienedioic Acid	HMDB0034099	Lipids and lipid-like molecules
(2'E,4'Z,7'Z,8E)-Colnelenic Acid	HMDB0030996	Lipids and lipid-like molecules
(R)-2-Hydroxycaprylic Acid	6582	Lipids and lipid-like molecules
(R)-8-Acetoxycarvotanacetone	HMDB0037104	Lipids and lipid-like molecules
1,11-Undecanedicarboxylic Acid	HMDB0002327	Lipids and lipid-like molecules
1,25-Dihydroxyvitamin D3-26,23-Lactone	HMDB0000969	Lipids and lipid-like molecules
11,12,13-Trinor-1,3,5-Bisabolatrien-10-Oic Acid	HMDB0039643	Lipids and lipid-like molecules
13-Nor-6-Eremophilene-8,11-Dione	HMDB0037606	Lipids and lipid-like molecules
13-Oxo-9,11-Tridecadienoic Acid	HMDB0034564	Lipids and lipid-like molecules
16Beta-16-Hydroxy-3-Oxo-1,12-Oleanadien-28-Oic Acid	HMDB0040711	Lipids and lipid-like molecules
1Alpha-Hydroxyarbusculin A	HMDB0037059	Lipids and lipid-like molecules
1-O-Alpha-D-Glucopyranosyl-D-Mannitol	HMDB0029911	Lipids and lipid-like molecules
2(R)-Hydroxyicosanoic Acid	HMDB0061659	Lipids and lipid-like molecules
2,3-Methyleneglutaric Acid	HMDB0059731	Lipids and lipid-like molecules
21-Deoxycortisol	7004	Lipids and lipid-like molecules
25-Hydroxyvitamin D3-26,23-Lactol	HMDB0060127	Lipids and lipid-like molecules
2-Hydroxyadipic Acid	HMDB0000321	Lipids and lipid-like molecules
2-Methylglutaric Acid	HMDB0000422	Lipids and lipid-like molecules
2-Octenedioic Acid	HMDB0000341	Lipids and lipid-like molecules
3,3-Dimethylglutaric Acid	HMDB0002441	Lipids and lipid-like molecules
Myzodendrone	HMDB0041273	Lipids and lipid-like molecules
3,4-Dimethyl-5-Pentyl-2-Furanpropanoic Acid	HMDB0112083	Lipids and lipid-like molecules
3,4-Methyleneazelaic Acid	HMDB0059744	Lipids and lipid-like molecules
3B-Hydroxy-5-Cholenoic Acid	HMDB0000308	Lipids and lipid-like molecules
3-Carboxy-4-Methyl-5-Pentyl-2-Furanpropanoic Acid	HMDB0061643	Lipids and lipid-like molecules
3'-Hydroxy-T2-Triol	HMDB0034575	Lipids and lipid-like molecules
3-Hydroxyvalproic Acid	HMDB0013899	Lipids and lipid-like molecules
3-Isopropenylpentanedioic Acid	HMDB0032352	Lipids and lipid-like molecules
3-Methyl-5-Pentyl-2-Furanpropanoic Acid	HMDB0112084	Lipids and lipid-like molecules
3-Methyladipic Acid	HMDB0000555	Lipids and lipid-like molecules
6,9,12,15,18,21-Tetracosahexaenoic Acid	HMDB0013025	Lipids and lipid-like molecules
7,8-Dehydro-3,4-Dihydro-Beta-Ionol	HMDB0036184	Lipids and lipid-like molecules
7Alpha-Hydroxy-3-Oxo-4-Cholestenoate	HMDB0012458	Lipids and lipid-like molecules
7-Dehydrodesmosterol	HMDB0003896	Lipids and lipid-like molecules
8-Iso-Pga1	HMDB0002236	Lipids and lipid-like molecules
8-Methylnonenoate	HMDB0012183	Lipids and lipid-like molecules
9-Oxoode	35860	Lipids and lipid-like molecules
Allocholic Acid	HMDB0000505	Lipids and lipid-like molecules
Anhydroretinol	HMDB0062447	Lipids and lipid-like molecules
Annuolide C	HMDB0036488	Lipids and lipid-like molecules
Avenoleic Acid	HMDB0029978	Lipids and lipid-like molecules
Azelaic Acid	HMDB0000784	Lipids and lipid-like molecules
Caprylic Acid	HMDB0000482	Lipids and lipid-like molecules
Carnosic Acid	HMDB0002358	Lipids and lipid-like molecules
Chenodeoxycholic Acid Glycine Conjugate	HMDB0000637	Lipids and lipid-like molecules
Chenodeoxyglycocholic Acid	HMDB0006898	Lipids and lipid-like molecules
Cholic Acid	206	Lipids and lipid-like molecules
Cis-4-Octenedioic Acid	HMDB0004982	Lipids and lipid-like molecules
Citraconic Acid	HMDB0000634	Lipids and lipid-like molecules
Cohibin C	HMDB0035397	Lipids and lipid-like molecules
Corchorifatty Acid A	HMDB0032664	Lipids and lipid-like molecules
Corchorifatty Acid D	HMDB0033243	Lipids and lipid-like molecules
Cortexolone	HMDB0000015	Lipids and lipid-like molecules
Curcolonol	HMDB0033227	Lipids and lipid-like molecules
Cynaratriol	HMDB0034983	Lipids and lipid-like molecules
Deoxycholic Acid	265	Lipids and lipid-like molecules
Deoxycholic Acid Glycine Conjugate	HMDB0000631	Lipids and lipid-like molecules
Dodecanoylcarnitine	34490	Lipids and lipid-like molecules
Eicosapentaenoic Acid	HMDB0001999	Lipids and lipid-like molecules
Ethyladipic Acid	HMDB0002023	Lipids and lipid-like molecules
Ethylmalonic Acid	HMDB0000622	Lipids and lipid-like molecules
Ganoderiol D	HMDB0037782	Lipids and lipid-like molecules
Glucosylgalactosyl Hydroxylysine	HMDB0000585	Lipids and lipid-like molecules
Glycerophosphocholine	HMDB0000086	Lipids and lipid-like molecules
Glycerylphosphorylethanolamine	HMDB0000114	Lipids and lipid-like molecules
Hexadecanedioic Acid	5642	Lipids and lipid-like molecules
Linoleic Acid	HMDB0000673	Lipids and lipid-like molecules
Lithocholic Acid Glycine Conjugate	HMDB0000698	Lipids and lipid-like molecules
L-Octanoylcarnitine	HMDB0000791	Lipids and lipid-like molecules
Lucidumol A	HMDB0033233	Lipids and lipid-like molecules
Lysopa(0:0/18:2(9Z,12Z))	HMDB0007852	Lipids and lipid-like molecules
Lysopc(0:0/18:0)	HMDB0011128	Lipids and lipid-like molecules
Lysopc(15:0)	HMDB0010381	Lipids and lipid-like molecules
Lysopc(16:1(9Z)/0:0)	HMDB0010383	Lipids and lipid-like molecules
Lysopc(17:0)	HMDB0012108	Lipids and lipid-like molecules
Lysopc(18:0)	HMDB0010384	Lipids and lipid-like molecules
Lysopc(18:1(11Z))	HMDB0010385	Lipids and lipid-like molecules
Lysopc(18:1(9Z))	HMDB0002815	Lipids and lipid-like molecules
Lysopc(18:3(6Z,9Z,12Z))	HMDB0010387	Lipids and lipid-like molecules
Lysopc(18:3(9Z,12Z,15Z))	HMDB0010388	Lipids and lipid-like molecules
Lysopc(18:4(6Z,9Z,12Z,15Z))	HMDB0010389	Lipids and lipid-like molecules
Lysopc(20:3(5Z,8Z,11Z))	HMDB0010393	Lipids and lipid-like molecules
Lysopc(20:3(8Z,11Z,14Z))	HMDB0010394	Lipids and lipid-like molecules
Lysopc(20:4(5Z,8Z,11Z,14Z))	HMDB0010395	Lipids and lipid-like molecules
Lysopc(20:4(8Z,11Z,14Z,17Z))	HMDB0010396	Lipids and lipid-like molecules
Lysopc(20:5(5Z,8Z,11Z,14Z,17Z))	HMDB0010397	Lipids and lipid-like molecules
Lysopc(22:4(7Z,10Z,13Z,16Z))	HMDB0010401	Lipids and lipid-like molecules
Lysopc(22:5(4Z,7Z,10Z,13Z,16Z))	HMDB0010402	Lipids and lipid-like molecules
Lysopc(22:5(7Z,10Z,13Z,16Z,19Z))	HMDB0010403	Lipids and lipid-like molecules
Lysopc(22:6(4Z,7Z,10Z,13Z,16Z,19Z))	HMDB0010404	Lipids and lipid-like molecules
Lysope(0:0/18:0)	HMDB0011129	Lipids and lipid-like molecules
Lysope(0:0/18:1(11Z))	HMDB0011475	Lipids and lipid-like molecules
Lysope(0:0/18:2(9Z,12Z))	HMDB0011477	Lipids and lipid-like molecules
Lysope(0:0/20:3(11Z,14Z,17Z))	HMDB0011484	Lipids and lipid-like molecules
Lysope(0:0/20:3(5Z,8Z,11Z))	HMDB0011485	Lipids and lipid-like molecules
Lysope(0:0/20:4(5Z,8Z,11Z,14Z))	HMDB0011487	Lipids and lipid-like molecules
Lysope(0:0/20:4(8Z,11Z,14Z,17Z))	HMDB0011488	Lipids and lipid-like molecules
Lysope(0:0/20:5(5Z,8Z,11Z,14Z,17Z))	HMDB0011489	Lipids and lipid-like molecules
Lysope(0:0/22:5(4Z,7Z,10Z,13Z,16Z))	HMDB0011494	Lipids and lipid-like molecules
Lysope(0:0/22:6(4Z,7Z,10Z,13Z,16Z,19Z))	HMDB0011496	Lipids and lipid-like molecules
Lysope(15:0/0:0)	62289	Lipids and lipid-like molecules
Lysope(16:1(9Z)/0:0)	62290	Lipids and lipid-like molecules
Lysope(18:2(9Z,12Z)/0:0)	HMDB0011507	Lipids and lipid-like molecules
Lysope(20:4(8Z,11Z,14Z,17Z)/0:0)	HMDB0011518	Lipids and lipid-like molecules
Lysope(20:5(5Z,8Z,11Z,14Z,17Z)/0:0)	HMDB0011519	Lipids and lipid-like molecules
Lysope(22:5(4Z,7Z,10Z,13Z,16Z)/0:0)	HMDB0011524	Lipids and lipid-like molecules
Lysope(22:6(4Z,7Z,10Z,13Z,16Z,19Z)/0:0)	HMDB0011526	Lipids and lipid-like molecules
Maltitol	HMDB0002928	Lipids and lipid-like molecules
Methyl Furfuracrylate	HMDB0032399	Lipids and lipid-like molecules
Mg(0:0/16:0/0:0)	HMDB0011533	Lipids and lipid-like molecules
Mg(0:0/18:1(11Z)/0:0)	HMDB0011536	Lipids and lipid-like molecules
N-(1-Deoxy-1-Fructosyl)Histidine	HMDB0037839	Lipids and lipid-like molecules
Oleamide	HMDB0002117	Lipids and lipid-like molecules
Pantoyllactone Glucoside	HMDB0041269	Lipids and lipid-like molecules
Pc(14:0/0:0)	40278	Lipids and lipid-like molecules
Pc(14:0/18:1(11Z))	HMDB0007872	Lipids and lipid-like molecules
Pc(16:0/0:0)[U] / Pc(16:0/0:0)[Rac]	182	Lipids and lipid-like molecules
Pc(16:0/20:5(5Z,8Z,11Z,14Z,17Z))	HMDB0007984	Lipids and lipid-like molecules
Pe(14:0/20:2(11Z,14Z))	HMDB0008835	Lipids and lipid-like molecules
Pe(15:0/16:0)	HMDB0008890	Lipids and lipid-like molecules
Pe(15:0/20:2(11Z,14Z))	HMDB0008901	Lipids and lipid-like molecules
Pe(16:0/0:0)	40776	Lipids and lipid-like molecules
Pe(16:0/18:2(9Z,12Z))	HMDB0008928	Lipids and lipid-like molecules
Pe(17:0/0:0)	77696	Lipids and lipid-like molecules
Pe(18:1(9Z)/0:0)	40778	Lipids and lipid-like molecules
Pe(18:2(9Z,12Z)/16:0)	HMDB0009088	Lipids and lipid-like molecules
Pe(18:2(9Z,12Z)/P-18:1(11Z))	HMDB0009116	Lipids and lipid-like molecules
Pe(19:1(9Z)/0:0)	77685	Lipids and lipid-like molecules
Petroselinic Acid	HMDB0002080	Lipids and lipid-like molecules
Pi(18:0/18:2(9Z,12Z))	HMDB0009809	Lipids and lipid-like molecules
Pi(18:0/20:4(5Z,8Z,11Z,14Z))	HMDB0009815	Lipids and lipid-like molecules
Pimelic Acid	HMDB0000857	Lipids and lipid-like molecules
Ps(15:0/16:0)	HMDB0112281	Lipids and lipid-like molecules
Ps(18:4(6Z,9Z,12Z,15Z)/22:0)	HMDB0112504	Lipids and lipid-like molecules
Ps(22:2(13Z,16Z)/15:0)	HMDB0112763	Lipids and lipid-like molecules
Sebacic Acid	HMDB0000792	Lipids and lipid-like molecules
Senecioic Acid	HMDB0000509	Lipids and lipid-like molecules
Sm(D18:1/16:0)	HMDB0010169	Lipids and lipid-like molecules
Sphinganine 1-Phosphate	HMDB0001383	Lipids and lipid-like molecules
Suberic Acid	HMDB0000893	Lipids and lipid-like molecules
Taurocholic Acid	HMDB0000036	Lipids and lipid-like molecules
Tetracosahexaenoic Acid	HMDB0002007	Lipids and lipid-like molecules
Tetracosahexaenoic Acid, N-3	HMDB0060117	Lipids and lipid-like molecules
Tetradecanedioic Acid	5833	Lipids and lipid-like molecules
Trans-2-Hexenedioic Acid	HMDB0013311	Lipids and lipid-like molecules
Trans-3-Octenedioic Acid	HMDB0013312	Lipids and lipid-like molecules
Undecanedioic Acid	HMDB0000888	Lipids and lipid-like molecules
Valtrate	HMDB0034493	Lipids and lipid-like molecules
N-Acetylaspartate	3769	Organic acids and derivatives
1,7-Dimethylguanosine	HMDB0001961	Nucleosides, nucleotides, and analogues
1-Methyladenosine	HMDB0003331	Nucleosides, nucleotides, and analogues
1-Methylinosine	HMDB0002721	Nucleosides, nucleotides, and analogues
2-Methylguanosine	HMDB0005862	Nucleosides, nucleotides, and analogues
5'-Phosphoribosyl-N-Formylglycinamide	HMDB0001308	Nucleosides, nucleotides, and analogues
7-Methylguanosine	HMDB0001107	Nucleosides, nucleotides, and analogues
Adenosine	HMDB0000050	Nucleosides, nucleotides, and analogues
Adenosine Monophosphate	34478	Nucleosides, nucleotides, and analogues
Adp	34522	Nucleosides, nucleotides, and analogues
Arabinosylhypoxanthine	HMDB0003040	Nucleosides, nucleotides, and analogues
Deoxycytidine	HMDB0000014	Nucleosides, nucleotides, and analogues
Fad	HMDB0001248	Nucleosides, nucleotides, and analogues
Inosine	HMDB0000195	Nucleosides, nucleotides, and analogues
Pseudouridine	HMDB0000767	Nucleosides, nucleotides, and analogues
Ribothymidine	85160	Nucleosides, nucleotides, and analogues
S-Adenosylmethionine	3289	Nucleosides, nucleotides, and analogues
Succinyladenosine	HMDB0000912	Nucleosides, nucleotides, and analogues
Uridine	HMDB0000296	Nucleosides, nucleotides, and analogues
Xanthosine	HMDB0000299	Nucleosides, nucleotides, and analogues
(2R,3R,4R)-2-Amino-4-Hydroxy-3-Methylpentanoic Acid	HMDB0029449	Organic acids and derivatives
4-Vinylphenol Sulfate	HMDB0062775	Organic acids and derivatives
(3S)-3,6-Diaminohexanoate	HMDB0012114	Organic acids and derivatives
(3S,5S)-3,5-Diaminohexanoate	HMDB0012115	Organic acids and derivatives
(3Xi,6Xi)-Cyclo(Alanylvalyl)	HMDB0033926	Organic acids and derivatives
3- Acetylphenol Sulfate	HMDB0304930	Organic acids and derivatives
(E)-10-Hydroxy-8-Decenoic Acid	HMDB0039533	Organic acids and derivatives
(S)-2-Azetidinecarboxylic Acid	HMDB0029615	Organic acids and derivatives
(S)-3,4-Dihydroxybutyric Acid	HMDB0000337	Organic acids and derivatives
(S)-3-Sulfonatolactate	HMDB0060176	Organic acids and derivatives
1-Methylhistidine	HMDB0000001	Organic acids and derivatives
2-[4-Hydroxy-3-(Sulfooxy)Phenyl]Acetic Acid	HMDB0125151	Organic acids and derivatives
2-Amino-4-[(2-Hydroxy-1-Oxopropyl)Amino]Butanoic Acid	HMDB0031412	Organic acids and derivatives
2-Amino-4-Ethoxy-3-Hydroxybutanoic Acid	HMDB0032862	Organic acids and derivatives
2-Ethyl-1-Hexanol Sulfate	HMDB0033373	Organic acids and derivatives
2-Hepteneoylglycine	HMDB0094728	Organic acids and derivatives
2-Hydroxybutyric Acid	HMDB0000008	Organic acids and derivatives
2-Hydroxyethanesulfonate	HMDB0003903	Organic acids and derivatives
2-Methyl-4-Oxopentanedioic Acid	HMDB0039447	Organic acids and derivatives
2-N-Propyl-4-Oxopentanoic Acid	HMDB0060683	Organic acids and derivatives
2-Octenoylglycine	HMDB0094801	Organic acids and derivatives
3-Hydroxy-3-(3-Hydroxyphenyl)Propanoic Acid-O-Sulphate	HMDB0059967	Organic acids and derivatives
3-Hydroxy-L-Proline	HMDB0002113	Organic acids and derivatives
3-Hydroxysebacic Acid	HMDB0000350	Organic acids and derivatives
4-Acetamidobutanoic Acid	HMDB0003681	Organic acids and derivatives
4-Aminobenzoyl-(Beta)-Alanine	HMDB0060757	Organic acids and derivatives
4-Hydroxy-2-Oxoglutaric Acid	HMDB0002070	Organic acids and derivatives
4-Hydroxystachydrine	HMDB0029230	Organic acids and derivatives
5-Aminopentanamide	HMDB0012176	Organic acids and derivatives
5-Aminopentanoic Acid	HMDB0003355	Organic acids and derivatives
5-L-Glutamyl-L-Alanine	58376	Organic acids and derivatives
3-Hydroxyphenylpropionic Acid Glucuronide	HMDB0240371	Organic acids and derivatives
7-Hydroxyoctanoic Acid	HMDB0000486	Organic acids and derivatives
8-Hydroxy-5,6-Octadienoic Acid	HMDB0031101	Organic acids and derivatives
8-Hydroxyoctanoate	HMDB0061914	Organic acids and derivatives
9-Hydroxydecanoic Acid	HMDB0033201	Organic acids and derivatives
Acetyl-Dl-Leucine	73549	Organic acids and derivatives
N-Acetyl-L-Tyrosine	HMDB0000866	Organic acids and derivatives
A-Ketoglutaric Acid Oxime	HMDB0002467	Organic acids and derivatives
Ala Gly Glu	15713	Organic acids and derivatives
Carnosine	23724	Organic acids and derivatives
Ala Pro Arg	18811	Organic acids and derivatives
Ala-Hophe-Oh	65341	Organic acids and derivatives
Alanyl-Hydroxyproline	HMDB0028688	Organic acids and derivatives
Allothreonine	3245	Organic acids and derivatives
Argininic Acid	HMDB0003148	Organic acids and derivatives
Arginyl-Tyrosine	HMDB0028721	Organic acids and derivatives
Asp Leu Leu	23212	Organic acids and derivatives
Asp Val Ser	16652	Organic acids and derivatives
Asparaginyl-Proline	HMDB0028739	Organic acids and derivatives
Aspartyl-Gamma-Glutamate	HMDB0028767	Organic acids and derivatives
Aspartyl-Threonine	HMDB0028763	Organic acids and derivatives
Benzeneacetamide-4-O-Sulphate	HMDB0059994	Organic acids and derivatives
Capsiamide	HMDB0040940	Organic acids and derivatives
Carglumic Acid	HMDB0015673	Organic acids and derivatives
Citric Acid	HMDB0000094	Organic acids and derivatives
Citrulline	HMDB0000904	Organic acids and derivatives
Creatine	HMDB0000064	Organic acids and derivatives
Creatinine	HMDB0000562	Organic acids and derivatives
D-4-Hydroxy-2-Oxoglutarate	HMDB0060466	Organic acids and derivatives
D-Alanyl-D-Alanine	HMDB0003459	Organic acids and derivatives
D-Glutamic Acid	HMDB0003339	Organic acids and derivatives
D-Glutamine	HMDB0003423	Organic acids and derivatives
Dl-2-Aminooctanoic Acid	HMDB0000991	Organic acids and derivatives
Dl-O-Tyrosine	58353	Organic acids and derivatives
Dl-Phenylalanine	65707	Organic acids and derivatives
D-Lysine	HMDB0003405	Organic acids and derivatives
D-N-(Carboxyacetyl)Alanine	HMDB0039163	Organic acids and derivatives
Dopamine 4-Sulfate	HMDB0004148	Organic acids and derivatives
Dopaquinone	HMDB0001229	Organic acids and derivatives
D-Pipecolic Acid	HMDB0005960	Organic acids and derivatives
D-Proline	HMDB0003411	Organic acids and derivatives
Elenaic Acid	HMDB0039136	Organic acids and derivatives
Ethyl 2,4-Dioxohexanoate	HMDB0034851	Organic acids and derivatives
Ethyl Hydrogen Sulfate	HMDB0031233	Organic acids and derivatives
Gamma-Carboxyglutamic Acid	HMDB0041900	Organic acids and derivatives
Gamma-Glu-Leu	23750	Organic acids and derivatives
Gamma-Glutamylaspartic Acid	HMDB0030419	Organic acids and derivatives
Gamma-Glutamyl-Beta-Aminopropiononitrile	HMDB0060477	Organic acids and derivatives
Gamma-Glutamylisoleucine	HMDB0011170	Organic acids and derivatives
Gamma-Glutamylleucine	HMDB0011171	Organic acids and derivatives
Gamma-Glutamylserine	HMDB0029158	Organic acids and derivatives
Gamma-Glutamylthreonine	HMDB0029159	Organic acids and derivatives
Gamma-Glutamylvaline	HMDB0011172	Organic acids and derivatives
Arginylglutamine	HMDB0028707	Organic acids and derivatives
Gln Leu Lys	23514	Organic acids and derivatives
Gln Thr Ala	22954	Organic acids and derivatives
Glu Gln	23922	Organic acids and derivatives
Glu Phe	23756	Organic acids and derivatives
Tryptophyl-Glutamate	HMDB0029082	Organic acids and derivatives
Glutaconic Acid	HMDB0000620	Organic acids and derivatives
Glutaminylhydroxyproline	HMDB0028798	Organic acids and derivatives
Glutamylalanine	HMDB0003764	Organic acids and derivatives
Glutamylaspartic Acid	HMDB0028815	Organic acids and derivatives
Glutamylglycine	HMDB0028819	Organic acids and derivatives
Glutamylisoleucine	HMDB0028822	Organic acids and derivatives
Glutamylserine	HMDB0028828	Organic acids and derivatives
Gly Pro Ala	16082	Organic acids and derivatives
Glycyl-Gamma-Glutamate	HMDB0028855	Organic acids and derivatives
Glycyl-Glycine	HMDB0011733	Organic acids and derivatives
Glycylproline	4185	Organic acids and derivatives
Guanidinosuccinic Acid	HMDB0003157	Organic acids and derivatives
Hexanoylglycine	HMDB0000701	Organic acids and derivatives
His Asp Tyr Lys	152667	Organic acids and derivatives
Hydroquinone Sulfate	HMDB0240263	Organic acids and derivatives
Hydroxyprolyl-Lysine	HMDB0028868	Organic acids and derivatives
Ile His	23874	Organic acids and derivatives
Ile-His-Oh	65219	Organic acids and derivatives
Indoleacetyl Glutamine	HMDB0013240	Organic acids and derivatives
Indolylacryloylglycine	HMDB0006005	Organic acids and derivatives
Isoputreanine	HMDB0006009	Organic acids and derivatives
L-2-Amino-3-(1-Pyrazolyl)Propanoic Acid	HMDB0034267	Organic acids and derivatives
L-3-Aminodihydro-2(3H)-Furanone	HMDB0029387	Organic acids and derivatives
L-Alloisoleucine	HMDB0000557	Organic acids and derivatives
L-Arginine	13	Organic acids and derivatives
L-Asparagine	HMDB0000168	Organic acids and derivatives
L-Aspartic Acid	15	Organic acids and derivatives
L-Beta-Aspartyl-L-Glycine	HMDB0011165	Organic acids and derivatives
L-Beta-Aspartyl-L-Threonine	HMDB0011169	Organic acids and derivatives
L-Cis-4-(Hydroxymethyl)-2-Pyrrolidinecarboxylic Acid	HMDB0029425	Organic acids and derivatives
L-Cystathionine	HMDB0000099	Organic acids and derivatives
L-Cysteinylglycine Disulfide	HMDB0000709	Organic acids and derivatives
L-Cystine	HMDB0000192	Organic acids and derivatives
L-Dihydroorotic Acid	64749	Organic acids and derivatives
L-Dopaquinone	HMDB0039119	Organic acids and derivatives
Leu Arg	23800	Organic acids and derivatives
Levetiracetam	HMDB0015333	Organic acids and derivatives
L-Glutamate	19	Organic acids and derivatives
L-Glutamic Acid	HMDB0000148	Organic acids and derivatives
L-Glutamine	HMDB0000641	Organic acids and derivatives
L-Histidine	HMDB0000177	Organic acids and derivatives
L-Homoserine	HMDB0000719	Organic acids and derivatives
L-Isoleucine	HMDB0000172	Organic acids and derivatives
L-Lysine	HMDB0000182	Organic acids and derivatives
L-Lysopine	HMDB0033675	Organic acids and derivatives
L-Methionine	HMDB0000696	Organic acids and derivatives
L-N-Carboxymethylserine	HMDB0030393	Organic acids and derivatives
L-Norleucine	HMDB0001645	Organic acids and derivatives
L-Ornithine	45121	Organic acids and derivatives
L-Phenylalanine	HMDB0000159	Organic acids and derivatives
L-Pipecolic Acid	HMDB0000716	Organic acids and derivatives
L-Proline	HMDB0000162	Organic acids and derivatives
L-Pyridosine	HMDB0029443	Organic acids and derivatives
L-Serine	HMDB0000187	Organic acids and derivatives
L-Theanine	HMDB0034365	Organic acids and derivatives
L-Threonine	HMDB0000167	Organic acids and derivatives
L-Trans-4-Methyl-2-Pyrrolidinecarboxylic Acid	HMDB0029435	Organic acids and derivatives
L-Trans-5-Hydroxy-2-Piperidinecarboxylic Acid	HMDB0029426	Organic acids and derivatives
L-Tyrosine	HMDB0000158	Organic acids and derivatives
Lys Asp Gly	22548	Organic acids and derivatives
Lys Glu	23697	Organic acids and derivatives
Lys Leu Gln	20914	Organic acids and derivatives
Lys Pro Asn	15889	Organic acids and derivatives
Lys-Phe-Oh	65014	Organic acids and derivatives
Lysyl-Alanine	HMDB0028944	Organic acids and derivatives
Medicanine	HMDB0038625	Organic acids and derivatives
Mesylate	HMDB0240280	Organic acids and derivatives
Met Phe Thr Glu Asp	264374	Organic acids and derivatives
Met Pro Ser	15749	Organic acids and derivatives
N-(1-Deoxy-1-Fructosyl)Isoleucine	HMDB0039780	Organic acids and derivatives
N-(1-Deoxy-1-Fructosyl)Leucine	HMDB0037840	Organic acids and derivatives
N-(1-Deoxy-1-Fructosyl)Methionine	HMDB0037841	Organic acids and derivatives
N-(1-Deoxy-1-Fructosyl)Phenylalanine	HMDB0037846	Organic acids and derivatives
N-(1-Deoxy-1-Fructosyl)Serine	HMDB0037842	Organic acids and derivatives
N-(1-Deoxy-1-Fructosyl)Tyrosine	HMDB0037845	Organic acids and derivatives
N-(1-Deoxy-1-Fructosyl)Valine	HMDB0037844	Organic acids and derivatives
N(2)-Phenylacetyl-L-Glutaminate	HMDB0062645	Organic acids and derivatives
N-(Gamma-Glutamyl)Ethanolamine	HMDB0039222	Organic acids and derivatives
N1,N12-Diacetylspermine	HMDB0002172	Organic acids and derivatives
N1-Acetylspermidine	3323	Organic acids and derivatives
N2-(3-Hydroxysuccinoyl)Arginine	HMDB0032765	Organic acids and derivatives
N2-Acetyl-L-Ornithine	3303	Organic acids and derivatives
N6-Acetyl-L-Lysine	HMDB0000206	Organic acids and derivatives
N6-Carbamoyl-Dl-Lysine	85017	Organic acids and derivatives
N-Acetyl-Alpha-D-Glucosamine 1-Phosphate	384	Organic acids and derivatives
N-Acetylaminooctanoic Acid	HMDB0059745	Organic acids and derivatives
N-Acetylasparagine	HMDB0006028	Organic acids and derivatives
N-Acetyl-Dl-Serine	96376	Organic acids and derivatives
N-Acetyl-D-Phenylalanine	5498	Organic acids and derivatives
N-Acetylhistidine	HMDB0032055	Organic acids and derivatives
N-Acetylisoputreanine	HMDB0094713	Organic acids and derivatives
N-Acetyl-L-2-Aminoadipate(2-)	HMDB0062715	Organic acids and derivatives
N-Acetylleucine	HMDB0011756	Organic acids and derivatives
N-Acetyl-L-Glutamic Acid	3325	Organic acids and derivatives
N-Acetyl-L-Histidine	44784	Organic acids and derivatives
N-Acetyl-L-Phenylalanine	HMDB0000512	Organic acids and derivatives
N-Acetylneuraminic Acid	24101	Organic acids and derivatives
N-Alpha-Acetyllysine	63102	Organic acids and derivatives
Naringenin 4'-O-Glucuronide	HMDB0041759	Organic acids and derivatives
Naringenin-7-O-Β-D-Glucuronide	44838	Organic acids and derivatives
N-Lactoyl-Valine	HMDB0062181	Organic acids and derivatives
N-Methyl-D-Aspartic Acid	HMDB0002393	Organic acids and derivatives
N-Methylglutamic Acid	44791	Organic acids and derivatives
N-Oleoyl-L-Serine	45444	Organic acids and derivatives
Nopalinic Acid	HMDB0029437	Organic acids and derivatives
N-Phosphocreatinate(2-)	HMDB0062567	Organic acids and derivatives
N-Propionylalanine	HMDB0094698	Organic acids and derivatives
N-Ribosylhistidine	HMDB0002089	Organic acids and derivatives
Nα-Acetyl-L-Arginine	58241	Organic acids and derivatives
Nε-Acetyl-L-Lysine	63103	Organic acids and derivatives
O-Methoxycatechol-O-Sulphate	HMDB0060013	Organic acids and derivatives
Ornithine	HMDB0000214	Organic acids and derivatives
O-Tyrosine	HMDB0006050	Organic acids and derivatives
Oxoglutaric Acid	HMDB0000208	Organic acids and derivatives
Paracetamol Sulfate	HMDB0059911	Organic acids and derivatives
P-Cresol Sulfate	HMDB0011635	Organic acids and derivatives
Penmacric Acid	HMDB0029436	Organic acids and derivatives
Phenylalanylaspartic Acid	HMDB0028991	Organic acids and derivatives
Phe Gln Arg Lys	140967	Organic acids and derivatives
Phe Glu	23833	Organic acids and derivatives
Phe Gly Ile	20268	Organic acids and derivatives
Phe Gly Leu	15867	Organic acids and derivatives
Phenylalanylphenylalanine	HMDB0013302	Organic acids and derivatives
Tryptophyl-Phenylalanine	HMDB0029090	Organic acids and derivatives
Phenylacetylglutamine	HMDB0006344	Organic acids and derivatives
Pro Ile Lys	22672	Organic acids and derivatives
Pro Phe	23690	Organic acids and derivatives
Prolyl-Valine	HMDB0029030	Organic acids and derivatives
Pyrocatechol Sulfate	HMDB0059724	Organic acids and derivatives
Pyroglutamic Acid	HMDB0000267	Organic acids and derivatives
Pyroglutamine	HMDB0062558	Organic acids and derivatives
Pyroglutamylglycine	HMDB0061890	Organic acids and derivatives
Pyroglutamylvaline	HMDB0094651	Organic acids and derivatives
Racemethionine	HMDB0033951	Organic acids and derivatives
Rigin	HMDB0005771	Organic acids and derivatives
S-(2-Carboxypropyl)-Cysteamine	HMDB0002169	Organic acids and derivatives
Serinyl-Hydroxyproline	HMDB0029040	Organic acids and derivatives
Succinic Acid	HMDB0000254	Organic acids and derivatives
Succinic Anhydride	HMDB0032523	Organic acids and derivatives
Taurine	HMDB0000251	Organic acids and derivatives
Thiocysteine	HMDB0003585	Organic acids and derivatives
Threoninyl-Alanine	HMDB0029054	Organic acids and derivatives
Thyroxine	HMDB0000248	Organic acids and derivatives
Trans-4-Hydroxy-L-Proline	257	Organic acids and derivatives
Trifluoroacetic Acid	HMDB0014118	Organic acids and derivatives
Leucyl-Tryptophan	HMDB0028940	Organic acids and derivatives
Trp-Lys-Oh	65272	Organic acids and derivatives
Turicine	HMDB0029409	Organic acids and derivatives
Tyramine-O-Sulfate	HMDB0006409	Organic acids and derivatives
Tyrosol 4-Sulfate	HMDB0041785	Organic acids and derivatives
Tyrosyl-Lysine	HMDB0029110	Organic acids and derivatives
Ureidoisobutyric Acid	HMDB0002031	Organic acids and derivatives
Val Ala	23707	Organic acids and derivatives
Val Arg Gly	18646	Organic acids and derivatives
Val Asp Gly Thr Ile	264207	Organic acids and derivatives
Valylglutamic Acid	HMDB0029126	Organic acids and derivatives
Val-Leu-Oh	65222	Organic acids and derivatives
Valyl-Serine	HMDB0029136	Organic acids and derivatives
Vigabatrin	HMDB0015212	Organic acids and derivatives
Ε-(Gamma-Glutamyl)-Lysine	58180	Organic acids and derivatives
1-Methylhistamine	5854	Organic nitrogen compounds
5-Acetylamino-6-Amino-3-Methyluracil	HMDB0004400	Organic nitrogen compounds
Acetylcholine	57	Organic nitrogen compounds
Choline	56	Organic nitrogen compounds
Dimethylethanolamine	HMDB0032231	Organic nitrogen compounds
L-Carnitine	HMDB0000062	Organic nitrogen compounds
Phentolamine	HMDB0014830	Organic nitrogen compounds
Ritalinic Acid	HMDB0042008	Organic nitrogen compounds
Sphinganine	HMDB0000269	Organic nitrogen compounds
Trimethylamine N-Oxide	HMDB0000925	Organic nitrogen compounds
(1R,2S,3R)-2-Acetyl-4(5)-(1,2,3,4-Tetrahydroxybutyl)Imidazole	HMDB0029756	Organic oxygen compounds
(S)-A-Amino-2,5-Dihydro-5-Oxo-4-Isoxazolepropanoic Acid N2-Glucoside	HMDB0029404	Organic oxygen compounds
1-(3-Aminopropyl)-4-Aminobutanal	HMDB0012135	Organic oxygen compounds
1-[(5-Amino-5-Carboxypentyl)Amino]-1-Deoxyfructose	HMDB0034879	Organic oxygen compounds
10Beta-12,13-Dinor-8-Oxo-6-Eremophilen-11-Al	HMDB0037604	Organic oxygen compounds
1-Hydroxyepiacorone	HMDB0030918	Organic oxygen compounds
2,3,4,5,6,7-Hexahydroxyheptanoic Acid	HMDB0240292	Organic oxygen compounds
2,6-Dimethoxy-1,4-Benzoquinone	HMDB0029673	Organic oxygen compounds
2-Hydroxybenzaldehyde	HMDB0034170	Organic oxygen compounds
2-Keto-L-Gluconate	HMDB0011732	Organic oxygen compounds
2-Methyl-3-Oxopropanoic Acid	HMDB0001172	Organic oxygen compounds
2-O-Alpha-D-Galactopyranosyl-1-Deoxynojirimycin	HMDB0041337	Organic oxygen compounds
2-O-Methyl-D-Xylose	HMDB0033821	Organic oxygen compounds
6-(2-Carboxyethyl)-7-Hydroxy-2,2-Dimethyl-4-Chromanone Glucoside	HMDB0034032	Organic oxygen compounds
Ginnalin B	HMDB0252723	Organic oxygen compounds
3,4,5-Trihydroxy-6-(2-Hydroxyphenoxy)Oxane-2-Carboxylic Acid	HMDB0124997	Organic oxygen compounds
6-[3-(Carboxymethyl)Phenoxy]-3,4,5-Trihydroxyoxane-2-Carboxylic Acid	HMDB0125161	Organic oxygen compounds
Diphenol Glucuronide	HMDB0059998	Organic oxygen compounds
Eszopiclone	HMDB0014546	Organic oxygen compounds
Vanillin Glucuronide	HMDB0240573	Organic oxygen compounds
6-[4-(2-Carboxyethyl)Phenoxy]-3,4,5-Trihydroxyoxane-2-Carboxylic Acid	HMDB0125169	Organic oxygen compounds
Dihydroisoferulic Acid 3-Glucuronide	HMDB0240497	Organic oxygen compounds
2-Hydroxybenzaldehyde O-[Xylosyl-(1->6)-Glucoside]	HMDB0034157	Organic oxygen compounds
Eujambolin	HMDB0037970	Organic oxygen compounds
Pinostrobin 5-Glucoside	HMDB0040503	Organic oxygen compounds
3-Acetyl-4-Hydroxy-6-Methyl-2H-Pyran-2-One	HMDB0033129	Organic oxygen compounds
3-Methoxy-4-Hydroxyphenylglycol Glucuronide	HMDB0000496	Organic oxygen compounds
4-Hydroxy-2,6,6-Trimethyl-3-Oxo-1,4-Cyclohexadiene-1-Carboxaldehyde	HMDB0037602	Organic oxygen compounds
4-Hydroxy-6-Methyl-3-(1-Oxobutyl)-2H-Pyran-2-One	HMDB0040637	Organic oxygen compounds
4-Hydroxybenzaldehyde	HMDB0011718	Organic oxygen compounds
5,6-Dihydrouridine	HMDB0000497	Organic oxygen compounds
5-Hydroxy-N-Formylkynurenine	HMDB0004086	Organic oxygen compounds
5-Methyl-2-Furancarboxaldehyde	HMDB0033002	Organic oxygen compounds
5-O-A-L-Arabinofuranosyl-L-Arabinose	HMDB0038880	Organic oxygen compounds
5-Sulfoxymethylfurfural	HMDB0059752	Organic oxygen compounds
Bicyclol	HMDB0249191	Organic oxygen compounds
Hydroxytyrosol 4'-Glucuronide	HMDB0240531	Organic oxygen compounds
Hydroxytyrosol 3'-Glucuronide	HMDB0240529	Organic oxygen compounds
Vomifoliol 9-[Glucosyl-(1->4)-Xylosyl-(1->6)-Glucoside]	HMDB0038449	Organic oxygen compounds
Isovanillic Acid Glucuronide	HMDB0240538	Organic oxygen compounds
Homovanillic Acid 4-Glucuronide	HMDB0240526	Organic oxygen compounds
6-{[3-(3,4-Dihydroxyphenyl)Propanoyl]Oxy}-3,4,5-Trihydroxyoxane-2-Carboxylic Acid	HMDB0124981	Organic oxygen compounds
Dihydrocaffeic Acid 3-O-Glucuronide	HMDB0041720	Organic oxygen compounds
Acetaminophen Glucuronide	HMDB0010316	Organic oxygen compounds
A-L-Threo-4-Hex-4-Enopyranuronosyl-D-Galacturonic Acid	HMDB0039720	Organic oxygen compounds
Arabinonic Acid	HMDB0000539	Organic oxygen compounds
Chondroitin D-Glucuronate	HMDB0060454	Organic oxygen compounds
Ciceritol	HMDB0032777	Organic oxygen compounds
Cis-4-Hydroxycyclohexylacetic Acid	HMDB0000451	Organic oxygen compounds
D-Apiose	HMDB0029941	Organic oxygen compounds
D-Arabinose 5-Phosphate	62459	Organic oxygen compounds
De-O-Methylsimmondsin	HMDB0041208	Organic oxygen compounds
D-Erythro-L-Galacto-Nonulose	HMDB0029955	Organic oxygen compounds
D-Glucose	HMDB0000122	Organic oxygen compounds
D-Glucuronic Acid	HMDB0000127	Organic oxygen compounds
Dide-O-Methyl-4-O-Alpha-D-Glucopyranosylsimmondsin	HMDB0038329	Organic oxygen compounds
Dihyroxy-1H-Indole Glucuronide I	HMDB0059997	Organic oxygen compounds
Gluconic Acid	345	Organic oxygen compounds
Gluconolactone	HMDB0000150	Organic oxygen compounds
Glucosamine	HMDB0001514	Organic oxygen compounds
Glyceric Acid	HMDB0000139	Organic oxygen compounds
L-Fucose	HMDB0000174	Organic oxygen compounds
L-Glyceric Acid	HMDB0006372	Organic oxygen compounds
Galactitol	HMDB0000107	Organic oxygen compounds
L-Kynurenine	HMDB0000684	Organic oxygen compounds
L-Ribulose	HMDB0003371	Organic oxygen compounds
Maltotriose	HMDB0001262	Organic oxygen compounds
Myo-Inositol	144	Organic oxygen compounds
N-(1-Deoxy-1-Fructosyl)Threonine	HMDB0037843	Organic oxygen compounds
N-Acetylgalactosamine	HMDB0000212	Organic oxygen compounds
P-Cresol Glucuronide	HMDB0011686	Organic oxygen compounds
Ribonolactone	HMDB0001900	Organic oxygen compounds
Threonic Acid	HMDB0000943	Organic oxygen compounds
Trans-4-Hydroxycyclohexylacetic Acid	HMDB0000909	Organic oxygen compounds
Urolithin A-3-O-Glucuronide	HMDB0029222	Organic oxygen compounds
Urolithin A-8-O-Glucuronide	HMDB0060022	Organic oxygen compounds
Valproic Acid Glucuronide	HMDB0000901	Organic oxygen compounds
Perfluorooctanoic Acid	HMDB0059587	Others
(+)-2,3-Dihydro-3-Methyl-1H-Pyrrole	HMDB0033529	Organoheterocyclic compounds
(+)-3-(3,4-Methylenedioxyphenyl)-1,2-Propanediol	HMDB0030571	Organoheterocyclic compounds
(R)-2-Hydroxy-2H-1,4-Benzoxazin-3(4H)-One	HMDB0038318	Organoheterocyclic compounds
Trans-3,3',4',5,5',7-Hexahydroxyflavanone	HMDB0030835	Organoheterocyclic compounds
1-(Hydroxymethyl)-5,5-Dimethyl-2,4-Imidazolidinedione	HMDB0031670	Organoheterocyclic compounds
1,2,3,4,5,6-Hexahydro-5-(1-Hydroxyethylidene)-7H-Cyclopenta[B]Pyridin-7-One	HMDB0039655	Organoheterocyclic compounds
1,3-Dimethyluric Acid	HMDB0001857	Organoheterocyclic compounds
1,7-Dimethyluric Acid	HMDB0011103	Organoheterocyclic compounds
15(R)-Hydroperoxy-Epe	HMDB0062295	Organoheterocyclic compounds
1-Methyl-4-Nitroimidazole	HMDB0060659	Organoheterocyclic compounds
1-Methylguanine	3778	Organoheterocyclic compounds
1-Methyluric Acid	HMDB0003099	Organoheterocyclic compounds
1-Pyrroline	HMDB0012497	Organoheterocyclic compounds
1-Pyrroline-4-Hydroxy-2-Carboxylate	HMDB0002234	Organoheterocyclic compounds
2,5-Dimethyl-4-Ethoxy-3(2H)-Furanone	HMDB0032232	Organoheterocyclic compounds
2,5-Dimethylpyrazine	HMDB0035289	Organoheterocyclic compounds
2,5-Furandicarboxylic Acid	HMDB0004812	Organoheterocyclic compounds
2-Carboxy-4-Dodecanolide	HMDB0030987	Organoheterocyclic compounds
2-C-Methyl-1,4-Erythrono-D-Lactone	HMDB0029884	Organoheterocyclic compounds
2-Exo-Hydroxy-1,8-Cineole	HMDB0059610	Organoheterocyclic compounds
2-Hydroxyglutaric Acid Lactone	HMDB0059743	Organoheterocyclic compounds
2-(3-Hydroxy-1H-Indol-2-Yl)Acetic Acid	HMDB0257584	Organoheterocyclic compounds
3-(2-Furanyl)-2-Propenal	HMDB0032918	Organoheterocyclic compounds
3-(5-Methyl-2-Furyl)Prop-2-Enal	HMDB0032400	Organoheterocyclic compounds
Fluindione	HMDB0252334	Organoheterocyclic compounds
3,7-Dimethyluric Acid	HMDB0001982	Organoheterocyclic compounds
3-Hydroxy-2H-Pyran-2-One	HMDB0032994	Organoheterocyclic compounds
3-Hydroxyadipic Acid 3,6-Lactone	HMDB0029171	Organoheterocyclic compounds
3-Indolebutyric Acid	HMDB0002096	Organoheterocyclic compounds
3-Indolehydracrylic Acid	HMDB0059765	Organoheterocyclic compounds
3-Methylene-Indolenine	HMDB0011664	Organoheterocyclic compounds
3-Methylindole	HMDB0000466	Organoheterocyclic compounds
3-Methylxanthine	HMDB0001886	Organoheterocyclic compounds
4-Amino-1-Piperidinecarboxylic Acid	HMDB0060385	Organoheterocyclic compounds
4-Hydroxy-2-Butenoic Acid Gamma-Lactone	HMDB0032330	Organoheterocyclic compounds
5-Deoxydiplosporin	HMDB0030681	Organoheterocyclic compounds
5-Hexyltetrahydro-2-Oxo-3-Furancarboxylic Acid	HMDB0030984	Organoheterocyclic compounds
5-Hydroxyindoleacetic Acid	HMDB0000763	Organoheterocyclic compounds
5-Hydroxy-L-Tryptophan	HMDB0000472	Organoheterocyclic compounds
6-(1-Hydroxyethyl)-2,2-Dimethyl-2H-1-Benzopyran	HMDB0031553	Organoheterocyclic compounds
6,8-Dihydroxypurine	HMDB0001182	Organoheterocyclic compounds
6-Methoxymellein	HMDB0038510	Organoheterocyclic compounds
6-Methylmercaptopurine	504	Organoheterocyclic compounds
7-Methylxanthine	HMDB0001991	Organoheterocyclic compounds
Adenine	HMDB0000034	Organoheterocyclic compounds
Adrenochrome	HMDB0012884	Organoheterocyclic compounds
Alpha-Hydroxymidazolam	HMDB0061089	Organoheterocyclic compounds
Ascorbic Acid	HMDB0000044	Organoheterocyclic compounds
Bilirubin	HMDB0000054	Organoheterocyclic compounds
Biliverdin	HMDB0001008	Organoheterocyclic compounds
D-1,5-Anhydrofructose	HMDB0041561	Organoheterocyclic compounds
Dehydroascorbic Acid	HMDB0001264	Organoheterocyclic compounds
Dihydroactinidiolide	HMDB0035240	Organoheterocyclic compounds
Dihydrouracil	HMDB0000076	Organoheterocyclic compounds
Dl-Tryptophan	65534	Organoheterocyclic compounds
D-Tryptophan	HMDB0013609	Organoheterocyclic compounds
D-Xylono-1,5-Lactone	HMDB0011676	Organoheterocyclic compounds
Ethyl 5-Oxotetrahydro-2-Furancarboxylate	HMDB0059815	Organoheterocyclic compounds
Glycosminine	HMDB0033122	Organoheterocyclic compounds
Hypoxanthine	HMDB0000157	Organoheterocyclic compounds
Imidazole-4-Acetaldehyde	HMDB0003905	Organoheterocyclic compounds
Imidazoleacetic Acid	6445	Organoheterocyclic compounds
Imidazolelactic Acid	HMDB0002320	Organoheterocyclic compounds
Imidazolepropionic Acid	HMDB0002271	Organoheterocyclic compounds
Indole	286	Organoheterocyclic compounds
Indole-3-Carboxylic Acid	HMDB0003320	Organoheterocyclic compounds
Indole-3-Methyl Acetate	HMDB0029738	Organoheterocyclic compounds
Indoleacetic Acid	HMDB0000197	Organoheterocyclic compounds
Indoleacrylic Acid	HMDB0000734	Organoheterocyclic compounds
Indolelactic Acid	HMDB0000671	Organoheterocyclic compounds
Isolimonic Acid	HMDB0038170	Organoheterocyclic compounds
Kynurenic Acid	HMDB0000715	Organoheterocyclic compounds
L-Tryptophan	HMDB0000929	Organoheterocyclic compounds
Mesobilirubinogen	HMDB0001898	Organoheterocyclic compounds
Methyl (2R*,3S*)-2,3-Dihydro-3-Hydroxy-2-Isopropenyl-5-Benzofurancarboxylate	HMDB0033109	Organoheterocyclic compounds
N1-Methyl-2-Pyridone-5-Carboxamide	HMDB0004193	Organoheterocyclic compounds
N1-Methyl-4-Pyridone-3-Carboxamide	HMDB0004194	Organoheterocyclic compounds
N-Acetyl-Dl-Tryptophan	34535	Organoheterocyclic compounds
Niacinamide	HMDB0001406	Organoheterocyclic compounds
Nicotinamide N-Oxide	HMDB0002730	Organoheterocyclic compounds
N-Methyl-1-Deoxynojirimycin	HMDB0035360	Organoheterocyclic compounds
Ofloxacin	1623	Organoheterocyclic compounds
Oxypurinol	HMDB0000786	Organoheterocyclic compounds
Paraxanthine	HMDB0001860	Organoheterocyclic compounds
Piperidine	HMDB0034301	Organoheterocyclic compounds
Pyrrolidine	HMDB0031641	Organoheterocyclic compounds
Riboflavin	HMDB0000244	Organoheterocyclic compounds
Tetrahydro-2,5-Dimethyl-2H-Pyranmethanol	HMDB0061931	Organoheterocyclic compounds
Thiamine	229	Organoheterocyclic compounds
Uracil	HMDB0000300	Organoheterocyclic compounds
Urate Radical	HMDB0060260	Organoheterocyclic compounds
Uric Acid	HMDB0000289	Organoheterocyclic compounds
Urocanic Acid	HMDB0000301	Organoheterocyclic compounds
Xanthine	HMDB0000292	Organoheterocyclic compounds
Xi-2,3-Dihydro-2-Oxo-1H-Indole-3-Acetic Acid	HMDB0035514	Organoheterocyclic compounds
Zymonic Acid	HMDB0031210	Organoheterocyclic compounds
1-Isothiocyanato-7-(Methylthio)Heptane	HMDB0038440	Others
Dihydro-2-Methoxy-2-Methyl-3(2H)-Thiophenone	HMDB0040237	Others
Apiforol Sulfate	HMDB0304918	Phenylpropanoids and polyketides
Thelephoric Acid	HMDB0030552	Phenylpropanoids and polyketides
Sulfasalazine	HMDB0014933	Phenylpropanoids and polyketides
Daidzein 4'-Sulfate	HMDB0240698	Phenylpropanoids and polyketides
Naringenin 7-Sulfate	HMDB0240547	Phenylpropanoids and polyketides
Genistein 7-Sulfate	HMDB0240522	Phenylpropanoids and polyketides
Dihydronaringenin-O-Sulphate	HMDB0059996	Phenylpropanoids and polyketides
Ketoprofen	HMDB0015144	Phenylpropanoids and polyketides
2-Hydroxycinnamic Acid	HMDB0002641	Phenylpropanoids and polyketides
10-Hydroxy-(2E,8E)-Decadien-4-Ynoic Acid	HMDB0062773	Phenylpropanoids and polyketides
Rose Oxide (Cis)	HMDB0304731	Phenylpropanoids and polyketides
3-Methoxybenzenepropanoic Acid	HMDB0011751	Phenylpropanoids and polyketides
3-O-Caffeoylshikimic Acid	HMDB0030654	Phenylpropanoids and polyketides
4-Hydroxy-3-(3-Hydroxy-1-Phenylbutyl)-2H-Chromen-2-One	HMDB0140994	Phenylpropanoids and polyketides
4-Methoxycinnamic Acid	6453	Phenylpropanoids and polyketides
4-O-Caffeoylshikimic Acid	HMDB0033997	Phenylpropanoids and polyketides
4'-O-Methyl-(-)-Epicatechin-5-O-Beta-Glucuronide	HMDB0029181	Phenylpropanoids and polyketides
5,6-Dihydro-11-Methoxyyangonin	HMDB0038722	Phenylpropanoids and polyketides
Derhamnosylmaysin	HMDB0301877	Phenylpropanoids and polyketides
Hydroxysafflor Yellow A	HMDB0040677	Phenylpropanoids and polyketides
Dihydrodaidzein 7-O-Glucuronide	HMDB0041722	Phenylpropanoids and polyketides
Equol 4'-O-Glucuronide	HMDB0041731	Phenylpropanoids and polyketides
Genistein 4'-Rhamnoside	HMDB0033651	Phenylpropanoids and polyketides
Gerberinol	HMDB0033304	Phenylpropanoids and polyketides
Linusitamarin	HMDB0040865	Phenylpropanoids and polyketides
Liquiritin Apioside	HMDB0037491	Phenylpropanoids and polyketides
Mahaleboside	HMDB0032984	Phenylpropanoids and polyketides
Phenyllactic Acid	34529	Phenylpropanoids and polyketides
Trans-Cinnamic Acid	HMDB0000930	Phenylpropanoids and polyketides
Xanthotoxol Glucoside	HMDB0038626	Phenylpropanoids and polyketides
(24S)-24,25-Dihydroxyvitamin D3 / (24S)-24,25-Dihydroxycholecalciferol	42210	Others
(25S)-5Beta-Spirostan-3Beta-Ol	57758	Others
(4E,7E,10Z,13E,16E,19E)-Docosa-4,7,10,13,16,19-Hexaenoic Acid	HMDB0251558	Others
(4R)-4-Hydroxy-L-Glutamic Acid	63472	Others
(4R,6R)-Cis-Carveol	41122	Others
(4Z,7Z,10Z,13Z,16Z,19Z)-4,7,10,13,1 6,19-Docosahexaenoic Acid	3457	Others
(R)-(+)-2-Pyrrolidone-5-Carboxylic Acid	63632	Others
(R)-1-O-[B-D-Apiofuranosyl-(1->2)-B-D-Glucopyranoside]-1,3-Octanediol	HMDB0032798	Others
(R)-4-((3S,5R,8R,9S,10S,13R,14S,17R)-3-Hydroxy-4,4,10,13,14-Pentamethyl-7,11-Dioxohexadecahydro-1H-Cyclopenta[A]Phenanthren-17-Yl)Pentanoic Acid	96289	Others
(S)-(-)-2-Hydroxyisocaproic Acid	4142	Others
(±)12,13-Dihome	45199	Others
(±)13-Hpode	64784	Others
(±)-2,2'-Iminobispropanoic Acid	HMDB0033747	Others
(±)-2-Methylthiazolidine	HMDB0031682	Others
(±)-3-Hydroxybutyric Acid	85159	Others
(±)5,6-Dhet	3832	Others
(±)5,6-Dhet Lactone	62935	Others
(±)9-Hpode	64785	Others
(±)Abscisic Acid	44318	Others
(±)-Enterolactone	64734	Others
(±)-Octanoylcarnitine	85173	Others
(±)-Propionylcarnitine	85176	Others
10E,12Z-Octadecadienoic Acid	34801	Others
10-Hydroxy Capric Acid	35414	Others
11Z-Hexadecenoic Acid	34926	Others
12-Epi Leukotriene B3	45638	Others
12-Oahsa	263595	Others
13(S)-Hpotre	36052	Others
13E-Docosenamide	85041	Others
13S-Hydroxyoctadecadienoic Acid	HMDB0004667	Others
13Z-Docosenamide	64926	Others
15(R)-15-Methyl Prostaglandin A2	45405	Others
15-Keto Iloprost	45135	Others
16,16-Dimethyl-Pga1	4122	Others
16,16-Dimethyl-Pga2	36154	Others
1-Aminocyclobutane Carboxylic Acid	44305	Others
1-Aminocyclopropane-1-Carboxylic Acid	6029	Others
1-Arachidonoylglycerophosphoinositol	HMDB0061690	Others
1-Heptadecanoyl-Sn-Glycero-3-Phosphocholine	24068	Others
1-Monopalmitin	24076	Others
1-O-(Cis-9-Octadecenyl)-2-O-Acetyl-Sn-Glycero-3-Phosphocholine	43412	Others
1-Palmitoyl-2-Linoleoyl Pe	44965	Others
2,2'-(3-Methylcyclohexane-1,1-Diyl)Diacetic Acid	96295	Others
2,3-Dihydroxybenzoic Acid	3276	Others
2,3-Dinor Prostaglandin E1	45460	Others
2,4-Dinitrophenol	HMDB0245462	Others
24,25-Hydroxyvitamin D3	220	Others
2-Aminophenol	491	Others
2-Hydroxy-3,4-Dimethoxybenzoic Acid	44618	Others
2-Hydroxyhexadecanoic Acid	34495	Others
2-Hydroxyphenylacetic Acid	44707	Others
2-Methoxyresorcinol	44540	Others
2-Methyl-3-Hydroxyethylenepyran-4-One	44405	Others
2-Pentendioate	HMDB0061185	Others
2-Pyrrolidone-5-Carboxylic Acid, Methyl Ester	263618	Others
3,4-Dihydroxybenzoic Acid	3277	Others
3,4-Dihydroxyphenyl Ethanol	58314	Others
3,4-Dimethylstyrene	263619	Others
3-Amino-2-Naphthoic Acid	34509	Others
3-Aminobenzamide	44363	Others
3-Dehydroquinate	HMDB0012710	Others
3-Hydroxy-3-Methyl-Glutaric Acid	3793	Others
3-Hydroxy-Tetradecanoic Acid	35541	Others
3-Indoleacetic Acid	70	Others
3-Indolepropionic Acid	6602	Others
3-Ketosphinganine	3428	Others
3-Methoxy Limaprost	45111	Others
3-Methoxycatechol	44614	Others
3-Methyl-L-Histidine	3293	Others
3'-N-Acetylneuraminyl-N-Acetyllactosamine	58470	Others
3-O-Methyl-L-Dopa	967	Others
4-Epiminocycline	1314	Others
4-Ethynylaniline	4113	Others
4-Formyl Indole	96392	Others
4-Hydroxy-3-(Sulfooxy)Benzoic Acid	HMDB0124993	Others
4-Pyrimidine Methanamine (Hydrochloride)	45035	Others
5,6-Dehydro Arachidonic Acid	35293	Others
5-Aminosalicylic Acid	1145	Others
5-Nitro-2-Phenylpropylaminobenzoic Acid [Nppb]	44306	Others
5′-Deoxy-5′-<Wbr>(Methylthio)Adenosine	3425	Others
5Β-Androstan-3Α-Ol-17-One Sulfate	3564	Others
5Β-Cholanic Acid-3Α, 12Α-Diol N-(2-Sulphoethyl)-Amide	44688	Others
Orientin 7,3'-Dimethyl Ether	HMDB0037450	Others
6,10-Dimethyl-5(E),9-Undecadien-2-One	98068	Others
6-O-Methylguanine	64619	Others
6-Pentadecyl Salicylic Acid	45469	Others
7-Dehydrocholesterol	3902	Others
7-Ketocholesterol	HMDB0000501	Others
9(E),11(E)-Conjugated Linoleic Acid	34797	Others
9(S)-Hotre	HMDB0247705	Others
9(S)-Hpotre	36025	Others
9,10-Dihome	35697	Others
Acetylcarnitine	956	Others
Acetyl-Dl-Valine	73550	Others
Acetyltryptophanamide	44265	Others
Aconitic Acid	HMDB0247961	Others
Adenosine 3'-Monophosphate	63401	Others
Adma	6891	Others
Allopurinol	865	Others
Amc Arachidonoyl Amide	45116	Others
Aminohydroxybutyric Acid	44197	Others
Arachidonic Acid	HMDB0001043	Others
Ascorbic Acid-2-Sulfate	HMDB0060649	Others
Bis(2-Ethylhexyl) Phthalate	263643	Others
Butyrylcarnitine	HMDB0002013	Others
C75	44901	Others
Caffeic Acid	HMDB0001964	Others
Cyclic Amp	HMDB0000058	Others
Cay10415	63083	Others
Cis-5-Dodecenoic Acid	34891	Others
Cis-7-Hexadecenoic Acid Methyl Ester	44957	Others
Cmpf	45041	Others
Cp 47,497-C8-Homolog C-8-Hydroxy Metabolite	85081	Others
Cyclohexylsulfamate	65844	Others
Cycloleucine	44142	Others
Cyclopentolate	3972	Others
D(-)-Β-Hydroxy Butyric Acid	125	Others
D-(+)-3-Phenyllactic Acid	63106	Others
Malic Acid	HMDB0000156	Others
Decanoylcarnitine	HMDB0000651	Others
2'-Deoxyguanosine 5'-Monophosphate	HMDB0001044	Others
Deoxyguanosine Diphosphate (Dgdp)	3532	Others
Deoxyguanosine Triphosphate (Dgtp)	3588	Others
D-Erythro-Sphingosine C-17	41557	Others
Desmethyldeschlorobenzoyl Indomethacin	828	Others
Dexpanthenol	3978	Others
D-Glyceraldehyde 3-Phosphate	HMDB0001112	Others
D-Glycerate 2-Phosphate	151	Others
Diethyltoluamide	HMDB0250930	Others
Diglykokoll	34481	Others
Dl-2-Hydroxy Stearic Acid	35432	Others
Dl-Benzylsuccinic Acid	44740	Others
Dl-Methionine Sulfoxide	6428	Others
D-Mannitol	142	Others
D-Sorbitol	143	Others
Dulcitol	4179	Others
D-Urobilin	HMDB0004161	Others
D-Urobilinogen	HMDB0004158	Others
Eicosanoyl-Ea	3723	Others
Elaidic Acid	HMDB0000573	Others
Enantio-Paf C-16	43413	Others
Ethyl-P-Coumarate	84964	Others
Fenofibric Acid	2683	Others
Glycocholic Acid	HMDB0000138	Others
Hexadecyl Acetyl Glycerol	43452	Others
Hydrogen Phosphate	HMDB0000973	Others
Hydroxyhydroquinone	506	Others
Indoxyl Sulfate	HMDB0000682	Others
Inosine 5'-Monophosphate (Imp)	3490	Others
Ionene	265058	Others
Isobutyryl Carnitine	34492	Others
Isocitrate	3328	Others
Isopeopyl Paraben	85078	Others
Isoquinoline N-Oxide	4111	Others
Kynurenine	72	Others
L-(-)-3-Phenyllactic Acid	3291	Others
L-Alpha-Aspartyl-L-Hydroxyproline	HMDB0011160	Others
L-Alpha-Glutamyl-L-Hydroxyproline	HMDB0011161	Others
L-Ascorbic Acid	249	Others
Linoelaidic Acid	62957	Others
L-Nil	62970	Others
Homo-L-Arginine	HMDB0000670	Others
Methacholine	43545	Others
Methyl 3-(4-Methoxyphenyl)-2-Oxopropanoate	265057	Others
Methyl-4-Hydroxybenzoate	84978	Others
N-Acetyl-5-Aminosalicylic Acid	HMDB0060602	Others
N-Benzoylglycinate	HMDB0062583	Others
N-Ethyl-N-Methylcathinone	85091	Others
N-Formylanthranilic Acid	34537	Others
Nicotinamide, N-(2-Hydroxyethyl)-	1524	Others
Nipecotic Acid	44223	Others
O-6-Deoxy-A-L-Galactopyranosyl-(1->2)-O-B-D-Galactopyranosyl-(1->3)-2-(Acetylamino)-2-Deoxy-D-Galactose	HMDB0002060	Others
Octopine	3377	Others
Oleoylethanolamide	HMDB0002088	Others
Oxindole	34541	Others
Oxyquinoline	44006	Others
P-Acetaminobenzoic Acid	2830	Others
Pantothenic Acid	HMDB0000210	Others
Pgpc	45374	Others
Phosphocholine	3318	Others
Prostaglandin D1 Alcohol	45415	Others
Protoporphyrin Ix	HMDB0000241	Others
P-Salicylic Acid	3263	Others
P-Tolyl Sulfate	263577	Others
Retinaldehyde	2276	Others
Retinoic Acid	2277	Others
Riboflavin (Vitamin B2)	233	Others
Salicylaldehyde	66352	Others
Sphingosine 1-Phosphate	HMDB0000277	Others
Sulfisomidine	HMDB0258586	Others
Tetranor-Pgdm Lactone	96507	Others
Tetranor-Pgjm	96506	Others
Tofa	34518	Others
Trans-Dehydroandrosterone	24048	Others
Trans-Ekode-(E)-Ib	35761	Others
Traumatic Acid	5882	Others
Triphenyl Phosphate	HMDB0259262	Others
Triphenylphosphine Oxide	64889	Others
Α-Cehc	44825	Others
Α-D-Galacturonic Acid	3333	Others
Α-Phenylcyclohexylglycolic Acid	1688	Others
Γ-Cehc	44822	Others
Δ-Cehc	44826	Others
