# Supplementary material for: Human Umbilical Cord Plasma Metabolomics Uncover Potential Metabolites for Combating Aging
Source: Aging Cell. 2025 Nov 26;25(1):e70295. doi: 10.1111/acel.70295 (PMC12740092; doi:10.1111/acel.70295)
Supplement: Supplementary file 5 — Table S5: acel70295‐sup‐0005‐TableS5.xlsx. [file ACEL-25-e70295-s005.xlsx]

## Sheet: legend
Table S5. List of significant altered pathways between cord and adult samples. related to Figure 1E

## Sheet: Pathway_Cord vs Adult
KEGG pathway	FDR	Impact	Metabolites
Pantothenate and CoA biosynthesis	3.3813e-45	0.03401	L-Aspartic Acid;Uracil;Dihydrouracil;Pantothenic Acid;Dexpanthenol
Biotin metabolism	1.8297e-38	0	L-Lysine;Pimelic Acid
Histidine metabolism	2.9414e-25	0.57376	L-Glutamate;Oxoglutaric Acid;L-Aspartic Acid;L-Histidine;Carnosine;Urocanic Acid;3-Methyl-L-Histidine;1-Methylhistidine;Imidazoleacetic Acid;1-Methylhistamine;Imidazole-4-Acetaldehyde;Carglumic Acid;Imidazolepropionic Acid
Beta-alanine metabolism	2.9414e-25	0.11194	L-Aspartic Acid;Uracil;L-Histidine;Carnosine;Dihydrouracil;Pantothenic Acid
Thiamine metabolism	5.3052e-25	0	L-Tyrosine;D-Glyceraldehyde 3-Phosphate;Thiamine
Steroid hormone biosynthesis	1.5321e-21	0.07295	Trans-Dehydroandrosterone;Cortexolone;21-Deoxycortisol
Retinol metabolism	7.9714e-17	0.45876	Retinaldehyde;Retinoic Acid
Primary bile acid biosynthesis	1.5647e-16	0.03345	Taurine;Cholic Acid;Glycocholic Acid;Taurocholic Acid;Chenodeoxycholic Acid Glycine Conjugate;7Alpha-Hydroxy-3-Oxo-4-Cholestenoate
Taurine and hypotaurine metabolism	1.5647e-16	0.42857	L-Glutamate;Oxoglutaric Acid;Taurine;2-Hydroxyethanesulfonate
Amino sugar and nucleotide sugar metabolism	9.4526e-16	0.00939	D-Glucose;D-Glucuronic Acid;Glucosamine;L-Fucose;N-Acetylgalactosamine;N-Acetyl-Alpha-D-Glucosamine 1-Phosphate
Ether lipid metabolism	6.9247e-15	0.08176	Glycerophosphocholine;Glycerylphosphorylethanolamine;Lysopc(18:0)
Steroid biosynthesis	1.2531e-14	0.0519	7-Dehydrocholesterol;Trans-Dehydroandrosterone;7-Dehydrodesmosterol
Nitrogen metabolism	2.8567e-10	0	L-Glutamate;L-Glutamine
Porphyrin metabolism	8.7091e-10	0.21739	L-Glutamate;L-Threonine;Bilirubin;Biliverdin;Protoporphyrin Ix;Mesobilirubinogen;D-Urobilinogen;D-Urobilin
Inositol phosphate metabolism	1.3745e-08	0.12939	D-Glyceraldehyde 3-Phosphate;Myo-Inositol;D-Glucuronic Acid
Pentose and glucuronate interconversions	1.5437e-08	0.20482	Oxoglutaric Acid;D-Glucuronic Acid;Alpha-D-Galacturonic Acid;L-Ribulose;D-Xylono-1,5-Lactone;3-Methoxy-4-Hydroxyphenylglycol Glucuronide
Ascorbate and aldarate metabolism	3.629e-08	0.52381	Oxoglutaric Acid;Ascorbic Acid;L-Ascorbic Acid;Myo-Inositol;D-Glucuronic Acid;Arabinonic Acid;Threonic Acid;3-Methoxy-4-Hydroxyphenylglycol Glucuronide;Dehydroascorbic Acid
Purine metabolism	4.9495e-07	0.18237	Adp;Adenosine Monophosphate;L-Glutamine;Adenine;Adenosine;Hypoxanthine;Inosine;2'-Deoxyguanosine 5'-Monophosphate;Uric Acid;Xanthine;Cyclic Amp;Adenosine 3'-Monophosphate;Xanthosine;5'-Phosphoribosyl-N-Formylglycinamide
Pentose phosphate pathway	5.2198e-07	0.20295	D-Glucose;D-Glyceraldehyde 3-Phosphate;Gluconolactone;Gluconic Acid;Glyceric Acid;D-Glycerate 2-Phosphate
Sulfur metabolism	1.3865e-06	0	Succinic Acid;L-Serine;Taurine;L-Homoserine;Thiosulfate;Mesylate
Arginine and proline metabolism	2.1968e-06	0.39534	S-Adenosylmethionine;L-Glutamate;L-Arginine;Ornithine;L-Ornithine;L-Proline;Creatine;5-Aminopentanoic Acid;D-Proline;Creatinine;Trans-4-Hydroxy-L-Proline;4-Acetamidobutanoic Acid;D-4-Hydroxy-2-Oxoglutarate;(4R)-4-Hydroxy-L-Glutamic Acid
Fructose and mannose metabolism	7.3557e-06	0.06695	D-Glyceraldehyde 3-Phosphate;D-Mannitol;D-Sorbitol;L-Fucose
Glycolysis / Gluconeogenesis	9.4116e-06	0.17969	D-Glucose;D-Glyceraldehyde 3-Phosphate;D-Glycerate 2-Phosphate
Sphingolipid metabolism	9.4157e-06	0.13841	L-Serine;Sphinganine;Sphinganine 1-Phosphate;3-Ketosphinganine;Sphingosine 1-Phosphate
Glycerolipid metabolism	1.0155e-05	0.09346	Glyceric Acid;D-Glycerate 2-Phosphate
Cysteine and methionine metabolism	1.2251e-05	0.35755	S-Adenosylmethionine;L-Aspartic Acid;L-Serine;L-Methionine;L-Homoserine;L-Cystine;1-Aminocyclopropane-1-Carboxylic Acid;Thiocysteine;L-Cystathionine;Dl-Methionine Sulfoxide;(S)-3-Sulfonatolactate
Glycine, serine and threonine metabolism	2.0032e-05	0.24231	L-Aspartic Acid;L-Serine;L-Tryptophan;Choline;L-Threonine;Glyceric Acid;L-Homoserine;Creatine;D-Glycerate 2-Phosphate;L-Cystathionine
Glutathione metabolism	2.3779e-05	0.04967	L-Glutamate;Ascorbic Acid;L-Ascorbic Acid;Ornithine;L-Ornithine;Pyroglutamic Acid;5-L-Glutamyl-L-Alanine
D-Amino acid metabolism	5.2394e-05	1	L-Glutamate;Oxoglutaric Acid;L-Lysine;L-Aspartic Acid;L-Arginine;L-Glutamine;L-Serine;L-Methionine;Ornithine;L-Ornithine;L-Phenylalanine;L-Histidine;L-Proline;L-Threonine;D-Glutamic Acid;5-Aminopentanoic Acid;N-Acetyl-L-Glutamic Acid;D-Lysine;D-Proline;D-Glutamine;D-Alanyl-D-Alanine;Trans-4-Hydroxy-L-Proline;D-Phenylalanine;1-Pyrroline-4-Hydroxy-2-Carboxylate;N-Acetyl-D-Phenylalanine
Galactose metabolism	5.7864e-05	0.03499	D-Glucose;D-Glyceraldehyde 3-Phosphate;Myo-Inositol;D-Sorbitol;N-Acetylgalactosamine;Dulcitol;Galactitol
Arachidonic acid metabolism	6.0779e-05	0.27659	Arachidonic Acid
Glycerophospholipid metabolism	0.00015884	0.25253	L-Serine;Choline;Pe(14:0/20:2(11Z,14Z));Phosphocholine;Glycerophosphocholine;Glycerylphosphorylethanolamine;Acetylcholine;Lysopc(18:1(9Z));Dimethylethanolamine
Drug metabolism - other enzymes	0.00033376	0.00272	6-Methylmercaptopurine;1-Methyl-4-Nitroimidazole
Fatty acid biosynthesis	0.00035435	0	Caprylic Acid
Tryptophan metabolism	0.0048821	0.47757	L-Tryptophan;Kynurenine;L-Kynurenine;Indole;3-Hydroxyanthranilic Acid;5-Hydroxy-L-Tryptophan;3-Indoleacetic Acid;Indoleacetic Acid;Kynurenic Acid;2-Aminophenol;5-Hydroxyindoleacetic Acid;5-Hydroxy-N-Formylkynurenine;N-Formylanthranilic Acid;3-Methylindole
Nicotinate and nicotinamide metabolism	0.0068562	0.1943	Succinic Acid;L-Aspartic Acid;Niacinamide;2-Methylglutaric Acid;N1-Methyl-2-Pyridone-5-Carboxamide;N1-Methyl-4-Pyridone-3-Carboxamide
Pyrimidine metabolism	0.012429	0.15704	L-Glutamine;Uracil;Uridine;L-Dihydroorotic Acid;Dihydrouracil;Deoxycytidine;Pseudouridine
Lysine degradation	0.022756	0	Oxoglutaric Acid;Succinic Acid;L-Lysine;L-Pipecolic Acid;5-Aminopentanoic Acid;L-Carnitine;D-Lysine;5-Aminopentanamide;(3S)-3,6-Diaminohexanoate;(3S,5S)-3,5-Diaminohexanoate;N6-Acetyl-L-Lysine
Propanoate metabolism	0.029024	0	Succinic Acid;2-Hydroxybutyric Acid
Drug metabolism - cytochrome P450	0.032838	0	3-Hydroxyvalproic Acid;2-N-Propyl-4-Oxopentanoic Acid
Butanoate metabolism	0.036028	0	L-Glutamate;Oxoglutaric Acid;Succinic Acid
Arginine biosynthesis	0.036028	0.48223	L-Glutamate;Oxoglutaric Acid;L-Aspartic Acid;L-Arginine;L-Glutamine;Ornithine;L-Ornithine;Citrulline;N2-Acetyl-L-Ornithine;N-Acetyl-L-Glutamic Acid
Lipoic acid metabolism	0.042878	0	Oxoglutaric Acid;Caprylic Acid
