# Supplementary material for: Human Umbilical Cord Plasma Metabolomics Uncover Potential Metabolites for Combating Aging
Source: Aging Cell. 2025 Nov 26;25(1):e70295. doi: 10.1111/acel.70295 (PMC12740092; doi:10.1111/acel.70295)
Supplement: Supplementary file 6 — Table S6: acel70295‐sup‐0006‐TableS6.xlsx. [file ACEL-25-e70295-s010.xlsx]

## Sheet: Legend
Table S6. Significantly varied metabolites between cord and adult samples. related to Figure 1G, Figure 2A,2B

## Sheet: Metabolites_ Cord vs Adult 
Metabolites	ID	Log2 fold change(cord/adults)	Q value	Cord_mean	Young_mean	Midlife_mean	Elderly_mean	Functional group
Carnosine	23724	7.53572	9e-124	114.231	1.1232	0.758377	0.732399	Amino acid metabolism
Ritalinic Acid	HMDB0042008	6.50416	9.9e-10	176.077	1.0182	0.87601	0.877146	Amino acid metabolism
Inosine	84	6.19626	5.52e-42	156.29	1.25706	1.00045	0.989407	Nucleoside metabolism
(25S)-5Beta-Spirostan-3Beta-Ol	57758	5.93201	1.06e-91	142.768	2.24813	1.03249	0.798599	Other lipid-like molecules metabolism
N1,N12-Diacetylspermine	6525	5.31043	7.51e-125	74.162	1.11962	0.74408	0.822326	Other organic acids
Protoporphyrin Ix	HMDB0000241	5.12353	1.3e-37	69.0772	1.00436	1	1.02616	Others
Retinaldehyde	2276	5.109	5.67e-30	71.4881	1.13919	0.958964	0.934277	Other lipid-like molecules metabolism
16Beta-16-Hydroxy-3-Oxo-1,12-Oleanadien-28-Oic Acid	HMDB0040711	5.10058	2.29e-46	71.9483	1.27711	0.988782	1.11497	Other lipid-like molecules metabolism
Arabinosylhypoxanthine	HMDB0003040	5.08942	4.08e-11	76.0072	1.37893	1.0779	1.0506	Nucleoside metabolism
Taurocholic Acid	HMDB0000036	4.99568	2.9e-57	73.0322	1.06672	0.863801	0.830231	Bile acid metabolism
Glycylproline	4185	4.73448	3.78e-64	54.7627	1.42094	0.941024	0.927605	Amino acid metabolism
7-Dehydrodesmosterol	HMDB0003896	4.54888	9.19e-20	49.8189	1.24835	0.996023	0.982049	Other lipid-like molecules metabolism
25-Hydroxyvitamin D3-26,23-Lactol	HMDB0060127	4.081	1.63e-81	32.5471	0.795997	0.838038	0.70341	Other lipid-like molecules metabolism
Dide-O-Methyl-4-O-Alpha-D-Glucopyranosylsimmondsin	HMDB0038329	3.95931	2.79e-25	30.4582	1.10872	1.02379	0.936057	Carbohydrate metabolism
Retinoic Acid	2277	3.7234	8.77e-33	28.7186	1.19468	1.28888	1.26539	Fatty acid metabolism
N-Acetyl-5-Aminosalicylic Acid	HMDB0060602	3.63013	1.81e-58	25.954	1.2987	0.699356	0.986858	Others
Asp Val Ser	16652	3.61445	5.19e-08	46.0574	4.18327	3.60055	0.764893	Amino acid metabolism
Xanthosine	3408	3.52858	0.000195774	22.3648	1.01242	0.982805	0.987461	Nucleoside metabolism
5-Aminopentanamide	HMDB0012176	3.30603	1.8e-20	19.0504	0.84869	0.830486	0.9411	Amino acid metabolism
Lysope(16:1(9Z)/0:0)	62290	3.08801	1.43e-51	16.7732	1.17427	0.952708	1.14492	Fatty acid metabolism
Fenofibric Acid	2683	3.0496	0.000128833	30.4454	1.80355	1.34122	1.11042	Others
3'-N-Acetylneuraminyl-N-Acetyllactosamine	58470	3.019	5.47e-63	16.7503	0.947096	0.945872	1.06054	Carbohydrate metabolism
Imidazolepropionic Acid	HMDB0002271	2.94534	3.85e-34	18.0621	1.07005	0.966552	1.06837	Others
L-Histidine	HMDB0000177	2.86193	9.96e-40	14.0069	1.30194	1.01765	0.877133	Amino acid metabolism
7-Dehydrocholesterol	3902	2.83026	2.14e-50	12.9427	0.985504	0.964715	0.931528	Other lipid-like molecules metabolism
Decanoylcarnitine	HMDB0000651	2.79399	2.46e-20	13.6431	0.895137	0.88842	0.980221	Fatty acid metabolism
Eujambolin	HMDB0037970	2.762	8.7e-25	13.2441	0.94709	0.981519	1.07765	Carbohydrate metabolism
D-Arabinose 5-Phosphate	62459	2.72479	2.86e-22	11.763	0.660808	0.987205	1.13954	Carbohydrate metabolism
Thelephoric Acid	HMDB0240547	2.70708	1.83e-07	32.9017	1.83263	1.13728	0.91932	Other organic acids
His Asp Tyr Lys	152667	2.69601	4.8e-35	12.5909	1.22494	1.07531	0.993883	Amino acid metabolism
Lysopc(15:0)	HMDB0010381	2.69252	1.31e-53	12.873	1.52998	1.05081	0.863744	Fatty acid metabolism
Lys Pro Asn	15889	2.50476	1.45e-13	30.6395	2.05084	1.89624	0.856753	Amino acid metabolism
Lysope(18:2(9Z,12Z)/0:0)	HMDB0011507	2.32241	7.77e-44	10.5863	2.08266	0.832501	1.04707	Fatty acid metabolism
Hypoxanthine	83	2.28118	1.28e-17	8.43314	0.844272	0.891684	0.850703	Nucleoside metabolism
N-(1-Deoxy-1-Fructosyl)Threonine	HMDB0037843	2.27792	1.49e-19	13.6135	4.24248	1.2896	0.544782	Carbohydrate metabolism
Glucosylgalactosyl Hydroxylysine	HMDB0000585	2.27419	2.08e-50	8.46616	1.0784	0.846404	0.947989	Fatty acid metabolism
Kynurenic Acid	HMDB0000715	2.21216	2.36e-84	7.77512	0.916689	0.874916	0.890097	Amino acid metabolism
Thiamine	229	2.18764	1.12e-29	8.8033	0.829269	0.822556	0.886493	Nucleoside metabolism
N-Acetyl-L-Histidine	44784	2.18287	1.31e-63	7.71723	1.00828	0.78265	0.970108	Amino acid metabolism
Niacinamide	HMDB0001406	2.18001	8.09e-23	9.45335	0.942776	1.11159	1.14891	Others
3'-Hydroxy-T2-Triol	HMDB0034575	2.11362	3.78e-12	14.5688	2.1722	1.70994	1.31741	Carbohydrate metabolism
Taurine	HMDB0000251	2.09978	5.65e-24	8.96055	1.83541	0.729597	0.951755	Other organic acids
1-O-Alpha-D-Glucopyranosyl-D-Mannitol	HMDB0029911	-2.0805	1.12e-06	0.0116238	0.00493488	3.61245	6.1642	Fatty acid metabolism
3-Deoxyfructose	HMDB0005876	-2.13345	4.15e-05	0.381918	0.417748	4.73355	9.9614	Fatty acid metabolism
Vomifoliol 9-[Glucosyl-(1->4)-Xylosyl-(1->6)-Glucoside]	HMDB0038449	-2.15341	0.000114287	0.296977	0.248524	4.93185	9.05421	Carbohydrate metabolism
3,4,5-Trihydroxy-6-[(2-Methylpropanoyl)Oxy]Oxane-2-Carboxylic Acid	HMDB0034681	-2.18658	1.12e-05	0.110316	0.103532	4.89237	7.10155	Glycoside metabolism
Methyl Furfuracrylate	HMDB0032399	-2.26914	4.78e-05	0.449192	0.695383	9.35884	7.81453	Fatty acid metabolism
D-Altro-D-Manno-Heptose	HMDB0029952	-2.31234	2.97e-05	0.302363	0.278061	6.03964	10.0018	Carbohydrate metabolism
L-Beta-Aspartyl-L-Glycine	HMDB0011165	-2.36984	0.000109485	0.365203	7.24612	9.974	0.969243	Amino acid metabolism
D-Erythro-L-Galacto-Nonulose	HMDB0029955	-2.40101	1.9e-06	0.0266149	0.0485819	4.72899	8.41644	Carbohydrate metabolism
Vestitone 7-Glucoside	HMDB0033012	-2.48275	2.36e-06	0.0628948	0.0546303	5.164	9.52349	Glycoside metabolism
Asn Leu His	22029	-2.48291	1.85e-05	0.442219	0.488365	9.49678	11.0924	Amino acid metabolism
(2S,3R,4S,5S,6R)-2-[3-Hydroxy-5-[2-(3-Hydroxy-4-Methoxyphenyl)Ethenyl]Phenoxy]-6-(Hydroxymethyl)Oxane-3,4,5-Triol	HMDB0242526	-2.59886	0.000116654	0.294395	0.305315	9.30929	10.8011	Glycoside metabolism
5-O-A-L-Arabinofuranosyl-L-Arabinose	HMDB0038880	-2.73048	3.78e-05	0.210894	0.208679	9.65426	11.1325	Carbohydrate metabolism
N-Carbamoylglutamic Acid	HMDB0062795	-3.44955	0.000865095	0.608341	18.9442	30.0015	0.806736	Amino acid metabolism
Carglumic Acid	HMDB0015673	-4.77749	9.26e-05	0.140907	40.5017	49.7052	0.836003	Other lipid-like molecules metabolism
