# Supplementary material for: Human Umbilical Cord Plasma Metabolomics Uncover Potential Metabolites for Combating Aging
Source: Aging Cell. 2025 Nov 26;25(1):e70295. doi: 10.1111/acel.70295 (PMC12740092; doi:10.1111/acel.70295)
Supplement: Supplementary file 7 — Table S7: acel70295‐sup‐0007‐TableS7.xlsx. [file ACEL-25-e70295-s003.xlsx]

## Sheet: Legend
Table S7. Metabolite candidates in cord blood with potential anti-aging properties, related to Figure 3A-D

## Sheet: anti-aging candidates
Metabolites	ID	log2_FC_cord_vs_adults	Age correlation	Cord_mean	Young_mean	Midlife_mean	Elderly_mean	Classification	Functional group
N-Acetyl-L-Histidine	44784	2.18287	-0.375973	7.71723	1.00828	0.78265	0.970108	1	DNA damage
Phentolamine	HMDB0014830	1.23886	-0.382953	5.0576	1.56976	1.53523	1.49135	1	DNA damage
Arginylglutamine	HMDB0028707	1.63334	-0.357356	5.73439	1.17615	1.03671	1.01818	1	Energy and nutrition
His Asp Tyr Lys	152667	2.69601	-0.360974	12.5909	1.22494	1.07531	0.993883	1	Energy and nutrition
Ile His	23874	1.21492	-0.668828	4.25999	2.1696	0.899084	0.744309	1	Energy and nutrition
Lys Pro Asn	15889	2.50476	-0.309296	30.6395	2.05084	1.89624	0.856753	1	Energy and nutrition
N-(1-Deoxy-1-Fructosyl)Threonine	HMDB0037843	2.27792	-0.635806	13.6135	4.24248	1.2896	0.544782	1	Energy and nutrition
N-Phosphocreatinate(2-)	HMDB0062567	1.07765	-0.739176	3.79552	2.32824	1.10965	0.396078	1	Energy and nutrition
10E,12Z-Octadecadienoic Acid	34801	1.1879	-0.511282	4.06336	2.17859	0.996541	0.508377	1	Inflammation
25-Hydroxyvitamin D3-26,23-Lactol	HMDB0060127	4.081	-0.380216	32.5471	0.795997	0.838038	0.70341	1	Inflammation
7-Dehydrocholesterol	3902	2.83026	-0.310633	12.9427	0.985504	0.964715	0.931528	1	Inflammation
Deoxycholic Acid Glycine Conjugate	HMDB0000631	1.16761	-0.356212	4.02707	1.80242	0.81907	0.983674	1	Inflammation
Glycylproline	4185	4.73448	-0.400903	54.7627	1.42094	0.941024	0.927605	1	Inflammation
Inosine	HMDB0000195	6.19626	-0.362448	156.29	1.25706	1.00045	0.989407	1	Inflammation
Lysopc(15:0)	HMDB0010381	2.69252	-0.47961	12.873	1.52998	1.05081	0.863744	1	Inflammation
Lysope(0:0/22:5(4Z,7Z,10Z,13Z,16Z))	HMDB0011494	1.2444	-0.511933	3.68677	1.36738	0.719695	0.854058	1	Inflammation
Lysope(16:1(9Z)/0:0)	62290	3.08801	-0.37497	16.7732	1.17427	0.952708	1.14492	1	Inflammation
Lysope(18:2(9Z,12Z)/0:0)	HMDB0011507	2.32241	-0.369957	10.5863	2.08266	0.832501	1.04707	1	Inflammation
Phosphocholine	3318	1.02401	-0.662545	3.0705	1.14109	1.03573	0.830463	1	Inflammation
Retinoic Acid	2277	3.7234	-0.391994	28.7186	1.19468	1.28888	1.26539	1	Inflammation
Taurocholic Acid	HMDB0000036	4.99568	-0.440074	73.0322	1.06672	0.863801	0.830231	1	Inflammation
15(R)-Hydroperoxy-Epe	HMDB0062295	1.40825	-0.31509	5.57831	2.00661	1.15864	1.27904	1	Others
16Beta-16-Hydroxy-3-Oxo-1,12-Oleanadien-28-Oic Acid	HMDB0040711	5.10058	-0.404408	71.9483	1.27711	0.988782	1.11497	1	Others
21-Deoxycortisol	7004	1.89627	-0.311119	7.44334	1.47355	1.02405	1.31041	1	Others
Mahaleboside	HMDB0032984	1.01682	-0.704804	53.025	13.5377	4.1316	0.293952	1	Others
N1,N12-Diacetylspermine	HMDB0002172	5.31043	-0.56055	74.162	1.11962	0.74408	0.822326	1	Others
5-Hydroxy-L-Tryptophan	HMDB0000472	1.03674	-0.648511	3.48481	1.88241	0.934338	0.752929	1	Oxidation stress
Allopurinol	865	1.43801	-0.347826	4.12022	0.895004	0.988789	0.785545	1	Oxidation stress
Carnosine	23724	7.53572	-0.448944	114.231	1.1232	0.758377	0.732399	1	Oxidation stress
Dide-O-Methyl-4-O-Alpha-D-Glucopyranosylsimmondsin	HMDB0038329	3.95931	-0.332831	30.4582	1.10872	1.02379	0.936057	1	Oxidation stress
Glucosylgalactosyl Hydroxylysine	HMDB0000585	2.27419	-0.441882	8.46616	1.0784	0.846404	0.947989	1	Oxidation stress
Glycerylphosphorylethanolamine	HMDB0000114	1.33024	-0.306321	3.90702	1.06775	0.865528	0.923256	1	Oxidation stress
Homo-L-Arginine	HMDB0000670	1.73523	-0.403	5.87198	0.987733	1.18813	0.879948	1	Oxidation stress
Kynurenic Acid	HMDB0000715	2.21216	-0.39329	7.77512	0.916689	0.874916	0.890097	1	Oxidation stress
L-Histidine	HMDB0000177	2.86193	-0.43364	14.0069	1.30194	1.01765	0.877133	1	Oxidation stress
N-Acetylneuraminic Acid	24101	1.91552	-0.486082	6.61656	1.27088	0.888418	0.901831	1	Oxidation stress
N-Ribosylhistidine	HMDB0002089	1.48501	-0.327322	5.02784	1.20808	1.18597	1.06714	1	Oxidation stress
Protoporphyrin Ix	HMDB0000241	5.12353	-0.474526	69.0772	1.00436	1	1.02616	1	Oxidation stress
Taurine	HMDB0000251	2.09978	-0.395657	8.96055	1.83541	0.729597	0.951755	1	Oxidation stress
1-Methyladenosine	HMDB0003331	1.07367	-0.773804	2.83643	1.16053	0.811825	0.501432	1	Proteostasis
Chondroitin D-Glucuronate	HMDB0060454	1.04413	-0.458618	3.26363	1.39133	1.08478	0.732077	1	Proteostasis
D-N-(Carboxyacetyl)Alanine	HMDB0039163	1.3308	-0.319135	4.07891	1.14942	1.06432	0.845774	1	Proteostasis
6-O-Methylguanine	64619	0.758611	-0.49373	2.35543	1.04975	0.954832	0.946364	2	DNA damage
Deoxycytidine	HMDB0000014	0.501805	-0.388697	2.42137	2.30107	1.34165	0.620763	2	DNA damage
Dl-Phenylalanine	65707	0.199836	-0.417342	1.30364	1.07098	0.961494	0.985601	2	DNA damage
L-Methionine	HMDB0000696	0.265311	-0.417438	1.43213	1.17694	0.983533	0.912821	2	DNA damage
1-Methylinosine	HMDB0002721	0.986238	-0.347144	2.75739	0.968649	0.80295	0.919705	2	Energy and nutrition
Adenosine	HMDB0000050	0.476531	-0.535689	2.89229	2.7778	1.80815	0.406672	2	Energy and nutrition
A-Ketoglutaric Acid Oxime	HMDB0002467	0.561141	-0.394296	2.18593	1.68879	1.0572	0.740764	2	Energy and nutrition
Aminohydroxybutyric Acid	44197	0.417264	-0.47824	1.6208	1.10389	0.952043	0.834131	2	Energy and nutrition
Glu Phe	23756	0.351928	-0.31379	1.6621	1.27882	0.910678	1.07127	2	Energy and nutrition
Glutamylaspartic Acid	HMDB0028815	0.514896	-0.663807	2.66741	2.24935	2.02997	0.431891	2	Energy and nutrition
Indole	286	0.228887	-0.595419	1.38438	1.1649	1.02809	0.912904	2	Energy and nutrition
L-Serine	HMDB0000187	0.173549	-0.525185	1.27592	1.18243	0.970958	0.903262	2	Energy and nutrition
L-Threonine	HMDB0000167	0.622716	-0.414922	2.87524	1.93848	1.30891	1.30992	2	Energy and nutrition
Lys Glu	23697	0.315444	-0.340329	1.54265	1.17413	0.966537	0.991353	2	Energy and nutrition
Lysopc(20:4(5Z,8Z,11Z,14Z))	HMDB0010395	0.903436	-0.364572	2.78069	0.987729	1.04864	1.02669	2	Energy and nutrition
Nipecotic Acid	44223	0.449462	-0.310154	1.63121	0.911282	0.991684	0.877412	2	Energy and nutrition
Phe Gly Ile	20268	0.290378	-0.55474	1.39759	1.11903	0.959055	0.805994	2	Energy and nutrition
Phenylalanylaspartic Acid	HMDB0028991	0.510017	-0.306794	1.95145	1.23423	0.991186	0.994929	2	Energy and nutrition
Val Arg Gly	18646	0.538002	-0.544914	2.33593	1.47627	0.887649	0.835475	2	Energy and nutrition
16,16-Dimethyl-Pga1	4122	0.366703	-0.522856	1.70799	1.61215	0.909877	0.787082	2	Inflammation
16,16-Dimethyl-Pga2	36154	0.267132	-0.378117	1.45423	1.2925	1.15762	0.672264	2	Inflammation
1-Methylhistamine	5854	0.671733	-0.489376	2.26067	1.60321	0.877217	0.669524	2	Inflammation
5-Hydroxyindoleacetic Acid	HMDB0000763	0.818048	-0.51019	2.50948	1.10495	0.926393	0.942376	2	Inflammation
6-Pentadecyl Salicylic Acid	45469	0.201207	-0.486638	1.30903	1.26064	0.921019	0.847894	2	Inflammation
7-Methylguanosine	HMDB0001107	0.42559	-0.3861	2.02026	1.60733	1.02221	1.1225	2	Inflammation
8-Iso-Pga1	HMDB0002236	0.25248	-0.426041	1.38617	1.2085	1.08198	0.722182	2	Inflammation
Ascorbic Acid-2-Sulfate	HMDB0060649	0.560184	-0.407474	2.01703	1.27436	1.12432	0.743713	2	Inflammation
Choline	56	0.732109	-0.390328	2.24665	0.961923	0.937591	0.964283	2	Inflammation
Citraconic Acid	HMDB0000634	0.384234	-0.40417	1.71593	1.34692	0.989115	0.91111	2	Inflammation
Dl-Tryptophan	65534	0.276104	-0.582194	1.41113	1.10046	1.00135	0.873471	2	Inflammation
L-Arginine	13	0.395808	-0.307902	1.63538	1.05147	0.96095	0.997556	2	Inflammation
L-Kynurenine	HMDB0000684	0.737856	-0.4728	2.32692	1.08443	0.93166	0.970154	2	Inflammation
L-Nil	62970	0.77216	-0.351946	2.28487	1.14994	0.672927	0.830625	2	Inflammation
Lysopc(16:1(9Z)/0:0)	HMDB0010383	0.571774	-0.416957	1.92283	1.02188	0.900202	0.978182	2	Inflammation
Lysopc(20:3(5Z,8Z,11Z))	HMDB0010393	0.796209	-0.464747	2.30379	0.994054	0.831901	0.883129	2	Inflammation
Lysope(0:0/20:4(5Z,8Z,11Z,14Z))	HMDB0011487	0.924069	-0.472312	2.76586	1.12398	0.875509	0.956892	2	Inflammation
Lysope(20:4(8Z,11Z,14Z,17Z)/0:0)	HMDB0011518	0.901235	-0.472895	2.58668	1.08878	0.765581	0.909685	2	Inflammation
Lysope(22:5(4Z,7Z,10Z,13Z,16Z)/0:0)	HMDB0011524	0.767261	-0.373701	2.51501	1.3806	0.866992	0.953205	2	Inflammation
Nε-Acetyl-L-Lysine	63103	0.488899	-0.438501	1.93288	1.42598	0.954915	0.894346	2	Inflammation
Pe(16:0/0:0)	40776	0.491574	-0.428916	1.77756	1.24323	0.845178	0.84266	2	Inflammation
Prolyl-Valine	HMDB0029030	0.895238	-0.385676	3.01127	1.30028	1.31106	0.861121	2	Inflammation
Ps(15:0/16:0)	HMDB0112281	0.446949	-0.371461	2.15031	1.89088	1.04753	1.00439	2	Inflammation
Sulfisomidine	HMDB0258586	0.10165	-0.489428	1.1386	1.00405	0.999379	0.976058	2	Inflammation
Trans-Cinnamic Acid	HMDB0000930	0.327502	-0.475009	1.51851	1.09389	0.967195	0.961468	2	Inflammation
(+)-2,3-Dihydro-3-Methyl-1H-Pyrrole	HMDB0033529	0.315337	-0.349718	1.64432	1.2052	1.21277	0.861004	2	Others
(3E,5Z)-1,3,5-Heptatriene	HMDB0061889	0.254405	-0.309508	1.38051	1.08977	0.954251	0.944538	2	Others
1-(1,2,3,4,5-Pentahydroxypent-1-Yl)-1,2,3,4-Tetrahydro-Beta-Carboline-3-Carboxylate	HMDB0012492	0.396472	-0.564832	1.86824	1.81671	1.04201	0.689044	2	Others
13-Nor-6-Eremophilene-8,11-Dione	HMDB0037606	0.540265	-0.638828	1.91008	1.25693	1.06599	0.684635	2	Others
15-Keto Iloprost	45135	0.979644	-0.382513	2.96756	1.22222	0.862408	0.954785	2	Others
1-Methylguanine	3778	0.193987	-0.353139	1.358	1.28214	1.03358	0.871953	2	Others
2-Hydroxyadipic Acid	HMDB0000321	0.334623	-0.630035	1.86663	1.83017	1.26601	0.430135	2	Others
4-Phenyl-2-Butanol	HMDB0031613	0.159265	-0.432816	1.19861	1.08162	1.01487	0.811835	2	Others
5Β-Cholanic Acid-3Α, 12Α-Diol N-(2-Sulphoethyl)-Amide	44688	0.670918	-0.474965	8.43982	2.09663	0.806523	0.837023	2	Others
6-[4-(2-Carboxyethyl)Phenoxy]-3,4,5-Trihydroxyoxane-2-Carboxylic Acid	HMDB0125169	0.670193	-0.349353	2.24202	1.48996	0.826687	0.802968	2	Others
A-L-Threo-4-Hex-4-Enopyranuronosyl-D-Galacturonic Acid	HMDB0039720	0.593113	-0.574126	2.47925	1.96091	1.29911	0.670179	2	Others
Diethyltoluamide	HMDB0250930	0.547969	-0.397969	1.89348	1.01305	0.995208	0.929567	2	Others
Imidazolelactic Acid	HMDB0002320	0.410633	-0.310709	1.84843	1.37608	1.16656	0.889804	2	Others
Mesylate	HMDB0240280	0.553904	-0.32526	1.90176	1.02689	0.959949	0.943814	2	Others
N-(1-Deoxy-1-Fructosyl)Histidine	HMDB0037839	0.566115	-0.501439	3.4811	2.98451	1.60363	0.676496	2	Others
N-(1-Deoxy-1-Fructosyl)Methionine	HMDB0037841	0.34471	-0.596049	2.98637	2.90884	1.6843	0.462845	2	Others
N-(1-Deoxy-1-Fructosyl)Tyrosine	HMDB0037845	0.858635	-0.619722	3.93354	3.30337	1.2637	0.621466	2	Others
Trans-2-Hexenedioic Acid	HMDB0013311	0.325573	-0.620356	1.76808	1.74717	1.21359	0.424237	2	Others
Xi-2,3-Dihydro-2-Oxo-1H-Indole-3-Acetic Acid	HMDB0035514	0.878524	-0.439917	2.61648	1.04282	0.904972	0.954744	2	Others
3-Methylindole	HMDB0000466	0.323588	-0.50934	1.52245	1.16397	1.00717	0.878256	2	Oxidation stress
4-Aminobenzoyl-(Beta)-Alanine	HMDB0060757	0.817935	-0.442836	2.4524	1.0188	0.901588	0.955783	2	Oxidation stress
4-Formyl Indole	96392	0.270095	-0.588822	1.39814	1.09527	0.997814	0.874781	2	Oxidation stress
4-O-Caffeoylshikimic Acid	HMDB0033997	0.754483	-0.364295	2.893	2.01188	1.0521	0.870592	2	Oxidation stress
Cis-5-Dodecenoic Acid	34891	0.980739	-0.365514	4.48139	3.07545	1.12685	1.15192	2	Oxidation stress
D-Tryptophan	HMDB0013609	0.207203	-0.556717	1.33793	1.13399	1.02373	0.919552	2	Oxidation stress
L-Glutamine	HMDB0000641	0.0697777	-0.39962	1.12149	1.11179	0.983555	0.970146	2	Oxidation stress
L-Pipecolic Acid	HMDB0000716	0.515073	-0.496195	1.8456	1.03367	0.998822	0.941898	2	Oxidation stress
N6-Carbamoyl-Dl-Lysine	85017	0.833962	-0.3173	2.59415	1.17315	0.901281	0.977	2	Oxidation stress
N-Acetylisoputreanine	HMDB0094713	0.940452	-0.377008	2.77131	1.15984	0.946644	0.792111	2	Oxidation stress
Racemethionine	HMDB0033951	0.17638	-0.420858	1.39218	1.35578	0.997933	0.939579	2	Oxidation stress
S-Adenosylmethionine	3289	0.850361	-0.431729	2.53734	1.04125	0.912871	0.933107	2	Oxidation stress
Uridine	HMDB0000296	0.135274	-0.364869	1.1827	1.13946	0.967198	0.857906	2	Oxidation stress
1-[(5-Amino-5-Carboxypentyl)Amino]-1-Deoxyfructose	HMDB0034879	0.953185	-0.620322	3.08037	1.75723	0.954755	0.621266	2	Proteostasis
1-Aminocyclopropane-1-Carboxylic Acid	6029	0.841595	-0.626264	2.61969	1.19622	0.976284	0.890093	2	Proteostasis
3-Ketosphinganine	3428	0.56267	-0.384553	1.8736	1.15973	0.881526	0.799014	2	Proteostasis
4-Ethynylaniline	4113	0.410328	-0.544615	1.66367	1.14697	0.995941	0.872324	2	Proteostasis
Allothreonine	3245	0.895423	-0.638819	2.77403	1.20962	0.984926	0.895105	2	Proteostasis
Benzaldehyde	HMDB0006115	0.222796	-0.340729	1.35437	1.11137	0.974304	0.968287	2	Proteostasis
D-Lysine	HMDB0003405	0.479152	-0.504985	1.77499	1.03219	0.998516	0.942316	2	Proteostasis
Glutamylglycine	HMDB0028819	0.719378	-0.369057	2.59109	1.44524	1.19791	0.904504	2	Proteostasis
Hydrogen Phosphate	HMDB0000973	0.576536	-0.599488	1.96451	1.27338	0.943389	0.751748	2	Proteostasis
L-Lysine	HMDB0000182	0.451183	-0.373303	1.65295	0.922956	0.961642	0.936558	2	Proteostasis
N-Methylglutamic Acid	44791	0.983984	-0.490119	3.19411	1.45566	1.08655	0.824774	2	Proteostasis
(R)-4-((3S,5R,8R,9S,10S,13R,14S,17R)-3-Hydroxy-4,4,10,13,14-Pentamethyl-7,11-Dioxohexadecahydro-1H-Cyclopenta[A]Phenanthren-17-Yl)Pentanoic Acid	96289	1.23022	-0.242122	3.68691	0.902208	0.963935	1.05502	3	DNA damage
3-Aminobenzamide	44363	1.45794	-0.278183	4.33657	0.872708	1.01289	0.940972	3	DNA damage
Thiamine	229	2.18764	-0.167489	8.8033	0.829269	0.822556	0.886493	3	DNA damage
Thyroxine	HMDB0000248	1.20904	-0.277913	6.9901	4.34743	2.17159	0.881034	3	DNA damage
4-Aminohippuric Acid	HMDB0001867	1.40983	-0.218241	4.59847	0.985846	0.945466	0.979435	3	Energy and nutrition
6,8-Dihydroxypurine	HMDB0001182	1.78692	-0.188418	6.77499	1.05955	1.48346	1.21311	3	Energy and nutrition
Asp Val Ser	16652	3.61445	-0.245189	46.0574	4.18327	3.60055	0.764893	3	Energy and nutrition
Lysyl-Alanine	HMDB0028944	1.65947	-0.213349	6.63105	1.58384	1.17117	1.06498	3	Energy and nutrition
N-Acetyl-Alpha-D-Glucosamine 1-Phosphate	384	1.61376	-0.175158	5.66064	1.25444	1.20184	1.074	3	Energy and nutrition
Oxoglutaric Acid	HMDB0000208	1.26263	-0.254947	6.69043	1.71971	1.24832	0.928865	3	Energy and nutrition
(R)-2-Hydroxy-2H-1,4-Benzoxazin-3(4H)-One	HMDB0038318	1.04573	-0.178143	3.75809	1.50603	1.06284	1.02567	3	Inflammation
5′-Deoxy-5′-<Wbr>(Methylthio)Adenosine	3425	1.0382	-0.231978	3.13702	1.01158	1.07859	0.953155	3	Inflammation
5-Hydroxy-N-Formylkynurenine	HMDB0004086	1.27682	-0.264143	4.8435	1.84932	1.11987	1.07322	3	Inflammation
7-Dehydrodesmosterol	HMDB0003896	4.54888	-0.223557	49.8189	1.24835	0.996023	0.982049	3	Inflammation
Cortexolone	HMDB0000015	1.05078	-0.226811	3.9288	1.19676	0.84736	0.88038	3	Inflammation
Hypoxanthine	HMDB0000157	2.28118	-0.222975	8.43314	0.844272	0.891684	0.850703	3	Inflammation
Isolimonic Acid	HMDB0038170	1.40066	-0.247467	7.37233	2.78925	1.72674	1.054	3	Inflammation
Lysope(0:0/22:6(4Z,7Z,10Z,13Z,16Z,19Z))	HMDB0011496	1.30284	-0.18462	5.55203	2.1412	1.43655	1.3975	3	Inflammation
Lysope(20:5(5Z,8Z,11Z,14Z,17Z)/0:0)	HMDB0011519	1.05339	-0.286589	8.42079	2.38498	1.49581	1.11003	3	Inflammation
Lysope(22:6(4Z,7Z,10Z,13Z,16Z,19Z)/0:0)	HMDB0011526	1.26464	-0.242236	3.59587	0.835809	0.920805	0.980558	3	Inflammation
N1-Acetylspermidine	3323	1.21752	-0.224043	3.56593	0.931159	0.92296	1.03566	3	Inflammation
N-Acetyl-5-Aminosalicylic Acid	HMDB0060602	3.63013	-0.253855	25.954	1.2987	0.699356	0.986858	3	Inflammation
Pi(18:0/20:4(5Z,8Z,11Z,14Z))	HMDB0009815	1.06469	-0.189639	3.83951	1.97799	1.04868	0.925363	3	Inflammation
Riboflavin (Vitamin B2)	233	1.67008	-0.155919	9.66877	3.4268	1.2784	1.20678	3	Inflammation
Tyrosyl-Lysine	HMDB0029110	1.44803	-0.17874	5.47879	1.35054	1.11783	1.17328	3	Inflammation
Eujambolin	HMDB0037970	2.762	-0.251428	13.2441	0.94709	0.981519	1.07765	3	Others
Ketoprofen	HMDB0015144	1.21248	-0.158837	4.83001	1.32292	1.27058	1.03016	3	Others
3'-N-Acetylneuraminyl-N-Acetyllactosamine	58470	3.019	-0.194419	16.7503	0.947096	0.945872	1.06054	3	Oxidation stress
Adma	6891	1.36415	-0.252725	5.98652	2.78743	0.931279	0.928003	3	Oxidation stress
Imidazolepropionic Acid	HMDB0002271	2.94534	-0.203371	18.0621	1.07005	0.966552	1.06837	3	Oxidation stress
N-Acetylaspartate	3769	1.20003	-0.295087	3.75391	1.16589	1.15863	0.88475	3	Oxidation stress
Niacinamide	HMDB0001406	2.18001	-0.260445	9.45335	0.942776	1.11159	1.14891	3	Oxidation stress
Retinaldehyde	2276	5.109	-0.209083	71.4881	1.13919	0.958964	0.934277	3	Oxidation stress
Ritalinic Acid	HMDB0042008	6.50416	-0.23064	176.077	1.0182	0.87601	0.877146	3	Oxidation stress
Xanthine	HMDB0000292	1.67694	-0.167452	5.84344	1.09694	1.14561	1.17746	3	Oxidation stress
Glycyl-Gamma-Glutamate	HMDB0028855	1.65383	-0.235239	6.75628	1.48479	1.31283	1.30325	3	Proteostasis
2-(3-Hydroxy-1H-Indol-2-Yl)Acetic Acid	HMDB0257584	0.453058	-0.200696	1.68484	0.925954	0.944823	1.01241	4	DNA damage
Imidazole-4-Acetaldehyde	HMDB0003905	0.391635	-0.262092	1.80251	1.3522	0.976779	1.08339	4	DNA damage
Adenine	HMDB0000034	0.51453	-0.220048	2.30941	1.91384	0.932643	1.11344	4	Energy and nutrition
Leucyl-Tryptophan	HMDB0028940	0.328499	-0.222638	1.57915	1.05998	1.0697	1.03225	4	Energy and nutrition
Phe Glu	23833	0.270512	-0.298939	1.42248	1.09755	0.901705	1.02713	4	Energy and nutrition
Phenylalanylphenylalanine	HMDB0013302	0.635551	-0.203043	3.98907	2.5845	2.01774	2.03829	4	Energy and nutrition
Threonic Acid	HMDB0000943	0.310551	-0.236057	1.44776	0.996655	0.974127	0.950736	4	Energy and nutrition
Tryptophyl-Glutamate	HMDB0029082	0.255758	-0.275226	1.38783	1.04136	0.96011	0.998988	4	Energy and nutrition
2,2'-(3-Methylcyclohexane-1,1-Diyl)Diacetic Acid	96295	0.923173	-0.23107	3.3492	1.62876	1.19321	1.06424	4	Inflammation
2,3-Dinor Prostaglandin E1	45460	0.610401	-0.230289	2.34867	1.21088	1.25531	1.11439	4	Inflammation
6-Methoxymellein	HMDB0038510	0.301471	-0.208969	1.48303	1.04175	0.925583	1.07748	4	Inflammation
Arachidonic Acid	HMDB0001043	0.38747	-0.233929	1.67597	1.28425	0.929036	0.927781	4	Inflammation
Diglykokoll	34481	0.543609	-0.231443	1.98411	1.06279	1.17788	0.838381	4	Inflammation
Dl-2-Hydroxy Stearic Acid	35432	0.533207	-0.243397	1.8566	0.956408	0.984106	0.981074	4	Inflammation
Indoleacetic Acid	HMDB0000197	0.243472	-0.260717	1.47145	1.20534	1.03759	1.022	4	Inflammation
Kynurenine	72	0.736582	-0.233804	2.3143	1.00901	0.980058	0.978597	4	Inflammation
L-Aspartic Acid	15	0.372721	-0.184573	1.66174	1.09392	1.20897	0.864942	4	Inflammation
Lysopc(22:4(7Z,10Z,13Z,16Z))	HMDB0010401	0.441371	-0.276858	2.06045	1.46248	1.44914	0.853332	4	Inflammation
Lysopc(22:6(4Z,7Z,10Z,13Z,16Z,19Z))	HMDB0010404	0.445089	-0.25216	1.64343	0.89792	0.964102	0.962358	4	Inflammation
Lysope(0:0/20:3(5Z,8Z,11Z))	HMDB0011485	0.773055	-0.25515	2.35804	1.03879	0.791494	1.06609	4	Inflammation
N,N-Diethylbenzeneacetamide	HMDB0032635	0.695932	-0.223259	2.38543	0.985713	1.29135	0.99078	4	Inflammation
N-Acetylgalactosamine	HMDB0000212	0.529685	-0.283003	1.9319	1.07817	1.1106	0.904843	4	Inflammation
Pe(17:0/0:0)	77696	0.298624	-0.202536	1.58867	1.54999	0.804822	0.966576	4	Inflammation
Pgpc	45374	0.439923	-0.261792	2.58983	1.73451	0.978732	0.890328	4	Inflammation
Ps(18:4(6Z,9Z,12Z,15Z)/22:0)	HMDB0112504	0.303321	-0.233949	1.62459	1.30606	1.12946	0.948251	4	Inflammation
Sebacic Acid	HMDB0000792	0.510324	-0.242166	2.31021	1.48549	1.39374	1.09541	4	Inflammation
Tetranor-Pgdm Lactone	96507	0.823959	-0.155572	2.98006	1.44242	0.979337	1.02577	4	Inflammation
Trans-4-Hydroxy-L-Proline	257	0.232481	-0.238545	1.38176	1.0125	1.22147	0.847618	4	Inflammation
(25S)-5Beta-Spirostan-3Beta-Ol	57758	5.93201	-0.483942	142.768	2.24813	1.03249	0.798599	4	Inflammation
(±)-2-Methylthiazolidine	HMDB0031682	0.222705	-0.205654	1.25122	1.0195	0.92843	0.84116	4	Others
Benzeneacetamide-4-O-Sulphate	HMDB0059994	0.409226	-0.161599	2.331	1.99167	1.46717	1.07422	4	Others
Ethyl Hydrogen Sulfate	HMDB0031233	0.523583	-0.243516	1.82207	0.981083	0.910741	0.997932	4	Others
Ionene	265058	0.0811328	-0.237907	1.12236	1.00332	1.00024	1.01529	4	Others
L-3-Aminodihydro-2(3H)-Furanone	HMDB0029387	0.102293	-0.238417	1.20084	1.09724	1.07031	0.983823	4	Others
N-(1-Deoxy-1-Fructosyl)Serine	HMDB0037842	0.881174	-0.266693	2.65893	1.01568	0.943251	1.00113	4	Others
1,7-Dimethylguanosine	HMDB0001961	1.48669	-0.44289	4.77537	1.40994	0.798119	0.980245	4	Others
3,4-Dihydroxyphenyl Ethanol	58314	0.0825201	-0.239847	1.10124	0.971309	1.02963	0.952108	4	Oxidation stress
5,6-Dihydrouridine	HMDB0000497	0.779235	-0.196126	3.47911	2.17646	1.2264	1.43619	4	Oxidation stress
Dihydrouracil	HMDB0000076	0.320893	-0.1783	1.64157	1.24736	0.966819	1.13235	4	Oxidation stress
Glycerophosphocholine	HMDB0000086	0.330808	-0.271852	1.70299	1.5983	0.873985	0.98257	4	Oxidation stress
L-Glyceric Acid	HMDB0006372	0.194698	-0.165522	1.37053	1.18502	0.94758	1.0831	4	Oxidation stress
L-Phenylalanine	HMDB0000159	0.151538	-0.273706	1.36859	1.36177	1.06537	0.973932	4	Oxidation stress
6-Methylmercaptopurine	504	0.36488	-0.176582	1.66477	1.00861	1.15598	1.04224	4	Proteostasis
Creatine	HMDB0000064	0.437718	-0.212823	1.68338	1.0143	1.00511	0.924566	4	Proteostasis
Hydroxyprolyl-Lysine	HMDB0028868	0.773118	-0.291331	2.6067	1.49496	1.07858	0.764264	4	Proteostasis
Succinyladenosine	HMDB0000912	0.553105	-0.256728	1.86185	0.886089	0.941501	1.02283	4	Proteostasis
