# Supplementary material for: Human Umbilical Cord Plasma Metabolomics Uncover Potential Metabolites for Combating Aging
Source: Aging Cell. 2025 Nov 26;25(1):e70295. doi: 10.1111/acel.70295 (PMC12740092; doi:10.1111/acel.70295)
Supplement: Supplementary file 8 — Table S8: acel70295‐sup‐0008‐TableS8.xlsx. [file ACEL-25-e70295-s006.xlsx]

## Sheet: Legend
Table S8. Pathway analysis of metabolite candidates in cord blood with potential anti-aging properties. related to Figure 3A

## Sheet: Pathway_anti-aging candidates
KEGG pathway	FDR	Impact	Metabolites
Arginine and proline metabolism	3.0096e-47	0.16977	S-Adenosylmethionine;L-Arginine;Creatine;Trans-4-Hydroxy-L-Proline
Lysine degradation	7.7579e-47	0	Oxoglutaric Acid;L-Lysine;L-Pipecolic Acid;D-Lysine;N6-Acetyl-L-Lysine;
Cysteine and methionine metabolism	5.6269e-40	0.17901	S-Adenosylmethionine;L-Aspartic Acid;L-Serine;L-Methionine;1-Aminocyclopropane-1-Carboxylic Acid
Biotin metabolism	5.7941e-39	0	L-Lysine
Histidine metabolism	1.242e-25	0.45081	Oxoglutaric Acid;L-Aspartic Acid;L-Histidine;Carnosine;1-Methylhistamine;Imidazole-4-Acetaldehyde;Imidazolepropionic Acid
beta-Alanine metabolism	1.242e-25	0.11194	L-Aspartic Acid;L-Histidine;Carnosine;Dihydrouracil
Thiamine metabolism	2.4e-25	0	Thiamine
Steroid hormone biosynthesis	4.2662e-21	0.03735	Cortexolone;21-Deoxycortisol
Retinol metabolism	3.9267e-17	0.45876	Retinaldehyde;Retinoic Acid
Taurine and hypotaurine metabolism	8.1082e-17	0.42857	Oxoglutaric Acid;Taurine
Primary bile acid biosynthesis	8.1082e-17	0.01563	Taurine;Taurocholic Acid
Nicotinate and nicotinamide metabolism	3.177e-16	0.1943	Niacinamide
Glycerophospholipid metabolism	1.4275e-15	0.12622	L-Serine;Choline;Phosphocholine;Glycerophosphocholine;Glycerylphosphorylethanolamine
Steroid biosynthesis	6.3536e-15	0.0519	7-Dehydrocholesterol;7-Dehydrodesmosterol
Ether lipid metabolism	6.3536e-15	0	Glycerophosphocholine
Sphingolipid metabolism	3.177e-11	0.0369	L-Serine;3-Ketosphinganine
Tryptophan metabolism	1.2884e-10	0.27802	Kynurenine;Indole;5-Hydroxy-L-Tryptophan;Indoleacetic Acid;Kynurenic Acid;5-Hydroxyindoleacetic Acid;5-Hydroxy-N-Formylkynurenine;3-Methylindole
Porphyrin metabolism	4.131e-10	0.09006	L-Threonine;L-Kynurenine;Protoporphyrin Ix
Amino sugar and nucleotide sugar metabolism	1.5084e-09	0.00939	N-Acetylgalactosamine;N-Acetyl-Alpha-D-Glucosamine 1-Phosphate
Purine metabolism	3.6138e-07	0.0508	L-Glutamine;Adenine;Adenosine;Hypoxanthine;Inosine;Xanthine
Pantothenate and CoA biosynthesis	8.9465e-07	0.02721	L-Aspartic Acid;Dihydrouracil
D-Amino acid metabolism	4.8456e-06	0	Oxoglutaric Acid;L-Lysine;L-Aspartic Acid;L-Arginine;L-Glutamine;L-Serine;L-Methionine;L-Phenylalanine;L-Histidine;L-Threonine;D-Lysine;Trans-4-Hydroxy-L-Proline;2-Hydroxyadipic Acid
Glyoxylate and dicarboxylate metabolism	5.3541e-06	0.04233	Oxoglutaric Acid;L-Glutamine;L-Serine
Biosynthesis of unsaturated fatty acids	4.7732e-05	0	Arachidonic Acid
Drug metabolism - other enzymes	0.00026829	0.00272	6-Methylmercaptopurine
Glycine, serine and threonine metabolism	0.00029841	0.21459	L-Aspartic Acid;L-Serine;Choline;L-Threonine;Creatine
Nitrogen metabolism	0.0037207	0	L-Glutamine
Pyrimidine metabolism	0.012828	0.0681	L-Glutamine;Uridine;Dihydrouracil;Deoxycytidine
Alanine, aspartate and glutamate metabolism	0.014473	0.47196	Oxoglutaric Acid;L-Aspartic Acid;L-Glutamine;N-Acetylaspartate
Valine, leucine and isoleucine biosynthesis	0.016041	0	L-Threonine;Citraconic Acid
Arginine biosynthesis	0.032926	0.07614	Oxoglutaric Acid;L-Aspartic Acid;L-Arginine;L-Glutamine
Citrate cycle (TCA cycle)	0.033363	0.05856	Oxoglutaric Acid
Butanoate metabolism	0.033363	0	Oxoglutaric Acid
Lipoic acid metabolism	0.033363	0	Oxoglutaric Acid
