# Supplementary material for: Human Umbilical Cord Plasma Metabolomics Uncover Potential Metabolites for Combating Aging
Source: Aging Cell. 2025 Nov 26;25(1):e70295. doi: 10.1111/acel.70295 (PMC12740092; doi:10.1111/acel.70295)
Supplement: Supplementary file 9 — Table S9: acel70295‐sup‐0009‐TableS9.xlsx. [file ACEL-25-e70295-s008.xlsx]

## Sheet: Legend
Table S9. Metabolite candidates with potential pro-aging properties, related to supplementary Figure S1A

## Sheet: Metab_pro-aging candidates
Metabolites	ID	Age correlation	Log2_FC_adults_vs_cord
N-Methyl-1-Deoxynojirimycin	HMDB0035360	0.437722	3.08751
2-Methyl-3-Oxopropanoic Acid	HMDB0001172	0.689796	1.03872
D-1,5-Anhydrofructose	HMDB0041561	0.37174	0.303732
L-Ribulose	HMDB0003371	0.650018	0.689529
Asparaginyl-Proline	HMDB0028739	0.193451	1.07912
Hydroxytyrosol 4'-Glucuronide	HMDB0240531	0.411951	1.66725
Dulcitol	4179	0.672365	4.98828
L-Fucose	HMDB0000174	0.595247	5.14542
Rose Oxide (Cis)	HMDB0304731	0.504116	4.10756
5-O-A-L-Arabinofuranosyl-L-Arabinose	HMDB0038880	0.39867	5.06025
7-Hydroxyolanzapine	HMDB0060958	0.607738	6.40977
D-Apiose	HMDB0029941	0.307135	0.460644
Glutaconic Acid	HMDB0000620	0.436621	0.934216
Gluconolactone	HMDB0000150	0.533793	1.25875
D-Xylono-1,5-Lactone	HMDB0011676	0.33783	0.691636
D-Altro-D-Manno-Heptose	HMDB0029952	0.456693	4.17684
Linusitamarin	HMDB0040865	0.514185	2.20488
Pinostrobin 5-Glucoside	HMDB0040503	0.526798	3.15137
Lys-Phe-Oh	65014	0.314212	2.2774
Nopalinic Acid	HMDB0029437	0.301365	3.89708
Bisindolylmaleimide Ix	HMDB0257262	0.616133	2.8388
Trans-Piceid	HMDB0030564	0.379415	2.37146
D-Glyceraldehyde 3-Phosphate	HMDB0001112	0.246271	0.781629
Vestitone 7-Glucoside	HMDB0033012	0.647365	6.29577
Equol 4'-O-Glucuronide	HMDB0041731	0.718328	3.81114
D-Erythro-L-Galacto-Nonulose	HMDB0029955	0.637308	7.37642
Hydroquinone	HMDB0002434	0.27462	1.22922
Phenyllactic Acid	34529	0.383426	1.25736
2-Methylglutaric Acid	HMDB0000422	0.524023	1.32864
Eszopiclone	HMDB0014546	0.329407	1.51469
Methyl-4-Hydroxybenzoate	84978	0.332422	2.53933
Ribonolactone	HMDB0001900	0.450483	1.94464
(S)-A-Amino-2,5-Dihydro-5-Oxo-4-Isoxazolepropanoic Acid N2-Glucoside	HMDB0029404	0.42683	1.02113
2-Pentendioate	HMDB0061185	0.310364	0.425494
Ethyl-P-Coumarate	84964	0.461885	1.15014
6-[3-(Carboxymethyl)Phenoxy]-3,4,5-Trihydroxyoxane-2-Carboxylic Acid	HMDB0125161	0.233249	1.90038
3-Hydroxyadipic Acid 3,6-Lactone	HMDB0029171	0.370584	1.59665
3-Aminosalicylic Acid	HMDB0001972	0.381068	2.15726
Ethylmalonic Acid	HMDB0000622	0.394525	2.6454
Acetyl-Dl-Leucine	73549	0.187242	1.87518
Succinic Acid	HMDB0000254	0.63765	2.22463
Ala-Hophe-Oh	65341	0.425405	0.53354
Methacholine	43545	0.276747	0.894618
Acetylcholine	57	0.156646	0.849348
Glu Gln	23922	0.294043	1.00828
Pro Ile Lys	22672	0.294192	0.449705
Asn Leu His	22029	0.428371	3.99732
Nα-Acetyl-L-Arginine	58241	0.276684	0.563588
(3S)-3,6-Diaminohexanoate	HMDB0012114	0.260396	1.16677
Argininic Acid	HMDB0003148	0.37766	0.911642
Val Ala	23707	0.364612	1.8608
Guanidinosuccinic Acid	HMDB0003157	0.163101	1.37362
(3S,5S)-3,5-Diaminohexanoate	HMDB0012115	0.525666	1.2489
D-Sorbitol	143	0.733591	4.09239
1-O-Alpha-D-Glucopyranosyl-D-Mannitol	HMDB0029911	0.749846	8.1399
(2'E,4'Z,7'Z,8E)-Colnelenic Acid	HMDB0030996	0.162079	0.566488
Isobutyryl Carnitine	34492	0.242191	0.874082
1-(3-Aminopropyl)-4-Aminobutanal	HMDB0012135	0.437445	3.09057
Dodecanoylcarnitine	34490	0.45511	2.20573
(±)-Octanoylcarnitine	85173	0.575015	2.31011
Acetylvalerenolic Acid	HMDB0035687	0.21482	1.53333
9-Hydroxydecanoic Acid	HMDB0033201	0.4549	0.705702
5,6-Dihydro-11-Methoxyyangonin	HMDB0038722	0.168569	0.607097
Cholic Acid	206	0.285475	2.72407
Deoxycholic Acid	265	0.213567	3.21423
8-Methylnonenoate	HMDB0012183	0.354762	1.10259
Γ-Cehc	44822	0.445288	2.392
Gamma-Glutamylvaline	HMDB0011172	0.310314	0.412637
Gamma-Glutamylleucine	HMDB0011171	0.245148	0.500372
3-Amino-2-Naphthoic Acid	34509	0.183097	0.780714
(S)-3,4-Dihydroxybutyric Acid	HMDB0000337	0.297641	2.61399
2,3,4,5,6,7-Hexahydroxyheptanoic Acid	HMDB0240292	0.432426	2.28656
D-Mannitol	142	0.593161	5.30877
L-Beta-Aspartyl-L-Threonine	HMDB0011169	0.234424	0.775023
Zymonic Acid	HMDB0031210	0.168901	0.91954
L-Ascorbic Acid	249	0.258339	2.36049
2-Hydroxybenzaldehyde	HMDB0034170	0.564159	0.946983
2-N-Propyl-4-Oxopentanoic Acid	HMDB0060683	0.243198	1.70064
3,4-Methyleneazelaic Acid	HMDB0059744	0.219871	2.04382
Methyl Furfuracrylate	HMDB0032399	0.320167	3.7361
Caffeic Acid	HMDB0001964	0.19176	1.48984
4-Hydroxybenzaldehyde	HMDB0011718	0.316377	0.266959
L-(-)-3-Phenyllactic Acid	3291	0.211886	0.71514
N-Acetylleucine	HMDB0011756	0.213733	0.662204
2-Methyl-3-Hydroxyethylenepyran-4-One	44405	0.28072	0.801058
Pantoyllactone Glucoside	HMDB0041269	0.170229	1.78767
D-Glutamine	HMDB0003423	0.459605	0.637089
5-Methyl-2-Furancarboxaldehyde	HMDB0033002	0.642511	6.46218
Citrulline	HMDB0000904	0.249867	0.811118
Trans-Dehydroandrosterone	24048	0.286431	2.34434
6,9,12,15,18,21-Tetracosahexaenoic Acid	HMDB0013025	0.211099	1.87093
Petroselinic Acid	HMDB0002080	0.157249	0.557356
24,25-Hydroxyvitamin D3	220	0.309298	0.687154
1-Hydroxyepiacorone	HMDB0030918	0.177235	1.1264
2-(10-Heptadecenyl)-6-Hydroxybenzoic Acid	HMDB0038522	0.166457	2.48951
Acetylcarnitine	956	0.325467	0.54244
Maltitol	HMDB0002928	0.496002	2.16146
1-(Hydroxymethyl)-5,5-Dimethyl-2,4-Imidazolidinedione	HMDB0031670	0.302359	0.983018
Galactitol	HMDB0000107	0.722557	5.69532
2-O-Methyl-D-Xylose	HMDB0033821	0.703466	6.19743
3,4,5-Trihydroxy-6-[(2-Methylpropanoyl)Oxy]Oxane-2-Carboxylic Acid	HMDB0126095	0.52938	5.19978
