# Supplementary material for: Human Umbilical Cord Plasma Metabolomics Uncover Potential Metabolites for Combating Aging
Source: Aging Cell. 2025 Nov 26;25(1):e70295. doi: 10.1111/acel.70295 (PMC12740092; doi:10.1111/acel.70295)
Supplement: Supplementary file 10 — Table S10: acel70295‐sup‐0010‐TableS10.xlsx. [file ACEL-25-e70295-s004.xlsx]

## Sheet: Legend
Table S10. Pathway analysis of metabolite candidates in cord blood with potential pro-aging properties. related to Figure S1B

## Sheet: Pathway_pro-aging candidates
KEGG pathway	FDR	Impact	Metabolites
Glycerophospholipid Metabolism	2.75e-14	0	Acetylcholine
Citrate Cycle (Tca Cycle)	2.61e-09	0.03273	Succinic Acid
Alanine, Aspartate And Glutamate Metabolism	2.61e-09	0	Succinic Acid
Propanoate Metabolism	2.61e-09	0	Ethylmalonic Acid
Galactose Metabolism	3.87e-06	0	Dulcitol;D-Glyceraldehyde 3-Phosphate;D-Sorbitol;Galactitol
Steroid Hormone Biosynthesis	4.56e-06	0.0356	Trans-Dehydroandrosterone
Valine, Leucine And Isoleucine Degradation	4.56e-06	0.01084	2-Methyl-3-Oxopropanoic Acid;Ethylmalonic Acid
Fructose And Mannose Metabolism	5.09e-06	0.06695	L-Fucose;D-Glyceraldehyde 3-Phosphate;D-Sorbitol;D-Mannitol
Amino Sugar And Nucleotide Sugar Metabolism	0.00039085	0	L-Fucose
Pentose Phosphate Pathway	0.0005128	0.15876	Gluconolactone;D-Glyceraldehyde 3-Phosphate
D-Amino Acid Metabolism	0.00077621	0	D-Glutamine
Arginine Biosynthesis	0.0011489	0.22843	Citrulline
Glycolysis / Gluconeogenesis	0.0080331	0.08369	D-Glyceraldehyde 3-Phosphate
Inositol Phosphate Metabolism	0.0080331	0	D-Glyceraldehyde 3-Phosphate
Pentose And Glucuronate Interconversions	0.010312	0	L-Ribulose;D-Xylono-1,5-Lactone
Primary Bile Acid Biosynthesis	0.015829	0	Cholic Acid
